# Supplementary material for: Clonal tracing reveals diverse patterns of response to immune checkpoint blockade
Source: Genome Biol. 2020 Oct 15;21:263. doi: 10.1186/s13059-020-02166-1 (PMC7559192; doi:10.1186/s13059-020-02166-1)
Supplement: Supplementary file 2 — Additional file 2: Table S1. Barcode identity of the isolated single-cell-derived clones. [file 13059_2020_2166_MOESM2_ESM.xlsx]

## Sheet: Sheet1
Line #	Barcode
A01	ACTGAGTGTGAGTGAGTGTCACTGTGAGTC
A06	ACTGAGTGTGAGTGAGTGTCACTGTGAGTC
B04	ACTGAGTGTGAGTGAGTGTCACTGTGAGTC
B64	TCTGAGTCTGAGACAGTGAGAGTGTCTCTC
C32	TCTGAGTCTGAGACAGTGAGAGTGTCTCTC
