# Supplementary material for: Clonal tracing reveals diverse patterns of response to immune checkpoint blockade
Source: Genome Biol. 2020 Oct 15;21:263. doi: 10.1186/s13059-020-02166-1 (PMC7559192; doi:10.1186/s13059-020-02166-1)
Supplement: Supplementary file 3 — Additional file 3: Table S2. Enriched pathways in responders vs non-responders by GSEA. [file 13059_2020_2166_MOESM3_ESM.xlsx]

## Sheet: Higher in Responder
NAME	GS<br> follow link to MSigDB	GS DETAILS	SIZE	ES	NES	NOM p-val	FDR q-val	FWER p-val	RANK AT MAX	LEADING EDGE
GO_ADAPTIVE_IMMUNE_RESPONSE	GO_ADAPTIVE_IMMUNE_RESPONSE	Details ...	197	0.604255	2.18166	0	0	0	4698	tags=49%, list=21%, signal=61%
GO_ANTIGEN_BINDING	GO_ANTIGEN_BINDING	Details ...	46	0.731334	2.17339	0	0	0	3741	tags=48%, list=16%, signal=57%
GO_EXTERNAL_SIDE_OF_PLASMA_MEMBRANE	GO_EXTERNAL_SIDE_OF_PLASMA_MEMBRANE	Details ...	187	0.601828	2.1721	0	0	0	4507	tags=45%, list=20%, signal=56%
GO_LYMPHOCYTE_MEDIATED_IMMUNITY	GO_LYMPHOCYTE_MEDIATED_IMMUNITY	Details ...	94	0.633834	2.12916	0	0	0	4094	tags=48%, list=18%, signal=58%
GO_ADAPTIVE_IMMUNE_RESPONSE_BASED_ON_SOMATIC_RECOMBINATION_OF_IMMUNE_RECEPTORS_BUILT_FROM_IMMUNOGLOBULIN_SUPERFAMILY_DOMAINS	GO_ADAPTIVE_IMMUNE_RESPONSE_BASED_ON_SOMATIC_RECOMBINATION_OF_IMMUNE_RECEPTORS_BUILT_FROM_IMMUNOGLOBULIN_SUPERFAMILY_DOMAINS	Details ...	108	0.614928	2.09758	0	0.000425568	0.002	4130	tags=44%, list=18%, signal=54%
GO_REGULATION_OF_HOMOTYPIC_CELL_CELL_ADHESION	GO_REGULATION_OF_HOMOTYPIC_CELL_CELL_ADHESION	Details ...	260	0.559363	2.08635	0	0.00035464	0.002	4683	tags=43%, list=21%, signal=54%
GO_B_CELL_MEDIATED_IMMUNITY	GO_B_CELL_MEDIATED_IMMUNITY	Details ...	58	0.666809	2.0823	0	0.000456138	0.003	3425	tags=47%, list=15%, signal=55%
GO_REGULATION_OF_T_CELL_PROLIFERATION	GO_REGULATION_OF_T_CELL_PROLIFERATION	Details ...	121	0.598534	2.05814	0	0.00053263	0.004	4347	tags=47%, list=19%, signal=58%
GO_B_CELL_RECEPTOR_SIGNALING_PATHWAY	GO_B_CELL_RECEPTOR_SIGNALING_PATHWAY	Details ...	40	0.715665	2.05537	0	0.000473449	0.004	4427	tags=58%, list=19%, signal=71%
GO_CYTOKINE_RECEPTOR_ACTIVITY	GO_CYTOKINE_RECEPTOR_ACTIVITY	Details ...	81	0.624536	2.05507	0	0.000426104	0.004	4347	tags=56%, list=19%, signal=68%
GO_REGULATION_OF_B_CELL_ACTIVATION	GO_REGULATION_OF_B_CELL_ACTIVATION	Details ...	106	0.605692	2.05499	0	0.000387367	0.004	4280	tags=44%, list=19%, signal=54%
GO_POSITIVE_REGULATION_OF_CELL_ACTIVATION	GO_POSITIVE_REGULATION_OF_CELL_ACTIVATION	Details ...	255	0.545144	2.04561	0	0.00044324	0.005	4423	tags=39%, list=19%, signal=48%
GO_HUMORAL_IMMUNE_RESPONSE_MEDIATED_BY_CIRCULATING_IMMUNOGLOBULIN	GO_HUMORAL_IMMUNE_RESPONSE_MEDIATED_BY_CIRCULATING_IMMUNOGLOBULIN	Details ...	30	0.737661	2.04521	0	0.000409144	0.005	3177	tags=63%, list=14%, signal=73%
GO_REGULATION_OF_CELL_ACTIVATION	GO_REGULATION_OF_CELL_ACTIVATION	Details ...	412	0.520043	2.02734	0	0.000831986	0.011	4697	tags=39%, list=21%, signal=49%
GO_REGULATION_OF_CELL_CELL_ADHESION	GO_REGULATION_OF_CELL_CELL_ADHESION	Details ...	328	0.52431	2.01194	0	0.00127308	0.018	4512	tags=39%, list=20%, signal=48%
GO_RESPONSE_TO_INTERFERON_GAMMA	GO_RESPONSE_TO_INTERFERON_GAMMA	Details ...	101	0.59236	2.00702	0	0.00126027	0.019	4616	tags=53%, list=20%, signal=67%
GO_CELLULAR_RESPONSE_TO_INTERFERON_GAMMA	GO_CELLULAR_RESPONSE_TO_INTERFERON_GAMMA	Details ...	82	0.614073	2.00268	0	0.00149915	0.024	4616	tags=55%, list=20%, signal=69%
GO_POSITIVE_REGULATION_OF_B_CELL_ACTIVATION	GO_POSITIVE_REGULATION_OF_B_CELL_ACTIVATION	Details ...	72	0.623535	1.99813	0	0.00165443	0.028	4086	tags=43%, list=18%, signal=52%
GO_REGULATION_OF_INTERFERON_GAMMA_PRODUCTION	GO_REGULATION_OF_INTERFERON_GAMMA_PRODUCTION	Details ...	84	0.602036	1.98304	0	0.00274211	0.049	4698	tags=46%, list=21%, signal=58%
GO_REGULATION_OF_LEUKOCYTE_PROLIFERATION	GO_REGULATION_OF_LEUKOCYTE_PROLIFERATION	Details ...	175	0.551546	1.9825	0	0.00276586	0.052	4423	tags=44%, list=19%, signal=54%
GO_PHAGOCYTOSIS_RECOGNITION	GO_PHAGOCYTOSIS_RECOGNITION	Details ...	17	0.816783	1.97114	0	0.00339663	0.067	1464	tags=41%, list=6%, signal=44%
GO_LEUKOCYTE_MEDIATED_IMMUNITY	GO_LEUKOCYTE_MEDIATED_IMMUNITY	Details ...	131	0.56644	1.95916	0	0.00411129	0.083	4698	tags=46%, list=21%, signal=57%
GO_POSITIVE_REGULATION_OF_T_CELL_PROLIFERATION	GO_POSITIVE_REGULATION_OF_T_CELL_PROLIFERATION	Details ...	79	0.602926	1.95159	0	0.00448719	0.091	4130	tags=48%, list=18%, signal=59%
GO_POSITIVE_REGULATION_OF_CELL_CELL_ADHESION	GO_POSITIVE_REGULATION_OF_CELL_CELL_ADHESION	Details ...	205	0.532262	1.94951	0	0.00461296	0.097	4512	tags=40%, list=20%, signal=50%
GO_COMPLEMENT_ACTIVATION	GO_COMPLEMENT_ACTIVATION	Details ...	37	0.685864	1.9473	0	0.00489677	0.107	3470	tags=62%, list=15%, signal=73%
GO_BLOOD_MICROPARTICLE	GO_BLOOD_MICROPARTICLE	Details ...	94	0.586506	1.94713	0	0.00470843	0.107	4190	tags=45%, list=18%, signal=55%
GO_PROTEIN_ACTIVATION_CASCADE	GO_PROTEIN_ACTIVATION_CASCADE	Details ...	58	0.635329	1.94441	0	0.00480927	0.114	3470	tags=55%, list=15%, signal=65%
GO_SIDE_OF_MEMBRANE	GO_SIDE_OF_MEMBRANE	Details ...	355	0.501184	1.94157	0	0.00501966	0.122	4612	tags=33%, list=20%, signal=41%
GO_NEGATIVE_REGULATION_OF_HOMOTYPIC_CELL_CELL_ADHESION	GO_NEGATIVE_REGULATION_OF_HOMOTYPIC_CELL_CELL_ADHESION	Details ...	88	0.582832	1.93515	0	0.00572565	0.144	4637	tags=42%, list=20%, signal=53%
GO_NEGATIVE_REGULATION_OF_T_CELL_PROLIFERATION	GO_NEGATIVE_REGULATION_OF_T_CELL_PROLIFERATION	Details ...	43	0.644694	1.93249	0	0.00620949	0.161	3815	tags=44%, list=17%, signal=53%
GO_REGULATION_OF_ADAPTIVE_IMMUNE_RESPONSE	GO_REGULATION_OF_ADAPTIVE_IMMUNE_RESPONSE	Details ...	108	0.56385	1.93226	0	0.00600918	0.161	4120	tags=36%, list=18%, signal=44%
GO_INTERFERON_GAMMA_MEDIATED_SIGNALING_PATHWAY	GO_INTERFERON_GAMMA_MEDIATED_SIGNALING_PATHWAY	Details ...	43	0.649805	1.92299	0	0.00691571	0.189	4528	tags=58%, list=20%, signal=72%
GO_LYMPHOCYTE_COSTIMULATION	GO_LYMPHOCYTE_COSTIMULATION	Details ...	60	0.611894	1.91925	0	0.00715719	0.202	4293	tags=48%, list=19%, signal=59%
GO_NEGATIVE_REGULATION_OF_LEUKOCYTE_PROLIFERATION	GO_NEGATIVE_REGULATION_OF_LEUKOCYTE_PROLIFERATION	Details ...	60	0.61036	1.91433	0	0.00772741	0.222	4280	tags=43%, list=19%, signal=53%
GO_MEMBRANE_INVAGINATION	GO_MEMBRANE_INVAGINATION	Details ...	32	0.687973	1.91342	0	0.00762827	0.226	902	tags=19%, list=4%, signal=19%
GO_POSITIVE_REGULATION_OF_INTERFERON_GAMMA_PRODUCTION	GO_POSITIVE_REGULATION_OF_INTERFERON_GAMMA_PRODUCTION	Details ...	58	0.621613	1.90189	0	0.00912893	0.271	4698	tags=50%, list=21%, signal=63%
GO_REGULATION_OF_LEUKOCYTE_MEDIATED_IMMUNITY	GO_REGULATION_OF_LEUKOCYTE_MEDIATED_IMMUNITY	Details ...	135	0.539155	1.89612	0	0.00991885	0.294	4442	tags=38%, list=19%, signal=47%
GO_POSITIVE_REGULATION_OF_ADAPTIVE_IMMUNE_RESPONSE	GO_POSITIVE_REGULATION_OF_ADAPTIVE_IMMUNE_RESPONSE	Details ...	67	0.591497	1.89228	0	0.0104149	0.311	4053	tags=37%, list=18%, signal=45%
GO_IMMUNE_EFFECTOR_PROCESS	GO_IMMUNE_EFFECTOR_PROCESS	Details ...	369	0.489416	1.88939	0	0.0106137	0.324	4698	tags=37%, list=21%, signal=46%
GO_REGULATION_OF_LYMPHOCYTE_MEDIATED_IMMUNITY	GO_REGULATION_OF_LYMPHOCYTE_MEDIATED_IMMUNITY	Details ...	96	0.570268	1.88489	0	0.010961	0.339	4293	tags=41%, list=19%, signal=50%
GO_POSITIVE_REGULATION_OF_LEUKOCYTE_MEDIATED_IMMUNITY	GO_POSITIVE_REGULATION_OF_LEUKOCYTE_MEDIATED_IMMUNITY	Details ...	75	0.581917	1.88411	0	0.0108494	0.344	4293	tags=41%, list=19%, signal=51%
GO_REGULATION_OF_LYMPHOCYTE_DIFFERENTIATION	GO_REGULATION_OF_LYMPHOCYTE_DIFFERENTIATION	Details ...	121	0.541945	1.88279	0	0.0109199	0.355	4512	tags=43%, list=20%, signal=53%
GO_POSITIVE_REGULATION_OF_IMMUNE_RESPONSE	GO_POSITIVE_REGULATION_OF_IMMUNE_RESPONSE	Details ...	468	0.480743	1.88261	0	0.010666	0.355	4698	tags=34%, list=21%, signal=42%
GO_PHAGOCYTOSIS_ENGULFMENT	GO_PHAGOCYTOSIS_ENGULFMENT	Details ...	23	0.715614	1.88239	0.00167785	0.0105941	0.356	902	tags=26%, list=4%, signal=27%
GO_G_PROTEIN_COUPLED_CHEMOATTRACTANT_RECEPTOR_ACTIVITY	GO_G_PROTEIN_COUPLED_CHEMOATTRACTANT_RECEPTOR_ACTIVITY	Details ...	22	0.725896	1.87478	0	0.0121777	0.405	3378	tags=59%, list=15%, signal=69%
GO_ANTIGEN_RECEPTOR_MEDIATED_SIGNALING_PATHWAY	GO_ANTIGEN_RECEPTOR_MEDIATED_SIGNALING_PATHWAY	Details ...	165	0.521596	1.86434	0	0.0141553	0.46	4670	tags=33%, list=20%, signal=41%
GO_LEUKOCYTE_ACTIVATION	GO_LEUKOCYTE_ACTIVATION	Details ...	363	0.484881	1.86262	0	0.0143757	0.471	4718	tags=37%, list=21%, signal=46%
GO_POSITIVE_REGULATION_OF_VASOCONSTRICTION	GO_POSITIVE_REGULATION_OF_VASOCONSTRICTION	Details ...	33	0.65956	1.86178	0.0015949	0.0144769	0.48	4785	tags=64%, list=21%, signal=80%
GO_ACTIVATION_OF_IMMUNE_RESPONSE	GO_ACTIVATION_OF_IMMUNE_RESPONSE	Details ...	354	0.48247	1.86	0	0.0145716	0.487	4698	tags=34%, list=21%, signal=42%
GO_CHEMOKINE_MEDIATED_SIGNALING_PATHWAY	GO_CHEMOKINE_MEDIATED_SIGNALING_PATHWAY	Details ...	53	0.615852	1.85898	0	0.0144916	0.495	3378	tags=51%, list=15%, signal=60%
GO_REGULATION_OF_NEUROLOGICAL_SYSTEM_PROCESS	GO_REGULATION_OF_NEUROLOGICAL_SYSTEM_PROCESS	Details ...	55	0.590648	1.84411	0.00144928	0.018421	0.594	4873	tags=47%, list=21%, signal=60%
GO_POSITIVE_REGULATION_OF_INTERLEUKIN_4_PRODUCTION	GO_POSITIVE_REGULATION_OF_INTERLEUKIN_4_PRODUCTION	Details ...	19	0.751518	1.84075	0.00166945	0.0190482	0.61	4053	tags=68%, list=18%, signal=83%
GO_POSITIVE_REGULATION_OF_LYMPHOCYTE_MEDIATED_IMMUNITY	GO_POSITIVE_REGULATION_OF_LYMPHOCYTE_MEDIATED_IMMUNITY	Details ...	61	0.592317	1.83897	0	0.0192895	0.622	4293	tags=43%, list=19%, signal=52%
GO_POSITIVE_REGULATION_OF_LEUKOCYTE_PROLIFERATION	GO_POSITIVE_REGULATION_OF_LEUKOCYTE_PROLIFERATION	Details ...	115	0.533093	1.82752	0	0.023817	0.699	4423	tags=44%, list=19%, signal=55%
GO_NEGATIVE_REGULATION_OF_LEUKOCYTE_APOPTOTIC_PROCESS	GO_NEGATIVE_REGULATION_OF_LEUKOCYTE_APOPTOTIC_PROCESS	Details ...	38	0.629131	1.8234	0	0.025007	0.723	4881	tags=47%, list=21%, signal=60%
GO_REGULATION_OF_INTERLEUKIN_12_PRODUCTION	GO_REGULATION_OF_INTERLEUKIN_12_PRODUCTION	Details ...	48	0.603735	1.82334	0	0.0245794	0.724	4637	tags=48%, list=20%, signal=60%
GO_LYMPHOCYTE_ACTIVATION	GO_LYMPHOCYTE_ACTIVATION	Details ...	303	0.482942	1.82152	0	0.0250255	0.736	4663	tags=37%, list=20%, signal=45%
GO_INNATE_IMMUNE_RESPONSE	GO_INNATE_IMMUNE_RESPONSE	Details ...	426	0.465028	1.81761	0	0.0265327	0.766	4626	tags=37%, list=20%, signal=46%
GO_REGULATION_OF_VASOCONSTRICTION	GO_REGULATION_OF_VASOCONSTRICTION	Details ...	60	0.577028	1.81054	0	0.0291689	0.798	4785	tags=47%, list=21%, signal=59%
GO_GABA_RECEPTOR_ACTIVITY	GO_GABA_RECEPTOR_ACTIVITY	Details ...	15	0.76359	1.80991	0.00328947	0.0289673	0.802	1834	tags=53%, list=8%, signal=58%
GO_NEURON_PROJECTION_MEMBRANE	GO_NEURON_PROJECTION_MEMBRANE	Details ...	30	0.647452	1.80815	0	0.0292237	0.809	4481	tags=47%, list=20%, signal=58%
GO_CALCIUM_ION_IMPORT_INTO_CYTOSOL	GO_CALCIUM_ION_IMPORT_INTO_CYTOSOL	Details ...	41	0.617598	1.80416	0	0.0304142	0.826	3698	tags=41%, list=16%, signal=49%
GO_REGULATION_OF_INTERLEUKIN_4_PRODUCTION	GO_REGULATION_OF_INTERLEUKIN_4_PRODUCTION	Details ...	24	0.693786	1.80297	0.00489396	0.030437	0.83	4053	tags=58%, list=18%, signal=71%
GO_REGULATION_OF_T_CELL_DIFFERENTIATION	GO_REGULATION_OF_T_CELL_DIFFERENTIATION	Details ...	97	0.541249	1.8028	0	0.0300111	0.83	4512	tags=44%, list=20%, signal=55%
GO_NEGATIVE_REGULATION_OF_CELL_ACTIVATION	GO_NEGATIVE_REGULATION_OF_CELL_ACTIVATION	Details ...	144	0.504683	1.80232	0	0.0297287	0.83	4663	tags=38%, list=20%, signal=47%
GO_CALCIUM_ION_IMPORT	GO_CALCIUM_ION_IMPORT	Details ...	62	0.570475	1.79782	0.00147275	0.0315348	0.85	4747	tags=39%, list=21%, signal=49%
GO_CYTOSOLIC_CALCIUM_ION_TRANSPORT	GO_CYTOSOLIC_CALCIUM_ION_TRANSPORT	Details ...	52	0.587889	1.79754	0	0.0312224	0.852	3698	tags=37%, list=16%, signal=44%
GO_REGULATION_OF_ALPHA_BETA_T_CELL_ACTIVATION	GO_REGULATION_OF_ALPHA_BETA_T_CELL_ACTIVATION	Details ...	63	0.573817	1.7969	0.00151286	0.0310903	0.86	4512	tags=49%, list=20%, signal=61%
GO_POSITIVE_REGULATION_OF_ALPHA_BETA_T_CELL_ACTIVATION	GO_POSITIVE_REGULATION_OF_ALPHA_BETA_T_CELL_ACTIVATION	Details ...	48	0.588218	1.79095	0.0015083	0.0334274	0.89	4512	tags=52%, list=20%, signal=65%
GO_REGULATION_OF_B_CELL_MEDIATED_IMMUNITY	GO_REGULATION_OF_B_CELL_MEDIATED_IMMUNITY	Details ...	36	0.620292	1.78984	0	0.0336809	0.897	4053	tags=44%, list=18%, signal=54%
GO_POSITIVE_REGULATION_OF_CELL_ADHESION	GO_POSITIVE_REGULATION_OF_CELL_ADHESION	Details ...	330	0.47099	1.78563	0	0.0354535	0.907	4432	tags=33%, list=19%, signal=41%
GO_REGULATION_OF_SENSORY_PERCEPTION	GO_REGULATION_OF_SENSORY_PERCEPTION	Details ...	29	0.662533	1.7787	0.00159744	0.0389942	0.924	4873	tags=59%, list=21%, signal=74%
GO_T_CELL_RECEPTOR_COMPLEX	GO_T_CELL_RECEPTOR_COMPLEX	Details ...	18	0.71249	1.774	0.0017331	0.0413425	0.941	2604	tags=56%, list=11%, signal=63%
GO_LEUKOCYTE_CELL_CELL_ADHESION	GO_LEUKOCYTE_CELL_CELL_ADHESION	Details ...	225	0.482716	1.77151	0	0.0422796	0.945	4633	tags=38%, list=20%, signal=47%
GO_REGULATION_OF_NATURAL_KILLER_CELL_MEDIATED_IMMUNITY	GO_REGULATION_OF_NATURAL_KILLER_CELL_MEDIATED_IMMUNITY	Details ...	26	0.656303	1.76969	0.00315457	0.0428357	0.949	4293	tags=50%, list=19%, signal=62%
GO_CYTOKINE_PRODUCTION	GO_CYTOKINE_PRODUCTION	Details ...	108	0.512613	1.76927	0	0.0424251	0.949	4670	tags=44%, list=20%, signal=54%
GO_HUMORAL_IMMUNE_RESPONSE	GO_HUMORAL_IMMUNE_RESPONSE	Details ...	106	0.517857	1.76863	0	0.0423302	0.949	3877	tags=44%, list=17%, signal=53%
GO_REGULATION_OF_LEUKOCYTE_APOPTOTIC_PROCESS	GO_REGULATION_OF_LEUKOCYTE_APOPTOTIC_PROCESS	Details ...	69	0.551979	1.76736	0	0.0426314	0.95	4881	tags=41%, list=21%, signal=51%
GO_POSITIVE_REGULATION_OF_INTERLEUKIN_12_PRODUCTION	GO_POSITIVE_REGULATION_OF_INTERLEUKIN_12_PRODUCTION	Details ...	32	0.642198	1.76723	0	0.0421319	0.95	4528	tags=50%, list=20%, signal=62%
GO_POSITIVE_REGULATION_OF_CELL_KILLING	GO_POSITIVE_REGULATION_OF_CELL_KILLING	Details ...	33	0.622216	1.76383	0	0.0435448	0.958	3301	tags=39%, list=14%, signal=46%
GO_NEGATIVE_REGULATION_OF_CELL_CELL_ADHESION	GO_NEGATIVE_REGULATION_OF_CELL_CELL_ADHESION	Details ...	120	0.505785	1.75608	0	0.047828	0.97	4637	tags=36%, list=20%, signal=45%
GO_REGULATION_OF_LEUKOCYTE_MEDIATED_CYTOTOXICITY	GO_REGULATION_OF_LEUKOCYTE_MEDIATED_CYTOTOXICITY	Details ...	45	0.590145	1.75417	0	0.0486717	0.973	4293	tags=44%, list=19%, signal=55%
GO_INFLAMMATORY_RESPONSE_TO_ANTIGENIC_STIMULUS	GO_INFLAMMATORY_RESPONSE_TO_ANTIGENIC_STIMULUS	Details ...	21	0.68735	1.74573	0.00325733	0.054092	0.978	4361	tags=52%, list=19%, signal=65%
GO_T_CELL_DIFFERENTIATION	GO_T_CELL_DIFFERENTIATION	Details ...	121	0.509636	1.74379	0	0.0548824	0.978	4881	tags=40%, list=21%, signal=50%
GO_POSITIVE_REGULATION_OF_EXCITATORY_POSTSYNAPTIC_POTENTIAL	GO_POSITIVE_REGULATION_OF_EXCITATORY_POSTSYNAPTIC_POTENTIAL	Details ...	21	0.686241	1.74063	0.00158479	0.0567158	0.983	3407	tags=52%, list=15%, signal=62%
GO_G_PROTEIN_COUPLED_RECEPTOR_ACTIVITY	GO_G_PROTEIN_COUPLED_RECEPTOR_ACTIVITY	Details ...	326	0.45432	1.7405	0	0.0561308	0.983	4865	tags=43%, list=21%, signal=53%
GO_IMMUNOLOGICAL_SYNAPSE	GO_IMMUNOLOGICAL_SYNAPSE	Details ...	32	0.621027	1.73997	0	0.0558393	0.983	3605	tags=38%, list=16%, signal=44%
GO_REGULATION_OF_TUMOR_NECROSIS_FACTOR_SUPERFAMILY_CYTOKINE_PRODUCTION	GO_REGULATION_OF_TUMOR_NECROSIS_FACTOR_SUPERFAMILY_CYTOKINE_PRODUCTION	Details ...	94	0.524702	1.7393	0	0.0557482	0.984	4616	tags=38%, list=20%, signal=48%
GO_CYTOKINE_MEDIATED_SIGNALING_PATHWAY	GO_CYTOKINE_MEDIATED_SIGNALING_PATHWAY	Details ...	374	0.453894	1.73871	0	0.0556107	0.986	4616	tags=37%, list=20%, signal=45%
GO_FEEDING_BEHAVIOR	GO_FEEDING_BEHAVIOR	Details ...	66	0.54578	1.73736	0	0.0559495	0.987	4865	tags=45%, list=21%, signal=58%
GO_REGULATION_OF_TOLL_LIKE_RECEPTOR_SIGNALING_PATHWAY	GO_REGULATION_OF_TOLL_LIKE_RECEPTOR_SIGNALING_PATHWAY	Details ...	45	0.575556	1.73372	0.00151057	0.0581537	0.989	4792	tags=42%, list=21%, signal=53%
GO_SMOOTH_MUSCLE_CONTRACTION	GO_SMOOTH_MUSCLE_CONTRACTION	Details ...	43	0.589823	1.73293	0.00154083	0.0580869	0.989	4423	tags=40%, list=19%, signal=49%
GO_TUMOR_NECROSIS_FACTOR_RECEPTOR_BINDING	GO_TUMOR_NECROSIS_FACTOR_RECEPTOR_BINDING	Details ...	29	0.634313	1.73105	0.00641026	0.0590064	0.989	4388	tags=45%, list=19%, signal=55%
GO_REGULATION_OF_CELL_KILLING	GO_REGULATION_OF_CELL_KILLING	Details ...	54	0.568762	1.73101	0.0014556	0.0584128	0.989	4347	tags=44%, list=19%, signal=55%
GO_RESPONSE_TO_TYPE_I_INTERFERON	GO_RESPONSE_TO_TYPE_I_INTERFERON	Details ...	44	0.58499	1.73003	0.00152439	0.0584584	0.991	6316	tags=66%, list=28%, signal=91%
GO_PLATELET_DENSE_GRANULE	GO_PLATELET_DENSE_GRANULE	Details ...	18	0.684819	1.72985	0.0146341	0.0579716	0.992	3142	tags=44%, list=14%, signal=52%
GO_EPIDERMIS_MORPHOGENESIS	GO_EPIDERMIS_MORPHOGENESIS	Details ...	27	0.645603	1.72779	0.00476947	0.0589621	0.993	4149	tags=41%, list=18%, signal=50%
GO_NEGATIVE_REGULATION_OF_CYTOKINE_PRODUCTION	GO_NEGATIVE_REGULATION_OF_CYTOKINE_PRODUCTION	Details ...	187	0.476845	1.72553	0	0.06028	0.995	4675	tags=32%, list=20%, signal=40%
GO_POSITIVE_REGULATION_OF_IMMUNE_EFFECTOR_PROCESS	GO_POSITIVE_REGULATION_OF_IMMUNE_EFFECTOR_PROCESS	Details ...	137	0.490631	1.72209	0	0.0625311	0.996	4354	tags=34%, list=19%, signal=41%
GO_GLUTAMATE_RECEPTOR_BINDING	GO_GLUTAMATE_RECEPTOR_BINDING	Details ...	36	0.606184	1.71804	0.003125	0.0652964	0.997	3652	tags=25%, list=16%, signal=30%
GO_NEGATIVE_REGULATION_OF_CELL_ADHESION	GO_NEGATIVE_REGULATION_OF_CELL_ADHESION		201	0.471041	1.715	0	0.0670919	0.997	4682	tags=33%, list=21%, signal=42%
GO_POSITIVE_REGULATION_OF_CYTOKINE_BIOSYNTHETIC_PROCESS	GO_POSITIVE_REGULATION_OF_CYTOKINE_BIOSYNTHETIC_PROCESS		55	0.564359	1.71029	0	0.0706656	0.997	4347	tags=45%, list=19%, signal=56%
GO_IMMUNE_RESPONSE_REGULATING_CELL_SURFACE_RECEPTOR_SIGNALING_PATHWAY	GO_IMMUNE_RESPONSE_REGULATING_CELL_SURFACE_RECEPTOR_SIGNALING_PATHWAY		262	0.455002	1.70924	0	0.0710018	0.997	4683	tags=26%, list=21%, signal=32%
GO_POSITIVE_REGULATION_OF_CYTOKINE_PRODUCTION	GO_POSITIVE_REGULATION_OF_CYTOKINE_PRODUCTION		329	0.448174	1.70879	0	0.0707798	0.997	4728	tags=34%, list=21%, signal=42%
GO_REGULATION_OF_ANTIGEN_PROCESSING_AND_PRESENTATION	GO_REGULATION_OF_ANTIGEN_PROCESSING_AND_PRESENTATION		16	0.696182	1.70842	0.0115321	0.0704096	0.997	3422	tags=63%, list=15%, signal=73%
GO_REGULATION_OF_IMMUNE_EFFECTOR_PROCESS	GO_REGULATION_OF_IMMUNE_EFFECTOR_PROCESS		364	0.444133	1.70631	0	0.0716118	0.999	4602	tags=31%, list=20%, signal=38%
GO_SECRETORY_GRANULE_LUMEN	GO_SECRETORY_GRANULE_LUMEN		71	0.535751	1.70551	0	0.0718359	0.999	4499	tags=37%, list=20%, signal=45%
GO_REGULATION_OF_HUMORAL_IMMUNE_RESPONSE	GO_REGULATION_OF_HUMORAL_IMMUNE_RESPONSE		38	0.585709	1.70462	0.00156495	0.0719965	0.999	4043	tags=50%, list=18%, signal=61%
GO_PEPTIDE_RECEPTOR_ACTIVITY	GO_PEPTIDE_RECEPTOR_ACTIVITY		104	0.499708	1.68887	0	0.0868883	1	3378	tags=37%, list=15%, signal=43%
GO_LYMPHOCYTE_DIFFERENTIATION	GO_LYMPHOCYTE_DIFFERENTIATION		189	0.464719	1.68698	0	0.0882475	1	4663	tags=35%, list=20%, signal=44%
GO_POSITIVE_REGULATION_OF_NATURAL_KILLER_CELL_MEDIATED_IMMUNITY	GO_POSITIVE_REGULATION_OF_NATURAL_KILLER_CELL_MEDIATED_IMMUNITY		17	0.693647	1.6865	0.00822368	0.0879508	1	3301	tags=47%, list=14%, signal=55%
GO_REGULATION_OF_INTERLEUKIN_17_PRODUCTION	GO_REGULATION_OF_INTERLEUKIN_17_PRODUCTION		21	0.661134	1.68582	0.0083612	0.0878497	1	4053	tags=57%, list=18%, signal=69%
GO_LIGAND_GATED_CALCIUM_CHANNEL_ACTIVITY	GO_LIGAND_GATED_CALCIUM_CHANNEL_ACTIVITY		16	0.710734	1.68566	0.00508475	0.0872703	1	3698	tags=38%, list=16%, signal=45%
GO_PHAGOCYTOSIS	GO_PHAGOCYTOSIS		154	0.477731	1.68429	0	0.0880051	1	4624	tags=28%, list=20%, signal=35%
GO_RHO_GUANYL_NUCLEOTIDE_EXCHANGE_FACTOR_ACTIVITY	GO_RHO_GUANYL_NUCLEOTIDE_EXCHANGE_FACTOR_ACTIVITY		70	0.522869	1.68348	0.00148368	0.0881275	1	7611	tags=56%, list=33%, signal=83%
GO_NEGATIVE_REGULATION_OF_IMMUNE_SYSTEM_PROCESS	GO_NEGATIVE_REGULATION_OF_IMMUNE_SYSTEM_PROCESS		324	0.445124	1.6834	0	0.0874774	1	4853	tags=35%, list=21%, signal=43%
GO_REGULATION_OF_ALPHA_BETA_T_CELL_DIFFERENTIATION	GO_REGULATION_OF_ALPHA_BETA_T_CELL_DIFFERENTIATION		45	0.5654	1.68161	0.00598802	0.0886839	1	4053	tags=47%, list=18%, signal=57%
GO_REGULATION_OF_B_CELL_PROLIFERATION	GO_REGULATION_OF_B_CELL_PROLIFERATION		55	0.541415	1.68152	0.00147275	0.0880046	1	4697	tags=47%, list=21%, signal=59%
GO_DETECTION_OF_BIOTIC_STIMULUS	GO_DETECTION_OF_BIOTIC_STIMULUS		20	0.656008	1.68077	0.00819672	0.0880424	1	3480	tags=55%, list=15%, signal=65%
GO_THYMIC_T_CELL_SELECTION	GO_THYMIC_T_CELL_SELECTION		19	0.671739	1.68009	0.00487013	0.0879378	1	3798	tags=63%, list=17%, signal=76%
GO_REGULATION_OF_CYTOKINE_PRODUCTION	GO_REGULATION_OF_CYTOKINE_PRODUCTION		496	0.429014	1.68008	0	0.0872199	1	4728	tags=31%, list=21%, signal=39%
GO_REGULATION_OF_CYTOKINE_BIOSYNTHETIC_PROCESS	GO_REGULATION_OF_CYTOKINE_BIOSYNTHETIC_PROCESS		88	0.505552	1.67688	0	0.090025	1	4347	tags=39%, list=19%, signal=48%
GO_DEATH_RECEPTOR_ACTIVITY	GO_DEATH_RECEPTOR_ACTIVITY		20	0.653259	1.67629	0.00803858	0.0900277	1	4310	tags=60%, list=19%, signal=74%
GO_POSITIVE_REGULATION_OF_SMOOTH_MUSCLE_CONTRACTION	GO_POSITIVE_REGULATION_OF_SMOOTH_MUSCLE_CONTRACTION		29	0.605502	1.67509	0.00163399	0.0905884	1	4027	tags=55%, list=18%, signal=67%
GO_T_CELL_SELECTION	GO_T_CELL_SELECTION		35	0.59831	1.67448	0.00776398	0.0905259	1	4014	tags=54%, list=18%, signal=66%
GO_VESICLE_LUMEN	GO_VESICLE_LUMEN		86	0.512432	1.67442	0	0.0898664	1	6922	tags=52%, list=30%, signal=75%
GO_ADRENERGIC_RECEPTOR_SIGNALING_PATHWAY	GO_ADRENERGIC_RECEPTOR_SIGNALING_PATHWAY		17	0.694908	1.67383	0.00655738	0.0897953	1	3841	tags=53%, list=17%, signal=64%
GO_POSITIVE_REGULATION_OF_EXOCYTOSIS	GO_POSITIVE_REGULATION_OF_EXOCYTOSIS		72	0.523175	1.6665	0.00289855	0.0973553	1	3944	tags=28%, list=17%, signal=33%
GO_POSITIVE_REGULATION_OF_TOLL_LIKE_RECEPTOR_SIGNALING_PATHWAY	GO_POSITIVE_REGULATION_OF_TOLL_LIKE_RECEPTOR_SIGNALING_PATHWAY		19	0.659437	1.66407	0.015411	0.0993037	1	4037	tags=47%, list=18%, signal=58%
GO_FUCOSYLATION	GO_FUCOSYLATION		19	0.676378	1.66312	0.014975	0.0997593	1	4514	tags=58%, list=20%, signal=72%
GO_RECEPTOR_COMPLEX	GO_RECEPTOR_COMPLEX		293	0.441274	1.6618	0	0.100484	1	4873	tags=37%, list=21%, signal=46%
GO_RESPONSE_TO_PROSTAGLANDIN_E	GO_RESPONSE_TO_PROSTAGLANDIN_E		24	0.639236	1.66111	0.00993378	0.100657	1	6497	tags=67%, list=28%, signal=93%
GO_REGULATION_OF_SMOOTH_MUSCLE_CONTRACTION	GO_REGULATION_OF_SMOOTH_MUSCLE_CONTRACTION		57	0.533726	1.65804	0.00148148	0.10354	1	4027	tags=42%, list=18%, signal=51%
GO_REGULATION_OF_AXON_GUIDANCE	GO_REGULATION_OF_AXON_GUIDANCE		38	0.56892	1.65789	0.0140845	0.102917	1	7238	tags=61%, list=32%, signal=88%
GO_POSITIVE_REGULATION_OF_TUMOR_NECROSIS_FACTOR_SUPERFAMILY_CYTOKINE_PRODUCTION	GO_POSITIVE_REGULATION_OF_TUMOR_NECROSIS_FACTOR_SUPERFAMILY_CYTOKINE_PRODUCTION		55	0.54494	1.655	0.00441826	0.106041	1	4616	tags=42%, list=20%, signal=52%
GO_NEGATIVE_REGULATION_OF_LYMPHOCYTE_APOPTOTIC_PROCESS	GO_NEGATIVE_REGULATION_OF_LYMPHOCYTE_APOPTOTIC_PROCESS		26	0.628696	1.65453	0.00802568	0.105824	1	1859	tags=27%, list=8%, signal=29%
GO_PLASMA_MEMBRANE_RECEPTOR_COMPLEX	GO_PLASMA_MEMBRANE_RECEPTOR_COMPLEX		156	0.464696	1.65413	0	0.105547	1	4873	tags=38%, list=21%, signal=48%
GO_REGULATION_OF_CD4_POSITIVE_ALPHA_BETA_T_CELL_ACTIVATION	GO_REGULATION_OF_CD4_POSITIVE_ALPHA_BETA_T_CELL_ACTIVATION		36	0.57828	1.65355	0.00966184	0.105544	1	4053	tags=50%, list=18%, signal=61%
GO_RESPONSE_TO_NICOTINE	GO_RESPONSE_TO_NICOTINE		46	0.550142	1.65153	0.00634921	0.107202	1	4785	tags=46%, list=21%, signal=58%
GO_NEGATIVE_REGULATION_OF_INTERFERON_GAMMA_PRODUCTION	GO_NEGATIVE_REGULATION_OF_INTERFERON_GAMMA_PRODUCTION		29	0.59651	1.65125	0.00940439	0.106762	1	4053	tags=38%, list=18%, signal=46%
GO_ALPHA_BETA_T_CELL_ACTIVATION	GO_ALPHA_BETA_T_CELL_ACTIVATION		51	0.54403	1.6495	0.00147059	0.108167	1	4782	tags=47%, list=21%, signal=59%
GO_REGULATION_OF_CYTOKINE_PRODUCTION_INVOLVED_IN_IMMUNE_RESPONSE	GO_REGULATION_OF_CYTOKINE_PRODUCTION_INVOLVED_IN_IMMUNE_RESPONSE		51	0.545916	1.64914	0.0015528	0.10778	1	4683	tags=43%, list=21%, signal=54%
GO_MHC_PROTEIN_BINDING	GO_MHC_PROTEIN_BINDING		21	0.657384	1.64818	0.00326264	0.108343	1	3442	tags=43%, list=15%, signal=50%
GO_MODULATION_OF_EXCITATORY_POSTSYNAPTIC_POTENTIAL	GO_MODULATION_OF_EXCITATORY_POSTSYNAPTIC_POTENTIAL		29	0.615736	1.64694	0.0110063	0.109258	1	4277	tags=48%, list=19%, signal=59%
GO_LYMPHOCYTE_MIGRATION	GO_LYMPHOCYTE_MIGRATION		37	0.583907	1.64657	0.00633914	0.108893	1	4616	tags=54%, list=20%, signal=68%
GO_PRODUCTION_OF_MOLECULAR_MEDIATOR_OF_IMMUNE_RESPONSE	GO_PRODUCTION_OF_MOLECULAR_MEDIATOR_OF_IMMUNE_RESPONSE		52	0.534631	1.64635	0.00607903	0.108403	1	3425	tags=27%, list=15%, signal=32%
GO_LYMPHOCYTE_CHEMOTAXIS	GO_LYMPHOCYTE_CHEMOTAXIS		26	0.615312	1.64545	0.00802568	0.10883	1	3320	tags=46%, list=15%, signal=54%
GO_REGULATION_OF_INTERFERON_GAMMA_BIOSYNTHETIC_PROCESS	GO_REGULATION_OF_INTERFERON_GAMMA_BIOSYNTHETIC_PROCESS		15	0.705726	1.64472	0.00966184	0.108856	1	1364	tags=40%, list=6%, signal=43%
GO_REGULATION_OF_THYMOCYTE_AGGREGATION	GO_REGULATION_OF_THYMOCYTE_AGGREGATION		24	0.622538	1.64435	0.0126382	0.108626	1	4371	tags=50%, list=19%, signal=62%
GO_POSITIVE_REGULATION_OF_ALPHA_BETA_T_CELL_DIFFERENTIATION	GO_POSITIVE_REGULATION_OF_ALPHA_BETA_T_CELL_DIFFERENTIATION		36	0.578383	1.64246	0.00613497	0.110184	1	4053	tags=47%, list=18%, signal=57%
GO_CAMP_BIOSYNTHETIC_PROCESS	GO_CAMP_BIOSYNTHETIC_PROCESS		16	0.691524	1.63965	0.0117647	0.113019	1	4390	tags=63%, list=19%, signal=77%
GO_DENDRITE_MEMBRANE	GO_DENDRITE_MEMBRANE		15	0.697265	1.63867	0.00977199	0.113471	1	999	tags=27%, list=4%, signal=28%
GO_NEGATIVE_REGULATION_OF_IMMUNE_RESPONSE	GO_NEGATIVE_REGULATION_OF_IMMUNE_RESPONSE		100	0.485505	1.63783	0	0.113724	1	4792	tags=40%, list=21%, signal=50%
GO_INTRACELLULAR_LIGAND_GATED_ION_CHANNEL_ACTIVITY	GO_INTRACELLULAR_LIGAND_GATED_ION_CHANNEL_ACTIVITY		25	0.615221	1.63725	0.00826446	0.113683	1	3698	tags=32%, list=16%, signal=38%
GO_RESPONSE_TO_AUDITORY_STIMULUS	GO_RESPONSE_TO_AUDITORY_STIMULUS		22	0.639726	1.63661	0.0117845	0.113883	1	3912	tags=59%, list=17%, signal=71%
GO_POSITIVE_REGULATION_OF_CIRCADIAN_RHYTHM	GO_POSITIVE_REGULATION_OF_CIRCADIAN_RHYTHM		16	0.684057	1.63561	0.0183333	0.114433	1	6544	tags=69%, list=29%, signal=96%
GO_FC_GAMMA_RECEPTOR_SIGNALING_PATHWAY	GO_FC_GAMMA_RECEPTOR_SIGNALING_PATHWAY		74	0.500638	1.63434	0.00421941	0.115309	1	6809	tags=35%, list=30%, signal=50%
GO_INTERMEDIATE_FILAMENT_ORGANIZATION	GO_INTERMEDIATE_FILAMENT_ORGANIZATION		20	0.637648	1.63313	0.0112903	0.116153	1	1908	tags=30%, list=8%, signal=33%
GO_POSITIVE_REGULATION_OF_BLOOD_CIRCULATION	GO_POSITIVE_REGULATION_OF_BLOOD_CIRCULATION		84	0.495165	1.62493	0.00284495	0.126246	1	4791	tags=40%, list=21%, signal=51%
GO_RESPONSE_TO_VIRUS	GO_RESPONSE_TO_VIRUS		195	0.442972	1.62485	0	0.125537	1	4698	tags=36%, list=21%, signal=45%
GO_AROMATIC_AMINO_ACID_FAMILY_METABOLIC_PROCESS	GO_AROMATIC_AMINO_ACID_FAMILY_METABOLIC_PROCESS		24	0.619314	1.62345	0	0.126752	1	3035	tags=33%, list=13%, signal=38%
GO_AMMONIUM_ION_BINDING	GO_AMMONIUM_ION_BINDING		53	0.529872	1.62341	0.00757576	0.126042	1	4768	tags=49%, list=21%, signal=62%
GO_MYELOID_LEUKOCYTE_ACTIVATION	GO_MYELOID_LEUKOCYTE_ACTIVATION		88	0.486364	1.62253	0.0013947	0.126547	1	6220	tags=49%, list=27%, signal=67%
GO_REGULATION_OF_INTERLEUKIN_10_PRODUCTION	GO_REGULATION_OF_INTERLEUKIN_10_PRODUCTION		40	0.550138	1.62216	0.0151745	0.126378	1	4280	tags=43%, list=19%, signal=52%
GO_NEGATIVE_REGULATION_OF_LYMPHOCYTE_MEDIATED_IMMUNITY	GO_NEGATIVE_REGULATION_OF_LYMPHOCYTE_MEDIATED_IMMUNITY		25	0.603956	1.62137	0.0145396	0.126707	1	4232	tags=44%, list=19%, signal=54%
GO_NEURON_SPINE	GO_NEURON_SPINE		111	0.473025	1.62074	0.00269542	0.126892	1	4645	tags=32%, list=20%, signal=41%
GO_REGULATION_OF_INFLAMMATORY_RESPONSE	GO_REGULATION_OF_INFLAMMATORY_RESPONSE		253	0.432326	1.61847	0	0.129071	1	4792	tags=35%, list=21%, signal=44%
GO_REGULATION_OF_CAMP_METABOLIC_PROCESS	GO_REGULATION_OF_CAMP_METABOLIC_PROCESS		108	0.469581	1.61588	0.00143266	0.131936	1	4865	tags=41%, list=21%, signal=52%
GO_POSITIVE_REGULATION_OF_CD4_POSITIVE_ALPHA_BETA_T_CELL_ACTIVATION	GO_POSITIVE_REGULATION_OF_CD4_POSITIVE_ALPHA_BETA_T_CELL_ACTIVATION		26	0.60337	1.61468	0.0179153	0.132901	1	4512	tags=58%, list=20%, signal=72%
GO_NEGATIVE_REGULATION_OF_EXTRINSIC_APOPTOTIC_SIGNALING_PATHWAY_VIA_DEATH_DOMAIN_RECEPTORS	GO_NEGATIVE_REGULATION_OF_EXTRINSIC_APOPTOTIC_SIGNALING_PATHWAY_VIA_DEATH_DOMAIN_RECEPTORS		30	0.582695	1.61336	0.0100167	0.133939	1	3408	tags=27%, list=15%, signal=31%
GO_REGULATION_OF_LEUKOCYTE_DIFFERENTIATION	GO_REGULATION_OF_LEUKOCYTE_DIFFERENTIATION		206	0.439538	1.61268	0	0.134182	1	4102	tags=33%, list=18%, signal=39%
GO_DEFENSE_RESPONSE_TO_BACTERIUM	GO_DEFENSE_RESPONSE_TO_BACTERIUM		141	0.460387	1.61197	0	0.134397	1	4162	tags=38%, list=18%, signal=47%
GO_FATTY_ACID_TRANSPORT	GO_FATTY_ACID_TRANSPORT		50	0.523135	1.61076	0.00791139	0.135288	1	4611	tags=36%, list=20%, signal=45%
GO_POSITIVE_REGULATION_OF_CALCIUM_ION_DEPENDENT_EXOCYTOSIS	GO_POSITIVE_REGULATION_OF_CALCIUM_ION_DEPENDENT_EXOCYTOSIS		20	0.630028	1.61073	0.0111111	0.134528	1	1930	tags=30%, list=8%, signal=33%
GO_POSITIVE_REGULATION_OF_BLOOD_PRESSURE	GO_POSITIVE_REGULATION_OF_BLOOD_PRESSURE		31	0.575739	1.61044	0.0132013	0.134155	1	4785	tags=48%, list=21%, signal=61%
GO_EATING_BEHAVIOR	GO_EATING_BEHAVIOR		22	0.621056	1.61042	0.0164204	0.133405	1	3912	tags=50%, list=17%, signal=60%
GO_G_PROTEIN_COUPLED_AMINE_RECEPTOR_ACTIVITY	GO_G_PROTEIN_COUPLED_AMINE_RECEPTOR_ACTIVITY		28	0.595014	1.60881	0.0186047	0.134875	1	2592	tags=43%, list=11%, signal=48%
GO_REGULATION_OF_TYPE_2_IMMUNE_RESPONSE	GO_REGULATION_OF_TYPE_2_IMMUNE_RESPONSE		23	0.616853	1.60828	0.00786164	0.134924	1	4347	tags=52%, list=19%, signal=64%
GO_POSITIVE_REGULATION_OF_MUSCLE_CONTRACTION	GO_POSITIVE_REGULATION_OF_MUSCLE_CONTRACTION		42	0.546778	1.60814	0.00458015	0.134271	1	4027	tags=43%, list=18%, signal=52%
GO_INFLAMMATORY_RESPONSE	GO_INFLAMMATORY_RESPONSE		376	0.419376	1.6079	0	0.133908	1	4554	tags=35%, list=20%, signal=43%
GO_REGULATION_OF_PRODUCTION_OF_MOLECULAR_MEDIATOR_OF_IMMUNE_RESPONSE	GO_REGULATION_OF_PRODUCTION_OF_MOLECULAR_MEDIATOR_OF_IMMUNE_RESPONSE		88	0.484859	1.60769	0.00429185	0.133462	1	4442	tags=35%, list=19%, signal=44%
GO_REGULATION_OF_PROTEIN_SECRETION	GO_REGULATION_OF_PROTEIN_SECRETION		331	0.419779	1.6067	0	0.134102	1	4853	tags=32%, list=21%, signal=40%
GO_REGULATION_OF_LYMPHOCYTE_APOPTOTIC_PROCESS	GO_REGULATION_OF_LYMPHOCYTE_APOPTOTIC_PROCESS		48	0.5321	1.60652	0.00483871	0.133624	1	3436	tags=29%, list=15%, signal=34%
GO_CYCLASE_ACTIVITY	GO_CYCLASE_ACTIVITY		19	0.643129	1.60505	0.0163132	0.135157	1	4390	tags=53%, list=19%, signal=65%
GO_MYOBLAST_FUSION	GO_MYOBLAST_FUSION		20	0.626424	1.60463	0.0185185	0.135018	1	4351	tags=40%, list=19%, signal=49%
GO_REGULATION_OF_PROTEIN_ACTIVATION_CASCADE	GO_REGULATION_OF_PROTEIN_ACTIVATION_CASCADE		27	0.599351	1.60425	0.00955414	0.134813	1	4514	tags=63%, list=20%, signal=78%
GO_DEFENSE_RESPONSE_TO_OTHER_ORGANISM	GO_DEFENSE_RESPONSE_TO_OTHER_ORGANISM		340	0.419309	1.60386	0	0.134661	1	4625	tags=34%, list=20%, signal=42%
GO_G_PROTEIN_COUPLED_RECEPTOR_SIGNALING_PATHWAY_COUPLED_TO_CYCLIC_NUCLEOTIDE_SECOND_MESSENGER	GO_G_PROTEIN_COUPLED_RECEPTOR_SIGNALING_PATHWAY_COUPLED_TO_CYCLIC_NUCLEOTIDE_SECOND_MESSENGER		136	0.45923	1.60377	0.0013986	0.134098	1	4945	tags=47%, list=22%, signal=60%
GO_REGULATION_OF_PHOSPHATIDYLINOSITOL_3_KINASE_ACTIVITY	GO_REGULATION_OF_PHOSPHATIDYLINOSITOL_3_KINASE_ACTIVITY		38	0.549239	1.60345	0.0139969	0.133784	1	6912	tags=55%, list=30%, signal=79%
GO_PHASIC_SMOOTH_MUSCLE_CONTRACTION	GO_PHASIC_SMOOTH_MUSCLE_CONTRACTION		15	0.686322	1.60275	0.0174881	0.134122	1	2697	tags=40%, list=12%, signal=45%
GO_CALMODULIN_BINDING	GO_CALMODULIN_BINDING		169	0.451323	1.60267	0	0.133525	1	4668	tags=35%, list=20%, signal=44%
GO_LEUKOCYTE_CHEMOTAXIS	GO_LEUKOCYTE_CHEMOTAXIS		99	0.478307	1.6017	0.00577201	0.13433	1	4347	tags=37%, list=19%, signal=46%
GO_LEUKOCYTE_DIFFERENTIATION	GO_LEUKOCYTE_DIFFERENTIATION		264	0.426759	1.60118	0	0.134383	1	4782	tags=31%, list=21%, signal=39%
GO_BENZENE_CONTAINING_COMPOUND_METABOLIC_PROCESS	GO_BENZENE_CONTAINING_COMPOUND_METABOLIC_PROCESS		21	0.627351	1.60095	0.0117845	0.134068	1	3494	tags=38%, list=15%, signal=45%
GO_ALPHA_BETA_T_CELL_DIFFERENTIATION	GO_ALPHA_BETA_T_CELL_DIFFERENTIATION		45	0.540301	1.60038	0.00923077	0.134144	1	4014	tags=40%, list=18%, signal=48%
GO_POSITIVE_REGULATION_OF_INTERLEUKIN_2_PRODUCTION	GO_POSITIVE_REGULATION_OF_INTERLEUKIN_2_PRODUCTION		31	0.58635	1.60031	0.0125589	0.133553	1	6689	tags=55%, list=29%, signal=77%
GO_POSITIVE_REGULATION_OF_LYMPHOCYTE_DIFFERENTIATION	GO_POSITIVE_REGULATION_OF_LYMPHOCYTE_DIFFERENTIATION		73	0.504151	1.59852	0.00146413	0.135445	1	4512	tags=40%, list=20%, signal=49%
GO_SINGLE_ORGANISM_CELL_ADHESION	GO_SINGLE_ORGANISM_CELL_ADHESION		410	0.414472	1.59838	0	0.134965	1	4636	tags=32%, list=20%, signal=39%
GO_REGULATION_OF_T_HELPER_1_TYPE_IMMUNE_RESPONSE	GO_REGULATION_OF_T_HELPER_1_TYPE_IMMUNE_RESPONSE		21	0.622568	1.59465	0.016	0.140073	1	4347	tags=48%, list=19%, signal=59%
GO_LIGAND_GATED_CHANNEL_ACTIVITY	GO_LIGAND_GATED_CHANNEL_ACTIVITY		111	0.468862	1.59127	0.00545703	0.144349	1	4980	tags=43%, list=22%, signal=55%
GO_POSITIVE_REGULATION_OF_PEPTIDE_SECRETION	GO_POSITIVE_REGULATION_OF_PEPTIDE_SECRETION		75	0.486658	1.58914	0.00567376	0.146704	1	4791	tags=36%, list=21%, signal=45%
GO_REGULATION_OF_ACTIVATED_T_CELL_PROLIFERATION	GO_REGULATION_OF_ACTIVATED_T_CELL_PROLIFERATION		33	0.557738	1.58823	0.0145161	0.147373	1	4053	tags=39%, list=18%, signal=48%
GO_REGULATION_OF_INTERLEUKIN_5_PRODUCTION	GO_REGULATION_OF_INTERLEUKIN_5_PRODUCTION		15	0.676541	1.58627	0.0259516	0.149648	1	4280	tags=53%, list=19%, signal=66%
GO_REGULATION_OF_SYNAPTIC_TRANSMISSION_GLUTAMATERGIC	GO_REGULATION_OF_SYNAPTIC_TRANSMISSION_GLUTAMATERGIC		44	0.530557	1.58616	0.010989	0.149092	1	5745	tags=61%, list=25%, signal=82%
GO_REGULATION_OF_CIRCADIAN_SLEEP_WAKE_CYCLE	GO_REGULATION_OF_CIRCADIAN_SLEEP_WAKE_CYCLE		17	0.648131	1.58302	0.0168634	0.152909	1	4936	tags=71%, list=22%, signal=90%
GO_NEGATIVE_REGULATION_OF_AXONOGENESIS	GO_NEGATIVE_REGULATION_OF_AXONOGENESIS		63	0.504012	1.58181	0.00448431	0.154004	1	7374	tags=54%, list=32%, signal=80%
GO_CELL_RECOGNITION	GO_CELL_RECOGNITION		112	0.459465	1.58134	0.00283688	0.154004	1	3284	tags=28%, list=14%, signal=32%
GO_RESPONSE_TO_BACTERIUM	GO_RESPONSE_TO_BACTERIUM		404	0.408374	1.58098	0	0.153776	1	4662	tags=32%, list=20%, signal=39%
GO_REGULATION_OF_T_CELL_MEDIATED_IMMUNITY	GO_REGULATION_OF_T_CELL_MEDIATED_IMMUNITY		43	0.534219	1.58058	0.0108192	0.15366	1	4053	tags=35%, list=18%, signal=42%
GO_POSITIVE_REGULATION_OF_T_HELPER_1_TYPE_IMMUNE_RESPONSE	GO_POSITIVE_REGULATION_OF_T_HELPER_1_TYPE_IMMUNE_RESPONSE		15	0.666127	1.57814	0.0272109	0.156842	1	2929	tags=47%, list=13%, signal=54%
GO_NEGATIVE_REGULATION_OF_VIRAL_TRANSCRIPTION	GO_NEGATIVE_REGULATION_OF_VIRAL_TRANSCRIPTION		23	0.604222	1.57723	0.00796178	0.15748	1	4616	tags=35%, list=20%, signal=44%
GO_REGULATION_OF_DENDRITE_DEVELOPMENT	GO_REGULATION_OF_DENDRITE_DEVELOPMENT		112	0.465011	1.57648	0.004	0.157855	1	4423	tags=28%, list=19%, signal=34%
GO_POSITIVE_T_CELL_SELECTION	GO_POSITIVE_T_CELL_SELECTION		21	0.61744	1.57574	0.0305085	0.158283	1	4014	tags=57%, list=18%, signal=69%
GO_REGULATION_OF_LYMPHOCYTE_CHEMOTAXIS	GO_REGULATION_OF_LYMPHOCYTE_CHEMOTAXIS		18	0.651632	1.57522	0.0135364	0.158239	1	4616	tags=50%, list=20%, signal=63%
GO_CALCIUM_ION_TRANSMEMBRANE_TRANSPORT	GO_CALCIUM_ION_TRANSMEMBRANE_TRANSPORT		141	0.450487	1.57426	0	0.158993	1	3767	tags=25%, list=17%, signal=30%
GO_REGULATION_OF_CHEMOTAXIS	GO_REGULATION_OF_CHEMOTAXIS		165	0.437171	1.57199	0	0.16184	1	4616	tags=33%, list=20%, signal=41%
GO_LEADING_EDGE_MEMBRANE	GO_LEADING_EDGE_MEMBRANE		120	0.454788	1.57151	0	0.161912	1	6711	tags=41%, list=29%, signal=58%
GO_NEGATIVE_REGULATION_OF_INNATE_IMMUNE_RESPONSE	GO_NEGATIVE_REGULATION_OF_INNATE_IMMUNE_RESPONSE		28	0.578014	1.57109	0.0249221	0.161895	1	4560	tags=54%, list=20%, signal=67%
GO_EPITHELIAL_STRUCTURE_MAINTENANCE	GO_EPITHELIAL_STRUCTURE_MAINTENANCE		17	0.649076	1.57105	0.0270728	0.161224	1	2392	tags=35%, list=10%, signal=39%
GO_CYTOKINE_ACTIVITY	GO_CYTOKINE_ACTIVITY		159	0.43864	1.57037	0	0.161527	1	4130	tags=35%, list=18%, signal=42%
GO_POSITIVE_REGULATION_OF_INFLAMMATORY_RESPONSE	GO_POSITIVE_REGULATION_OF_INFLAMMATORY_RESPONSE		93	0.474867	1.57013	0.00422535	0.161205	1	4354	tags=38%, list=19%, signal=46%
GO_REGULATION_OF_JUN_KINASE_ACTIVITY	GO_REGULATION_OF_JUN_KINASE_ACTIVITY		76	0.484355	1.56994	0.00577201	0.160728	1	7766	tags=53%, list=34%, signal=80%
GO_POSITIVE_REGULATION_OF_B_CELL_MEDIATED_IMMUNITY	GO_POSITIVE_REGULATION_OF_B_CELL_MEDIATED_IMMUNITY		25	0.585556	1.56905	0.0283019	0.161533	1	4053	tags=40%, list=18%, signal=49%
GO_REGULATION_OF_SEQUESTERING_OF_CALCIUM_ION	GO_REGULATION_OF_SEQUESTERING_OF_CALCIUM_ION		97	0.46713	1.56872	0.0013947	0.16132	1	4182	tags=33%, list=18%, signal=40%
GO_CYCLIC_NUCLEOTIDE_BIOSYNTHETIC_PROCESS	GO_CYCLIC_NUCLEOTIDE_BIOSYNTHETIC_PROCESS		30	0.580568	1.56837	0.0111288	0.161123	1	4390	tags=43%, list=19%, signal=54%
GO_REGULATION_OF_DENDRITE_MORPHOGENESIS	GO_REGULATION_OF_DENDRITE_MORPHOGENESIS		70	0.484561	1.56779	0.00429799	0.161317	1	4423	tags=30%, list=19%, signal=37%
GO_LEUKOCYTE_MIGRATION	GO_LEUKOCYTE_MIGRATION		231	0.422637	1.5656	0	0.164098	1	4616	tags=32%, list=20%, signal=40%
GO_POSITIVE_REGULATION_OF_T_CELL_MEDIATED_IMMUNITY	GO_POSITIVE_REGULATION_OF_T_CELL_MEDIATED_IMMUNITY		27	0.591798	1.56484	0.025641	0.164548	1	4053	tags=41%, list=18%, signal=49%
GO_CATION_CHANNEL_ACTIVITY	GO_CATION_CHANNEL_ACTIVITY		252	0.419239	1.56228	0	0.168075	1	4980	tags=35%, list=22%, signal=45%
GO_POSTSYNAPSE	GO_POSTSYNAPSE		338	0.40968	1.55937	0	0.172111	1	4878	tags=33%, list=21%, signal=41%
GO_REGULATION_OF_IMMUNOGLOBULIN_PRODUCTION	GO_REGULATION_OF_IMMUNOGLOBULIN_PRODUCTION		43	0.525615	1.55828	0.00914634	0.173086	1	4053	tags=37%, list=18%, signal=45%
GO_POSITIVE_REGULATION_OF_CAMP_METABOLIC_PROCESS	GO_POSITIVE_REGULATION_OF_CAMP_METABOLIC_PROCESS		78	0.47786	1.5582	0.00454545	0.172464	1	4791	tags=45%, list=21%, signal=57%
GO_POSITIVE_REGULATION_OF_LEUKOCYTE_MIGRATION	GO_POSITIVE_REGULATION_OF_LEUKOCYTE_MIGRATION		99	0.467064	1.55662	0.00572246	0.174296	1	4616	tags=38%, list=20%, signal=48%
GO_POSITIVE_REGULATION_OF_SYNAPTIC_TRANSMISSION_GLUTAMATERGIC	GO_POSITIVE_REGULATION_OF_SYNAPTIC_TRANSMISSION_GLUTAMATERGIC		17	0.627104	1.55614	0.0301109	0.174397	1	4936	tags=65%, list=22%, signal=83%
GO_REGULATION_OF_T_CELL_CYTOKINE_PRODUCTION	GO_REGULATION_OF_T_CELL_CYTOKINE_PRODUCTION		18	0.626707	1.55468	0.0279146	0.176138	1	4053	tags=50%, list=18%, signal=61%
GO_REGULATION_OF_PLATELET_AGGREGATION	GO_REGULATION_OF_PLATELET_AGGREGATION		16	0.641067	1.55464	0.0304054	0.17546	1	6602	tags=69%, list=29%, signal=97%
GO_DENDRITIC_CELL_CHEMOTAXIS	GO_DENDRITIC_CELL_CHEMOTAXIS		15	0.652965	1.55269	0.0346021	0.178224	1	6757	tags=67%, list=30%, signal=95%
GO_PHENOL_CONTAINING_COMPOUND_BIOSYNTHETIC_PROCESS	GO_PHENOL_CONTAINING_COMPOUND_BIOSYNTHETIC_PROCESS		27	0.57709	1.55206	0.0190476	0.178651	1	1632	tags=33%, list=7%, signal=36%
GO_RESPONSE_TO_PROSTAGLANDIN	GO_RESPONSE_TO_PROSTAGLANDIN		30	0.559355	1.5514	0.0216049	0.179047	1	6497	tags=60%, list=28%, signal=84%
GO_SECONDARY_METABOLITE_BIOSYNTHETIC_PROCESS	GO_SECONDARY_METABOLITE_BIOSYNTHETIC_PROCESS		16	0.632136	1.54998	0.0261866	0.180767	1	4954	tags=63%, list=22%, signal=80%
GO_FATTY_ACID_DERIVATIVE_TRANSPORT	GO_FATTY_ACID_DERIVATIVE_TRANSPORT		18	0.629258	1.54991	0.0253807	0.180114	1	4237	tags=50%, list=19%, signal=61%
GO_POSITIVE_REGULATION_OF_HEART_RATE	GO_POSITIVE_REGULATION_OF_HEART_RATE		21	0.59897	1.54944	0.0255102	0.180201	1	3024	tags=33%, list=13%, signal=38%
GO_EMBRYONIC_EYE_MORPHOGENESIS	GO_EMBRYONIC_EYE_MORPHOGENESIS		31	0.570455	1.54907	0.0224	0.180103	1	4647	tags=39%, list=20%, signal=49%
GO_RESPONSE_TO_AMPHETAMINE	GO_RESPONSE_TO_AMPHETAMINE		25	0.591556	1.5466	0.0351171	0.183532	1	3896	tags=44%, list=17%, signal=53%
GO_POSITIVE_REGULATION_OF_PROTEIN_SECRETION	GO_POSITIVE_REGULATION_OF_PROTEIN_SECRETION		177	0.432985	1.54616	0.00127226	0.183577	1	4359	tags=32%, list=19%, signal=39%
GO_REGULATION_OF_LEUKOCYTE_MIGRATION	GO_REGULATION_OF_LEUKOCYTE_MIGRATION		134	0.443205	1.54491	0.00132626	0.185018	1	4616	tags=34%, list=20%, signal=43%
GO_REGULATION_OF_LEUKOCYTE_CHEMOTAXIS	GO_REGULATION_OF_LEUKOCYTE_CHEMOTAXIS		86	0.467696	1.54439	0.00835655	0.18525	1	4616	tags=36%, list=20%, signal=45%
GO_GATED_CHANNEL_ACTIVITY	GO_GATED_CHANNEL_ACTIVITY		269	0.414597	1.54437	0	0.184537	1	4980	tags=38%, list=22%, signal=47%
GO_NEGATIVE_REGULATION_OF_LYMPHOCYTE_DIFFERENTIATION	GO_NEGATIVE_REGULATION_OF_LYMPHOCYTE_DIFFERENTIATION		36	0.533133	1.54276	0.0167173	0.186516	1	4271	tags=39%, list=19%, signal=48%
GO_NEGATIVE_REGULATION_OF_INTERLEUKIN_2_PRODUCTION	GO_NEGATIVE_REGULATION_OF_INTERLEUKIN_2_PRODUCTION		15	0.643318	1.54076	0.0332226	0.189287	1	3755	tags=40%, list=16%, signal=48%
GO_CHEMOKINE_ACTIVITY	GO_CHEMOKINE_ACTIVITY		31	0.559622	1.53887	0.0241158	0.19197	1	3320	tags=42%, list=15%, signal=49%
GO_REGULATION_OF_CYTOSOLIC_CALCIUM_ION_CONCENTRATION	GO_REGULATION_OF_CYTOSOLIC_CALCIUM_ION_CONCENTRATION		185	0.423057	1.53829	0	0.19223	1	4821	tags=35%, list=21%, signal=44%
GO_NEGATIVE_REGULATION_OF_TOLL_LIKE_RECEPTOR_SIGNALING_PATHWAY	GO_NEGATIVE_REGULATION_OF_TOLL_LIKE_RECEPTOR_SIGNALING_PATHWAY		25	0.57485	1.5381	0.0225443	0.191819	1	6707	tags=56%, list=29%, signal=79%
GO_POSITIVE_REGULATION_OF_CYTOKINE_PRODUCTION_INVOLVED_IN_IMMUNE_RESPONSE	GO_POSITIVE_REGULATION_OF_CYTOKINE_PRODUCTION_INVOLVED_IN_IMMUNE_RESPONSE		28	0.569778	1.53785	0.0211726	0.19152	1	4683	tags=46%, list=21%, signal=58%
GO_REGULATION_OF_INTERLEUKIN_2_PRODUCTION	GO_REGULATION_OF_INTERLEUKIN_2_PRODUCTION		47	0.509623	1.53726	0.0141509	0.19182	1	4347	tags=38%, list=19%, signal=47%
GO_REGULATION_OF_RESPONSE_TO_WOUNDING	GO_REGULATION_OF_RESPONSE_TO_WOUNDING		363	0.398337	1.53564	0	0.194057	1	4792	tags=32%, list=21%, signal=40%
GO_CELLULAR_RESPONSE_TO_INTERLEUKIN_1	GO_CELLULAR_RESPONSE_TO_INTERLEUKIN_1		71	0.47457	1.53548	0.00854701	0.193628	1	4616	tags=35%, list=20%, signal=44%
GO_REGULATION_OF_T_HELPER_CELL_DIFFERENTIATION	GO_REGULATION_OF_T_HELPER_CELL_DIFFERENTIATION		25	0.570904	1.53412	0.0292683	0.195423	1	4512	tags=52%, list=20%, signal=65%
GO_REGULATION_OF_NEURAL_PRECURSOR_CELL_PROLIFERATION	GO_REGULATION_OF_NEURAL_PRECURSOR_CELL_PROLIFERATION		67	0.479901	1.53308	0.00595238	0.196428	1	5664	tags=45%, list=25%, signal=59%
GO_ADENYLATE_CYCLASE_MODULATING_G_PROTEIN_COUPLED_RECEPTOR_SIGNALING_PATHWAY	GO_ADENYLATE_CYCLASE_MODULATING_G_PROTEIN_COUPLED_RECEPTOR_SIGNALING_PATHWAY		114	0.448884	1.53109	0.00273973	0.199405	1	4945	tags=47%, list=22%, signal=60%
GO_REGULATION_OF_INTERLEUKIN_2_BIOSYNTHETIC_PROCESS	GO_REGULATION_OF_INTERLEUKIN_2_BIOSYNTHETIC_PROCESS		18	0.618884	1.53056	0.0342577	0.19961	1	2598	tags=50%, list=11%, signal=56%
GO_PHENOL_CONTAINING_COMPOUND_METABOLIC_PROCESS	GO_PHENOL_CONTAINING_COMPOUND_METABOLIC_PROCESS		62	0.491927	1.52937	0.00914634	0.200991	1	4516	tags=39%, list=20%, signal=48%
GO_REGULATION_OF_MACROPHAGE_DERIVED_FOAM_CELL_DIFFERENTIATION	GO_REGULATION_OF_MACROPHAGE_DERIVED_FOAM_CELL_DIFFERENTIATION		22	0.593307	1.52866	0.0282392	0.201436	1	4560	tags=41%, list=20%, signal=51%
GO_REGULATION_OF_ADENYLATE_CYCLASE_ACTIVITY	GO_REGULATION_OF_ADENYLATE_CYCLASE_ACTIVITY		56	0.500306	1.52848	0.0149031	0.200991	1	4865	tags=41%, list=21%, signal=52%
GO_POSITIVE_REGULATION_OF_B_CELL_PROLIFERATION	GO_POSITIVE_REGULATION_OF_B_CELL_PROLIFERATION		37	0.533501	1.52781	0.035313	0.201462	1	4697	tags=49%, list=21%, signal=61%
GO_NEGATIVE_REGULATION_OF_CELL_MORPHOGENESIS_INVOLVED_IN_DIFFERENTIATION	GO_NEGATIVE_REGULATION_OF_CELL_MORPHOGENESIS_INVOLVED_IN_DIFFERENTIATION		109	0.438286	1.52548	0.00136986	0.204947	1	7677	tags=50%, list=34%, signal=74%
GO_NATURAL_KILLER_CELL_ACTIVATION	GO_NATURAL_KILLER_CELL_ACTIVATION		35	0.541465	1.52241	0.0276923	0.209776	1	4626	tags=49%, list=20%, signal=61%
GO_QUATERNARY_AMMONIUM_GROUP_BINDING	GO_QUATERNARY_AMMONIUM_GROUP_BINDING		39	0.533868	1.52167	0.0190476	0.210442	1	4768	tags=51%, list=21%, signal=65%
GO_DENDRITIC_CELL_DIFFERENTIATION	GO_DENDRITIC_CELL_DIFFERENTIATION		31	0.540974	1.52096	0.0111643	0.211007	1	6220	tags=55%, list=27%, signal=75%
GO_REGULATION_OF_MACROPHAGE_CHEMOTAXIS	GO_REGULATION_OF_MACROPHAGE_CHEMOTAXIS		15	0.634616	1.52077	0.0517241	0.210537	1	7272	tags=80%, list=32%, signal=117%
GO_REGULATION_OF_ACUTE_INFLAMMATORY_RESPONSE	GO_REGULATION_OF_ACUTE_INFLAMMATORY_RESPONSE		60	0.485635	1.52039	0.0120301	0.210521	1	4728	tags=48%, list=21%, signal=61%
GO_REGULATION_OF_CYTOKINE_SECRETION	GO_REGULATION_OF_CYTOKINE_SECRETION		120	0.441001	1.518	0.00274348	0.214296	1	4347	tags=35%, list=19%, signal=43%
GO_CALCIUM_ION_TRANSMEMBRANE_TRANSPORTER_ACTIVITY	GO_CALCIUM_ION_TRANSMEMBRANE_TRANSPORTER_ACTIVITY		113	0.443056	1.51702	0.00693481	0.215325	1	3767	tags=23%, list=17%, signal=27%
GO_ANATOMICAL_STRUCTURE_MATURATION	GO_ANATOMICAL_STRUCTURE_MATURATION		38	0.5249	1.51659	0.0264386	0.215323	1	6997	tags=63%, list=31%, signal=91%
GO_POSITIVE_REGULATION_OF_SYNAPTIC_TRANSMISSION	GO_POSITIVE_REGULATION_OF_SYNAPTIC_TRANSMISSION		99	0.448984	1.51439	0.00834492	0.219157	1	4936	tags=39%, list=22%, signal=50%
GO_NEGATIVE_REGULATION_OF_LEUKOCYTE_MEDIATED_IMMUNITY	GO_NEGATIVE_REGULATION_OF_LEUKOCYTE_MEDIATED_IMMUNITY		36	0.522058	1.51174	0.0296875	0.223565	1	4442	tags=36%, list=19%, signal=45%
GO_HETEROPHILIC_CELL_CELL_ADHESION_VIA_PLASMA_MEMBRANE_CELL_ADHESION_MOLECULES	GO_HETEROPHILIC_CELL_CELL_ADHESION_VIA_PLASMA_MEMBRANE_CELL_ADHESION_MOLECULES		38	0.528148	1.51147	0.0324575	0.223234	1	5759	tags=45%, list=25%, signal=60%
GO_CAMP_METABOLIC_PROCESS	GO_CAMP_METABOLIC_PROCESS		31	0.538374	1.51134	0.0262295	0.222668	1	4390	tags=39%, list=19%, signal=48%
GO_INTERMEDIATE_FILAMENT_BASED_PROCESS	GO_INTERMEDIATE_FILAMENT_BASED_PROCESS		40	0.526014	1.51116	0.0191388	0.222274	1	1908	tags=18%, list=8%, signal=19%
GO_CELL_ACTIVATION_INVOLVED_IN_IMMUNE_RESPONSE	GO_CELL_ACTIVATION_INVOLVED_IN_IMMUNE_RESPONSE		117	0.437597	1.51051	0.00407056	0.222727	1	6665	tags=45%, list=29%, signal=64%
GO_MOTOR_ACTIVITY	GO_MOTOR_ACTIVITY		115	0.438932	1.51044	0.00407609	0.222055	1	3758	tags=24%, list=16%, signal=29%
GO_REGULATION_OF_APPETITE	GO_REGULATION_OF_APPETITE		16	0.630467	1.50928	0.036566	0.223653	1	4791	tags=56%, list=21%, signal=71%
GO_NEUROTRANSMITTER_BINDING	GO_NEUROTRANSMITTER_BINDING		23	0.582607	1.5083	0.0439024	0.224876	1	1591	tags=35%, list=7%, signal=37%
GO_RESPONSE_TO_INTERFERON_ALPHA	GO_RESPONSE_TO_INTERFERON_ALPHA		19	0.611257	1.50749	0.0344262	0.225634	1	7779	tags=74%, list=34%, signal=112%
GO_GLYCOLIPID_BINDING	GO_GLYCOLIPID_BINDING		16	0.612834	1.50747	0.0544218	0.224884	1	7601	tags=75%, list=33%, signal=112%
GO_NEGATIVE_REGULATION_OF_INTERLEUKIN_6_PRODUCTION	GO_NEGATIVE_REGULATION_OF_INTERLEUKIN_6_PRODUCTION		31	0.545987	1.50698	0.0439189	0.225009	1	4584	tags=45%, list=20%, signal=56%
GO_POSTSYNAPTIC_MEMBRANE	GO_POSTSYNAPTIC_MEMBRANE		177	0.418864	1.50641	0.00131752	0.22537	1	4945	tags=38%, list=22%, signal=49%
GO_POSITIVE_REGULATION_OF_JUN_KINASE_ACTIVITY	GO_POSITIVE_REGULATION_OF_JUN_KINASE_ACTIVITY		61	0.481137	1.50623	0.015083	0.224927	1	6944	tags=48%, list=30%, signal=68%
GO_SEMAPHORIN_PLEXIN_SIGNALING_PATHWAY	GO_SEMAPHORIN_PLEXIN_SIGNALING_PATHWAY		36	0.52351	1.50491	0.0320122	0.22686	1	6249	tags=47%, list=27%, signal=65%
GO_POSITIVE_REGULATION_OF_HORMONE_SECRETION	GO_POSITIVE_REGULATION_OF_HORMONE_SECRETION		97	0.454404	1.50376	0.0113475	0.228271	1	4791	tags=33%, list=21%, signal=42%
GO_NEUROPILIN_BINDING	GO_NEUROPILIN_BINDING		15	0.631631	1.50243	0.0580986	0.230176	1	6895	tags=60%, list=30%, signal=86%
GO_CHEMOKINE_BINDING	GO_CHEMOKINE_BINDING		17	0.610299	1.50197	0.0421394	0.230335	1	4476	tags=47%, list=20%, signal=58%
GO_CALCIUM_ION_TRANSPORT	GO_CALCIUM_ION_TRANSPORT		198	0.408314	1.50197	0.00253165	0.229552	1	6477	tags=38%, list=28%, signal=53%
GO_ACTIVATION_OF_PROTEIN_KINASE_A_ACTIVITY	GO_ACTIVATION_OF_PROTEIN_KINASE_A_ACTIVITY		16	0.627869	1.50188	0.0387722	0.228977	1	4791	tags=50%, list=21%, signal=63%
GO_NEGATIVE_REGULATION_OF_CALCIUM_ION_TRANSMEMBRANE_TRANSPORT	GO_NEGATIVE_REGULATION_OF_CALCIUM_ION_TRANSMEMBRANE_TRANSPORT		26	0.557713	1.50141	0.035533	0.229066	1	3494	tags=31%, list=15%, signal=36%
GO_VIRUS_RECEPTOR_ACTIVITY	GO_VIRUS_RECEPTOR_ACTIVITY		62	0.479003	1.49986	0.0208024	0.231487	1	4330	tags=37%, list=19%, signal=46%
GO_POSITIVE_REGULATION_OF_LEUKOCYTE_CHEMOTAXIS	GO_POSITIVE_REGULATION_OF_LEUKOCYTE_CHEMOTAXIS		74	0.462751	1.4988	0.0115607	0.233074	1	4616	tags=36%, list=20%, signal=46%
GO_MYELOID_DENDRITIC_CELL_ACTIVATION	GO_MYELOID_DENDRITIC_CELL_ACTIVATION		24	0.577664	1.49756	0.0432	0.234881	1	6220	tags=58%, list=27%, signal=80%
GO_PEPTIDYL_TYROSINE_AUTOPHOSPHORYLATION	GO_PEPTIDYL_TYROSINE_AUTOPHOSPHORYLATION		38	0.513181	1.49683	0.0327613	0.235494	1	6602	tags=53%, list=29%, signal=74%
GO_NEGATIVE_REGULATION_OF_HOMEOSTATIC_PROCESS	GO_NEGATIVE_REGULATION_OF_HOMEOSTATIC_PROCESS		115	0.43715	1.4958	0.00426743	0.236939	1	4663	tags=26%, list=20%, signal=33%
GO_MONOOXYGENASE_ACTIVITY	GO_MONOOXYGENASE_ACTIVITY		54	0.48607	1.494	0.0215385	0.239691	1	4954	tags=41%, list=22%, signal=52%
GO_REGULATION_OF_PROTEIN_OLIGOMERIZATION	GO_REGULATION_OF_PROTEIN_OLIGOMERIZATION		27	0.552978	1.49384	0.037225	0.239211	1	3444	tags=33%, list=15%, signal=39%
GO_CYTOKINE_SECRETION	GO_CYTOKINE_SECRETION		30	0.537013	1.49384	0.0391823	0.238428	1	6066	tags=53%, list=27%, signal=73%
GO_POSITIVE_REGULATION_OF_HEART_CONTRACTION	GO_POSITIVE_REGULATION_OF_HEART_CONTRACTION		33	0.532546	1.49015	0.0317965	0.24523	1	3024	tags=27%, list=13%, signal=31%
GO_THYMUS_DEVELOPMENT	GO_THYMUS_DEVELOPMENT		47	0.500576	1.48955	0.0206022	0.245744	1	7128	tags=49%, list=31%, signal=71%
GO_PHOSPHOLIPASE_C_ACTIVATING_G_PROTEIN_COUPLED_RECEPTOR_SIGNALING_PATHWAY	GO_PHOSPHOLIPASE_C_ACTIVATING_G_PROTEIN_COUPLED_RECEPTOR_SIGNALING_PATHWAY		64	0.477801	1.48919	0.0104012	0.245664	1	4945	tags=39%, list=22%, signal=50%
GO_BEHAVIOR	GO_BEHAVIOR		436	0.38114	1.48796	0	0.247547	1	4950	tags=31%, list=22%, signal=39%
GO_TUMOR_NECROSIS_FACTOR_RECEPTOR_SUPERFAMILY_BINDING	GO_TUMOR_NECROSIS_FACTOR_RECEPTOR_SUPERFAMILY_BINDING		45	0.504278	1.48739	0.0261941	0.248023	1	4388	tags=33%, list=19%, signal=41%
GO_ADENYLATE_CYCLASE_INHIBITING_G_PROTEIN_COUPLED_RECEPTOR_SIGNALING_PATHWAY	GO_ADENYLATE_CYCLASE_INHIBITING_G_PROTEIN_COUPLED_RECEPTOR_SIGNALING_PATHWAY		57	0.48143	1.48677	0.0198473	0.248405	1	4945	tags=51%, list=22%, signal=65%
GO_PLATELET_ACTIVATION	GO_PLATELET_ACTIVATION		134	0.428405	1.4845	0.00804289	0.252556	1	7966	tags=51%, list=35%, signal=78%
GO_CARGO_RECEPTOR_ACTIVITY	GO_CARGO_RECEPTOR_ACTIVITY		59	0.479734	1.48416	0.0232558	0.252455	1	4424	tags=39%, list=19%, signal=48%
GO_THYMOCYTE_AGGREGATION	GO_THYMOCYTE_AGGREGATION		44	0.499311	1.483	0.0280811	0.254088	1	3798	tags=34%, list=17%, signal=41%
GO_REGULATION_OF_LYMPHOCYTE_MIGRATION	GO_REGULATION_OF_LYMPHOCYTE_MIGRATION		32	0.533751	1.48236	0.0495208	0.254605	1	4616	tags=44%, list=20%, signal=55%
GO_NEGATIVE_REGULATION_OF_CELLULAR_RESPONSE_TO_INSULIN_STIMULUS	GO_NEGATIVE_REGULATION_OF_CELLULAR_RESPONSE_TO_INSULIN_STIMULUS		31	0.534257	1.48229	0.0379147	0.253953	1	4299	tags=35%, list=19%, signal=44%
GO_PLATELET_DEGRANULATION	GO_PLATELET_DEGRANULATION		98	0.43921	1.48125	0.0127841	0.255259	1	7066	tags=48%, list=31%, signal=69%
GO_POSITIVE_REGULATION_OF_LYMPHOCYTE_MIGRATION	GO_POSITIVE_REGULATION_OF_LYMPHOCYTE_MIGRATION		23	0.573944	1.48064	0.0507937	0.255763	1	4616	tags=52%, list=20%, signal=65%
GO_NEGATIVE_REGULATION_OF_ADAPTIVE_IMMUNE_RESPONSE	GO_NEGATIVE_REGULATION_OF_ADAPTIVE_IMMUNE_RESPONSE		30	0.53687	1.47979	0.0315615	0.256665	1	4120	tags=40%, list=18%, signal=49%
GO_MICROTUBULE_MOTOR_ACTIVITY	GO_MICROTUBULE_MOTOR_ACTIVITY		66	0.462437	1.47774	0.0138675	0.260556	1	3722	tags=20%, list=16%, signal=23%
GO_REGULATION_OF_PEPTIDE_TRANSPORT	GO_REGULATION_OF_PEPTIDE_TRANSPORT		220	0.400398	1.47617	0.00252525	0.263107	1	4847	tags=30%, list=21%, signal=38%
GO_IMMUNOGLOBULIN_PRODUCTION	GO_IMMUNOGLOBULIN_PRODUCTION		36	0.511086	1.47483	0.0363924	0.265418	1	3425	tags=22%, list=15%, signal=26%
GO_RESPONSE_TO_TUMOR_NECROSIS_FACTOR	GO_RESPONSE_TO_TUMOR_NECROSIS_FACTOR		204	0.404505	1.47469	0.00382166	0.264896	1	4616	tags=31%, list=20%, signal=38%
GO_NEGATIVE_REGULATION_OF_EPITHELIAL_CELL_DIFFERENTIATION	GO_NEGATIVE_REGULATION_OF_EPITHELIAL_CELL_DIFFERENTIATION		35	0.523243	1.47466	0.0300633	0.26411	1	4682	tags=34%, list=21%, signal=43%
GO_IONOTROPIC_GLUTAMATE_RECEPTOR_BINDING	GO_IONOTROPIC_GLUTAMATE_RECEPTOR_BINDING		22	0.573284	1.47392	0.0436975	0.264903	1	3652	tags=23%, list=16%, signal=27%
GO_CALCIUM_INDEPENDENT_CELL_CELL_ADHESION_VIA_PLASMA_MEMBRANE_CELL_ADHESION_MOLECULES	GO_CALCIUM_INDEPENDENT_CELL_CELL_ADHESION_VIA_PLASMA_MEMBRANE_CELL_ADHESION_MOLECULES		19	0.585098	1.4739	0.0485133	0.264134	1	2506	tags=37%, list=11%, signal=41%
GO_REGULATION_OF_RHO_PROTEIN_SIGNAL_TRANSDUCTION	GO_REGULATION_OF_RHO_PROTEIN_SIGNAL_TRANSDUCTION		102	0.444005	1.4736	0.0200803	0.264031	1	6919	tags=46%, list=30%, signal=66%
GO_POSITIVE_REGULATION_OF_REGULATED_SECRETORY_PATHWAY	GO_POSITIVE_REGULATION_OF_REGULATED_SECRETORY_PATHWAY		41	0.504658	1.47326	0.0261941	0.263995	1	3370	tags=27%, list=15%, signal=31%
GO_RAS_GUANYL_NUCLEOTIDE_EXCHANGE_FACTOR_ACTIVITY	GO_RAS_GUANYL_NUCLEOTIDE_EXCHANGE_FACTOR_ACTIVITY		212	0.398706	1.47078	0.00256082	0.26861	1	6919	tags=47%, list=30%, signal=67%
GO_LEARNING	GO_LEARNING		112	0.43263	1.47022	0.0124827	0.269138	1	4936	tags=37%, list=22%, signal=46%
GO_PROTEINACEOUS_EXTRACELLULAR_MATRIX	GO_PROTEINACEOUS_EXTRACELLULAR_MATRIX		315	0.388143	1.47015	0.00123457	0.268478	1	4856	tags=38%, list=21%, signal=47%
GO_LEUKOCYTE_PROLIFERATION	GO_LEUKOCYTE_PROLIFERATION		69	0.462127	1.4699	0.0119225	0.26818	1	4626	tags=38%, list=20%, signal=47%
GO_POSITIVE_REGULATION_OF_DENDRITIC_SPINE_DEVELOPMENT	GO_POSITIVE_REGULATION_OF_DENDRITIC_SPINE_DEVELOPMENT		34	0.513033	1.46973	0.0369775	0.26774	1	4420	tags=38%, list=19%, signal=47%
GO_REGULATION_OF_LIPID_KINASE_ACTIVITY	GO_REGULATION_OF_LIPID_KINASE_ACTIVITY		46	0.492585	1.46938	0.027439	0.267692	1	6912	tags=46%, list=30%, signal=65%
GO_CEREBRAL_CORTEX_DEVELOPMENT	GO_CEREBRAL_CORTEX_DEVELOPMENT		95	0.435114	1.46835	0.0135685	0.269214	1	7619	tags=52%, list=33%, signal=77%
GO_REGULATION_OF_INSULIN_LIKE_GROWTH_FACTOR_RECEPTOR_SIGNALING_PATHWAY	GO_REGULATION_OF_INSULIN_LIKE_GROWTH_FACTOR_RECEPTOR_SIGNALING_PATHWAY		16	0.604113	1.46747	0.0404531	0.270164	1	4745	tags=50%, list=21%, signal=63%
GO_CD4_POSITIVE_ALPHA_BETA_T_CELL_ACTIVATION	GO_CD4_POSITIVE_ALPHA_BETA_T_CELL_ACTIVATION		34	0.515265	1.46715	0.0299685	0.270116	1	4053	tags=41%, list=18%, signal=50%
GO_POSITIVE_REGULATION_OF_ERK1_AND_ERK2_CASCADE	GO_POSITIVE_REGULATION_OF_ERK1_AND_ERK2_CASCADE		139	0.418029	1.46623	0.0136612	0.271341	1	4182	tags=29%, list=18%, signal=35%
GO_DENDRITIC_CELL_MIGRATION	GO_DENDRITIC_CELL_MIGRATION		20	0.590993	1.46615	0.0439189	0.270691	1	4347	tags=35%, list=19%, signal=43%
GO_NEGATIVE_REGULATION_OF_LEUKOCYTE_DIFFERENTIATION	GO_NEGATIVE_REGULATION_OF_LEUKOCYTE_DIFFERENTIATION		72	0.458741	1.46605	0.028065	0.270054	1	4664	tags=35%, list=20%, signal=44%
GO_REGULATION_OF_PEPTIDE_SECRETION	GO_REGULATION_OF_PEPTIDE_SECRETION		177	0.406976	1.46531	0.00659631	0.271051	1	4847	tags=32%, list=21%, signal=40%
GO_POSITIVE_REGULATION_OF_PRODUCTION_OF_MOLECULAR_MEDIATOR_OF_IMMUNE_RESPONSE	GO_POSITIVE_REGULATION_OF_PRODUCTION_OF_MOLECULAR_MEDIATOR_OF_IMMUNE_RESPONSE		56	0.471223	1.46427	0.0225904	0.272583	1	4354	tags=36%, list=19%, signal=44%
GO_REGULATION_OF_INNATE_IMMUNE_RESPONSE	GO_REGULATION_OF_INNATE_IMMUNE_RESPONSE		312	0.386645	1.46409	0	0.272202	1	4602	tags=29%, list=20%, signal=35%
GO_CYTOKINE_RECEPTOR_BINDING	GO_CYTOKINE_RECEPTOR_BINDING		218	0.396728	1.46389	0	0.271795	1	4388	tags=31%, list=19%, signal=38%
GO_SYNAPTIC_MEMBRANE	GO_SYNAPTIC_MEMBRANE		226	0.39828	1.4638	0.00509554	0.271238	1	4945	tags=36%, list=22%, signal=45%
GO_CENTRAL_NERVOUS_SYSTEM_NEURON_AXONOGENESIS	GO_CENTRAL_NERVOUS_SYSTEM_NEURON_AXONOGENESIS		23	0.564557	1.46366	0.046281	0.270712	1	8106	tags=70%, list=36%, signal=108%
GO_SKIN_EPIDERMIS_DEVELOPMENT	GO_SKIN_EPIDERMIS_DEVELOPMENT		67	0.464333	1.46274	0.0188133	0.27203	1	4167	tags=31%, list=18%, signal=38%
GO_REGULATION_OF_HETEROTYPIC_CELL_CELL_ADHESION	GO_REGULATION_OF_HETEROTYPIC_CELL_CELL_ADHESION		18	0.593156	1.46238	0.0658579	0.272221	1	4120	tags=28%, list=18%, signal=34%
GO_VOLTAGE_GATED_CATION_CHANNEL_ACTIVITY	GO_VOLTAGE_GATED_CATION_CHANNEL_ACTIVITY		115	0.424177	1.4619	0.0160858	0.272519	1	4980	tags=39%, list=22%, signal=50%
GO_POSITIVE_REGULATION_OF_DENDRITE_DEVELOPMENT	GO_POSITIVE_REGULATION_OF_DENDRITE_DEVELOPMENT		62	0.46616	1.46089	0.0282318	0.274147	1	4420	tags=27%, list=19%, signal=34%
GO_REGULATION_OF_MONOCYTE_CHEMOTAXIS	GO_REGULATION_OF_MONOCYTE_CHEMOTAXIS		19	0.586971	1.4602	0.044164	0.274913	1	4347	tags=42%, list=19%, signal=52%
GO_REGULATION_OF_CAMP_MEDIATED_SIGNALING	GO_REGULATION_OF_CAMP_MEDIATED_SIGNALING		21	0.567287	1.45994	0.061157	0.274778	1	2785	tags=33%, list=12%, signal=38%
GO_POSITIVE_REGULATION_OF_LIPID_KINASE_ACTIVITY	GO_POSITIVE_REGULATION_OF_LIPID_KINASE_ACTIVITY		31	0.530285	1.4592	0.0354267	0.27581	1	5784	tags=45%, list=25%, signal=60%
GO_EXTRACELLULAR_LIGAND_GATED_ION_CHANNEL_ACTIVITY	GO_EXTRACELLULAR_LIGAND_GATED_ION_CHANNEL_ACTIVITY		57	0.470937	1.4591	0.0212443	0.275213	1	2396	tags=32%, list=11%, signal=35%
GO_POSITIVE_REGULATION_OF_PHAGOCYTOSIS	GO_POSITIVE_REGULATION_OF_PHAGOCYTOSIS		42	0.495757	1.45869	0.0428571	0.275356	1	8118	tags=67%, list=36%, signal=103%
GO_PARTURITION	GO_PARTURITION		19	0.584906	1.45779	0.0490196	0.276542	1	6779	tags=63%, list=30%, signal=90%
GO_PLASMA_MEMBRANE_PROTEIN_COMPLEX	GO_PLASMA_MEMBRANE_PROTEIN_COMPLEX		440	0.373989	1.45773	0	0.275903	1	4878	tags=31%, list=21%, signal=39%
GO_POSITIVE_REGULATION_OF_RESPONSE_TO_WOUNDING	GO_POSITIVE_REGULATION_OF_RESPONSE_TO_WOUNDING		138	0.415732	1.45707	0.00917431	0.276676	1	4360	tags=33%, list=19%, signal=41%
GO_SYNCYTIUM_FORMATION	GO_SYNCYTIUM_FORMATION		24	0.567451	1.45697	0.0394089	0.276071	1	4351	tags=33%, list=19%, signal=41%
GO_MODULATION_OF_SYNAPTIC_TRANSMISSION	GO_MODULATION_OF_SYNAPTIC_TRANSMISSION		269	0.387562	1.45673	0.00124069	0.275798	1	4936	tags=33%, list=22%, signal=42%
GO_POSITIVE_REGULATION_OF_RESPONSE_TO_EXTERNAL_STIMULUS	GO_POSITIVE_REGULATION_OF_RESPONSE_TO_EXTERNAL_STIMULUS		256	0.387692	1.45604	0.00371747	0.276638	1	4354	tags=27%, list=19%, signal=32%
GO_NEGATIVE_REGULATION_OF_VIRAL_PROCESS	GO_NEGATIVE_REGULATION_OF_VIRAL_PROCESS		71	0.451215	1.45559	0.0150602	0.276927	1	4616	tags=35%, list=20%, signal=44%
GO_POSITIVE_REGULATION_OF_ADENYLATE_CYCLASE_ACTIVITY	GO_POSITIVE_REGULATION_OF_ADENYLATE_CYCLASE_ACTIVITY		41	0.501457	1.45351	0.0494753	0.280639	1	4728	tags=41%, list=21%, signal=52%
GO_REGULATION_OF_TYROSINE_PHOSPHORYLATION_OF_STAT1_PROTEIN	GO_REGULATION_OF_TYROSINE_PHOSPHORYLATION_OF_STAT1_PROTEIN		16	0.610094	1.45243	0.0464345	0.282169	1	4299	tags=50%, list=19%, signal=62%
GO_EMBRYONIC_CAMERA_TYPE_EYE_MORPHOGENESIS	GO_EMBRYONIC_CAMERA_TYPE_EYE_MORPHOGENESIS		23	0.555761	1.45207	0.057047	0.282223	1	2731	tags=26%, list=12%, signal=30%
GO_CELL_CHEMOTAXIS	GO_CELL_CHEMOTAXIS		140	0.414978	1.45196	0.00816326	0.281672	1	4620	tags=33%, list=20%, signal=41%
GO_DEFENSE_RESPONSE_TO_VIRUS	GO_DEFENSE_RESPONSE_TO_VIRUS		116	0.418851	1.45169	0.00949797	0.281495	1	4698	tags=38%, list=21%, signal=48%
GO_REGULATION_OF_B_CELL_DIFFERENTIATION	GO_REGULATION_OF_B_CELL_DIFFERENTIATION		22	0.570693	1.4515	0.0464716	0.281168	1	4086	tags=41%, list=18%, signal=50%
GO_CELL_CELL_ADHESION_VIA_PLASMA_MEMBRANE_ADHESION_MOLECULES	GO_CELL_CELL_ADHESION_VIA_PLASMA_MEMBRANE_ADHESION_MOLECULES		168	0.40357	1.4512	0.0027027	0.281065	1	4637	tags=32%, list=20%, signal=39%
GO_NEURON_MATURATION	GO_NEURON_MATURATION		27	0.540976	1.45023	0.0515807	0.282546	1	3458	tags=33%, list=15%, signal=39%
GO_SINGLE_ORGANISM_BEHAVIOR	GO_SINGLE_ORGANISM_BEHAVIOR		330	0.378309	1.44962	0	0.283126	1	4950	tags=32%, list=22%, signal=40%
GO_REGULATION_OF_HORMONE_SECRETION	GO_REGULATION_OF_HORMONE_SECRETION		223	0.388992	1.44912	0.00380711	0.283498	1	4847	tags=30%, list=21%, signal=38%
GO_NEGATIVE_REGULATION_OF_BLOOD_PRESSURE	GO_NEGATIVE_REGULATION_OF_BLOOD_PRESSURE		36	0.51627	1.44901	0.0375	0.282992	1	5967	tags=53%, list=26%, signal=71%
GO_NEGATIVE_REGULATION_OF_VIRAL_GENOME_REPLICATION	GO_NEGATIVE_REGULATION_OF_VIRAL_GENOME_REPLICATION		38	0.49997	1.4483	0.0416667	0.283913	1	4470	tags=37%, list=20%, signal=46%
GO_CHEMOKINE_RECEPTOR_BINDING	GO_CHEMOKINE_RECEPTOR_BINDING		40	0.497464	1.44779	0.0353303	0.284286	1	3378	tags=35%, list=15%, signal=41%
GO_MOVEMENT_IN_ENVIRONMENT_OF_OTHER_ORGANISM_INVOLVED_IN_SYMBIOTIC_INTERACTION	GO_MOVEMENT_IN_ENVIRONMENT_OF_OTHER_ORGANISM_INVOLVED_IN_SYMBIOTIC_INTERACTION		77	0.443212	1.44768	0.0224404	0.283773	1	4330	tags=30%, list=19%, signal=37%
GO_REGULATION_OF_EXTRINSIC_APOPTOTIC_SIGNALING_PATHWAY_VIA_DEATH_DOMAIN_RECEPTORS	GO_REGULATION_OF_EXTRINSIC_APOPTOTIC_SIGNALING_PATHWAY_VIA_DEATH_DOMAIN_RECEPTORS		48	0.489977	1.44749	0.0294118	0.283527	1	4320	tags=31%, list=19%, signal=38%
GO_CENTRAL_NERVOUS_SYSTEM_PROJECTION_NEURON_AXONOGENESIS	GO_CENTRAL_NERVOUS_SYSTEM_PROJECTION_NEURON_AXONOGENESIS		19	0.582827	1.4463	0.0643087	0.285465	1	8641	tags=79%, list=38%, signal=127%
GO_MAST_CELL_MEDIATED_IMMUNITY	GO_MAST_CELL_MEDIATED_IMMUNITY		18	0.580054	1.44456	0.0653595	0.288509	1	6118	tags=56%, list=27%, signal=76%
GO_MITOGEN_ACTIVATED_PROTEIN_KINASE_BINDING	GO_MITOGEN_ACTIVATED_PROTEIN_KINASE_BINDING		23	0.556061	1.4424	0.0424837	0.292681	1	8858	tags=65%, list=39%, signal=106%
GO_POSITIVE_REGULATION_OF_SECRETION	GO_POSITIVE_REGULATION_OF_SECRETION		314	0.377125	1.44172	0.00354191	0.293466	1	4791	tags=31%, list=21%, signal=38%
GO_REGULATION_OF_INFLAMMATORY_RESPONSE_TO_ANTIGENIC_STIMULUS	GO_REGULATION_OF_INFLAMMATORY_RESPONSE_TO_ANTIGENIC_STIMULUS		16	0.595054	1.4415	0.0582192	0.293155	1	6890	tags=69%, list=30%, signal=98%
GO_SECOND_MESSENGER_MEDIATED_SIGNALING	GO_SECOND_MESSENGER_MEDIATED_SIGNALING		142	0.408524	1.44033	0.014885	0.295126	1	6301	tags=39%, list=28%, signal=53%
GO_REGULATION_OF_URINE_VOLUME	GO_REGULATION_OF_URINE_VOLUME		19	0.582763	1.4398	0.0683333	0.295537	1	4487	tags=42%, list=20%, signal=52%
GO_SCAVENGER_RECEPTOR_ACTIVITY	GO_SCAVENGER_RECEPTOR_ACTIVITY		38	0.502299	1.43934	0.0394945	0.29583	1	4397	tags=45%, list=19%, signal=55%
GO_SERINE_TYPE_ENDOPEPTIDASE_INHIBITOR_ACTIVITY	GO_SERINE_TYPE_ENDOPEPTIDASE_INHIBITOR_ACTIVITY		60	0.462526	1.43826	0.0240601	0.297561	1	4414	tags=35%, list=19%, signal=43%
GO_REGULATION_OF_CHOLESTEROL_EFFLUX	GO_REGULATION_OF_CHOLESTEROL_EFFLUX		18	0.592911	1.43813	0.0586319	0.297064	1	6898	tags=61%, list=30%, signal=88%
GO_HYALURONAN_METABOLIC_PROCESS	GO_HYALURONAN_METABOLIC_PROCESS		28	0.532301	1.43681	0.0553797	0.299358	1	7787	tags=54%, list=34%, signal=81%
GO_RESPONSE_TO_MOLECULE_OF_BACTERIAL_ORIGIN	GO_RESPONSE_TO_MOLECULE_OF_BACTERIAL_ORIGIN		297	0.378363	1.43356	0	0.30606	1	4662	tags=30%, list=20%, signal=38%
GO_SYNAPTIC_SIGNALING	GO_SYNAPTIC_SIGNALING		363	0.371691	1.43323	0	0.306038	1	4878	tags=35%, list=21%, signal=43%
GO_REGULATION_OF_BEHAVIOR	GO_REGULATION_OF_BEHAVIOR		52	0.474716	1.43213	0.0282575	0.307926	1	4936	tags=42%, list=22%, signal=54%
GO_EXTRACELLULAR_MATRIX	GO_EXTRACELLULAR_MATRIX		378	0.368759	1.43194	0.00118203	0.307617	1	4856	tags=36%, list=21%, signal=45%
GO_CELLULAR_DEFENSE_RESPONSE	GO_CELLULAR_DEFENSE_RESPONSE		44	0.485366	1.43091	0.0340557	0.309234	1	4551	tags=39%, list=20%, signal=48%
GO_CALCIUM_MEDIATED_SIGNALING	GO_CALCIUM_MEDIATED_SIGNALING		77	0.442295	1.43059	0.0296192	0.309243	1	6301	tags=39%, list=28%, signal=54%
GO_DIVALENT_INORGANIC_CATION_TRANSPORT	GO_DIVALENT_INORGANIC_CATION_TRANSPORT		237	0.380298	1.43	0.00378788	0.309947	1	4873	tags=26%, list=21%, signal=33%
GO_REGULATION_OF_ISOTYPE_SWITCHING	GO_REGULATION_OF_ISOTYPE_SWITCHING		23	0.539982	1.42839	0.0641026	0.31307	1	4053	tags=39%, list=18%, signal=48%
GO_CORECEPTOR_ACTIVITY	GO_CORECEPTOR_ACTIVITY		34	0.508349	1.42811	0.0429936	0.31293	1	6539	tags=53%, list=29%, signal=74%
GO_POSITIVE_REGULATION_OF_BEHAVIOR	GO_POSITIVE_REGULATION_OF_BEHAVIOR		19	0.566299	1.42793	0.076412	0.312591	1	4936	tags=63%, list=22%, signal=81%
GO_POSITIVE_REGULATION_OF_CYTOKINE_SECRETION	GO_POSITIVE_REGULATION_OF_CYTOKINE_SECRETION		80	0.43691	1.42576	0.0293686	0.317106	1	3948	tags=33%, list=17%, signal=39%
GO_REGULATION_OF_CARDIAC_MUSCLE_CONTRACTION_BY_CALCIUM_ION_SIGNALING	GO_REGULATION_OF_CARDIAC_MUSCLE_CONTRACTION_BY_CALCIUM_ION_SIGNALING		22	0.549589	1.42565	0.0599002	0.316624	1	4152	tags=32%, list=18%, signal=39%
GO_NEGATIVE_REGULATION_OF_TUMOR_NECROSIS_FACTOR_SUPERFAMILY_CYTOKINE_PRODUCTION	GO_NEGATIVE_REGULATION_OF_TUMOR_NECROSIS_FACTOR_SUPERFAMILY_CYTOKINE_PRODUCTION		39	0.500989	1.42561	0.0532725	0.315924	1	4584	tags=33%, list=20%, signal=42%
GO_POSITIVE_REGULATION_OF_NEUROBLAST_PROLIFERATION	GO_POSITIVE_REGULATION_OF_NEUROBLAST_PROLIFERATION		19	0.569692	1.42526	0.0525478	0.315871	1	4454	tags=42%, list=20%, signal=52%
GO_NEGATIVE_REGULATION_OF_SECRETION	GO_NEGATIVE_REGULATION_OF_SECRETION		170	0.396168	1.42265	0.0104031	0.321565	1	4865	tags=34%, list=21%, signal=42%
GO_VASCULAR_PROCESS_IN_CIRCULATORY_SYSTEM	GO_VASCULAR_PROCESS_IN_CIRCULATORY_SYSTEM		146	0.401975	1.42184	0.0134048	0.322901	1	4791	tags=32%, list=21%, signal=40%
GO_CYCLIC_NUCLEOTIDE_METABOLIC_PROCESS	GO_CYCLIC_NUCLEOTIDE_METABOLIC_PROCESS		51	0.462777	1.42076	0.0498442	0.324817	1	4662	tags=33%, list=20%, signal=42%
GO_CCR_CHEMOKINE_RECEPTOR_BINDING	GO_CCR_CHEMOKINE_RECEPTOR_BINDING		23	0.551582	1.42053	0.0658979	0.324603	1	5722	tags=61%, list=25%, signal=81%
GO_LYSOSOMAL_LUMEN	GO_LYSOSOMAL_LUMEN		77	0.437409	1.41978	0.0283159	0.325697	1	9072	tags=66%, list=40%, signal=110%
GO_REGULATION_OF_LYASE_ACTIVITY	GO_REGULATION_OF_LYASE_ACTIVITY		70	0.447535	1.41882	0.0401189	0.327441	1	4865	tags=36%, list=21%, signal=45%
GO_REGULATION_OF_T_CELL_MEDIATED_CYTOTOXICITY	GO_REGULATION_OF_T_CELL_MEDIATED_CYTOTOXICITY		18	0.579888	1.41781	0.0710744	0.329065	1	2763	tags=33%, list=12%, signal=38%
GO_CELL_SURFACE_RECEPTOR_SIGNALING_PATHWAY_INVOLVED_IN_CELL_CELL_SIGNALING	GO_CELL_SURFACE_RECEPTOR_SIGNALING_PATHWAY_INVOLVED_IN_CELL_CELL_SIGNALING		64	0.443084	1.4175	0.0295858	0.329081	1	4873	tags=48%, list=21%, signal=61%
GO_MOLTING_CYCLE	GO_MOLTING_CYCLE		78	0.436635	1.41662	0.0348837	0.330501	1	4167	tags=31%, list=18%, signal=38%
GO_REGULATION_OF_BLOOD_CIRCULATION	GO_REGULATION_OF_BLOOD_CIRCULATION		271	0.375038	1.41609	0.0025	0.331127	1	4487	tags=28%, list=20%, signal=35%
GO_FAT_SOLUBLE_VITAMIN_METABOLIC_PROCESS	GO_FAT_SOLUBLE_VITAMIN_METABOLIC_PROCESS		26	0.533302	1.41577	0.0615385	0.33119	1	5541	tags=54%, list=24%, signal=71%
GO_REGULATION_OF_SYNAPSE_ASSEMBLY	GO_REGULATION_OF_SYNAPSE_ASSEMBLY		74	0.437281	1.41559	0.0355556	0.330822	1	4699	tags=41%, list=21%, signal=51%
GO_VACUOLAR_LUMEN	GO_VACUOLAR_LUMEN		96	0.421137	1.41537	0.0258152	0.330567	1	8967	tags=65%, list=39%, signal=106%
GO_EPIDERMIS_DEVELOPMENT	GO_EPIDERMIS_DEVELOPMENT		214	0.388576	1.41504	0.00633714	0.33057	1	4167	tags=23%, list=18%, signal=28%
GO_POSITIVE_REGULATION_OF_T_HELPER_CELL_DIFFERENTIATION	GO_POSITIVE_REGULATION_OF_T_HELPER_CELL_DIFFERENTIATION		17	0.578694	1.41493	0.0875203	0.330047	1	4512	tags=53%, list=20%, signal=66%
GO_EPITHELIAL_CILIUM_MOVEMENT	GO_EPITHELIAL_CILIUM_MOVEMENT		17	0.582006	1.41474	0.071066	0.329678	1	4264	tags=35%, list=19%, signal=43%
GO_DIVALENT_INORGANIC_CATION_HOMEOSTASIS	GO_DIVALENT_INORGANIC_CATION_HOMEOSTASIS		310	0.372354	1.41474	0	0.328895	1	4821	tags=31%, list=21%, signal=38%
GO_MYELOID_LEUKOCYTE_MIGRATION	GO_MYELOID_LEUKOCYTE_MIGRATION		80	0.435611	1.41429	0.0244604	0.329225	1	3983	tags=33%, list=17%, signal=39%
GO_REGULATION_OF_CARDIAC_MUSCLE_CONTRACTION_BY_REGULATION_OF_THE_RELEASE_OF_SEQUESTERED_CALCIUM_ION	GO_REGULATION_OF_CARDIAC_MUSCLE_CONTRACTION_BY_REGULATION_OF_THE_RELEASE_OF_SEQUESTERED_CALCIUM_ION		18	0.578012	1.41424	0.0745763	0.328543	1	4152	tags=33%, list=18%, signal=41%
GO_NEGATIVE_REGULATION_OF_AXON_GUIDANCE	GO_NEGATIVE_REGULATION_OF_AXON_GUIDANCE		27	0.528133	1.41408	0.0574163	0.328244	1	7238	tags=56%, list=32%, signal=81%
GO_POSITIVE_REGULATION_OF_PATHWAY_RESTRICTED_SMAD_PROTEIN_PHOSPHORYLATION	GO_POSITIVE_REGULATION_OF_PATHWAY_RESTRICTED_SMAD_PROTEIN_PHOSPHORYLATION		45	0.477335	1.41389	0.0394945	0.327965	1	4734	tags=31%, list=21%, signal=39%
GO_REGULATION_OF_CELL_MORPHOGENESIS_INVOLVED_IN_DIFFERENTIATION	GO_REGULATION_OF_CELL_MORPHOGENESIS_INVOLVED_IN_DIFFERENTIATION		314	0.374128	1.41386	0.00123457	0.327248	1	4566	tags=28%, list=20%, signal=35%
GO_SKIN_DEVELOPMENT	GO_SKIN_DEVELOPMENT		188	0.391193	1.41342	0.00900901	0.327675	1	4537	tags=28%, list=20%, signal=34%
GO_DIVALENT_INORGANIC_CATION_TRANSMEMBRANE_TRANSPORTER_ACTIVITY	GO_DIVALENT_INORGANIC_CATION_TRANSMEMBRANE_TRANSPORTER_ACTIVITY		148	0.395433	1.4131	0.0106525	0.327668	1	3767	tags=20%, list=17%, signal=23%
GO_ENDOCYTOSIS	GO_ENDOCYTOSIS		445	0.361828	1.41243	0	0.328649	1	6955	tags=36%, list=30%, signal=51%
GO_INOSITOL_PHOSPHATE_METABOLIC_PROCESS	GO_INOSITOL_PHOSPHATE_METABOLIC_PROCESS		55	0.461613	1.41214	0.0435435	0.328602	1	4679	tags=31%, list=21%, signal=39%
GO_NEGATIVE_REGULATION_OF_T_CELL_DIFFERENTIATION	GO_NEGATIVE_REGULATION_OF_T_CELL_DIFFERENTIATION		28	0.528199	1.41181	0.0780255	0.328619	1	4271	tags=39%, list=19%, signal=48%
GO_TRANSFORMING_GROWTH_FACTOR_BETA_RECEPTOR_BINDING	GO_TRANSFORMING_GROWTH_FACTOR_BETA_RECEPTOR_BINDING		47	0.466543	1.41172	0.0375587	0.328097	1	4734	tags=32%, list=21%, signal=40%
GO_MONOCYTE_CHEMOTAXIS	GO_MONOCYTE_CHEMOTAXIS		27	0.525407	1.41038	0.0686901	0.330725	1	3472	tags=41%, list=15%, signal=48%
GO_MITOGEN_ACTIVATED_PROTEIN_KINASE_KINASE_KINASE_BINDING	GO_MITOGEN_ACTIVATED_PROTEIN_KINASE_KINASE_KINASE_BINDING		18	0.573968	1.41017	0.0848896	0.330479	1	7669	tags=50%, list=34%, signal=75%
GO_POSITIVE_REGULATION_OF_INSULIN_SECRETION	GO_POSITIVE_REGULATION_OF_INSULIN_SECRETION		51	0.459946	1.40993	0.046225	0.330278	1	4353	tags=29%, list=19%, signal=36%
GO_REGULATION_OF_LONG_TERM_SYNAPTIC_POTENTIATION	GO_REGULATION_OF_LONG_TERM_SYNAPTIC_POTENTIATION		18	0.590919	1.40908	0.0562914	0.331657	1	4873	tags=39%, list=21%, signal=49%
GO_NEGATIVE_REGULATION_OF_PROTEIN_SECRETION	GO_NEGATIVE_REGULATION_OF_PROTEIN_SECRETION		91	0.426735	1.40835	0.0252809	0.332664	1	4361	tags=30%, list=19%, signal=37%
GO_POSITIVE_REGULATION_OF_LYMPHOCYTE_APOPTOTIC_PROCESS	GO_POSITIVE_REGULATION_OF_LYMPHOCYTE_APOPTOTIC_PROCESS		16	0.591738	1.40807	0.0846024	0.332556	1	2908	tags=31%, list=13%, signal=36%
GO_MYELOID_DENDRITIC_CELL_DIFFERENTIATION	GO_MYELOID_DENDRITIC_CELL_DIFFERENTIATION		19	0.563041	1.40803	0.0548387	0.331875	1	6220	tags=63%, list=27%, signal=87%
GO_ACETYLCHOLINE_BINDING	GO_ACETYLCHOLINE_BINDING		17	0.57733	1.40798	0.0871795	0.331262	1	1398	tags=35%, list=6%, signal=38%
GO_POSITIVE_REGULATION_OF_REACTIVE_OXYGEN_SPECIES_BIOSYNTHETIC_PROCESS	GO_POSITIVE_REGULATION_OF_REACTIVE_OXYGEN_SPECIES_BIOSYNTHETIC_PROCESS		43	0.480383	1.40738	0.0485584	0.332022	1	4586	tags=37%, list=20%, signal=46%
GO_ACETYLCHOLINE_RECEPTOR_ACTIVITY	GO_ACETYLCHOLINE_RECEPTOR_ACTIVITY		23	0.539561	1.40725	0.0750408	0.331561	1	4945	tags=61%, list=22%, signal=78%
GO_REGULATION_OF_CELLULAR_RESPONSE_TO_INSULIN_STIMULUS	GO_REGULATION_OF_CELLULAR_RESPONSE_TO_INSULIN_STIMULUS		56	0.454985	1.40718	0.0358814	0.330994	1	4412	tags=29%, list=19%, signal=35%
GO_CIRCULATORY_SYSTEM_PROCESS	GO_CIRCULATORY_SYSTEM_PROCESS		324	0.367453	1.40606	0.00485437	0.333034	1	4796	tags=31%, list=21%, signal=39%
GO_LOCOMOTORY_BEHAVIOR	GO_LOCOMOTORY_BEHAVIOR		151	0.396913	1.40537	0.0192308	0.334026	1	4878	tags=33%, list=21%, signal=42%
GO_POSITIVE_REGULATION_OF_PHOSPHOLIPASE_ACTIVITY	GO_POSITIVE_REGULATION_OF_PHOSPHOLIPASE_ACTIVITY		49	0.464647	1.40379	0.0608	0.337337	1	4412	tags=35%, list=19%, signal=43%
GO_REGULATION_OF_CYCLIC_NUCLEOTIDE_METABOLIC_PROCESS	GO_REGULATION_OF_CYCLIC_NUCLEOTIDE_METABOLIC_PROCESS		131	0.39942	1.40315	0.015873	0.338081	1	4865	tags=37%, list=21%, signal=46%
GO_NEGATIVE_REGULATION_OF_DEFENSE_RESPONSE	GO_NEGATIVE_REGULATION_OF_DEFENSE_RESPONSE		124	0.403763	1.40307	0.0161725	0.33754	1	6175	tags=39%, list=27%, signal=53%
GO_REGULATION_OF_ALPHA_BETA_T_CELL_PROLIFERATION	GO_REGULATION_OF_ALPHA_BETA_T_CELL_PROLIFERATION		20	0.564692	1.403	0.0800681	0.336977	1	4347	tags=55%, list=19%, signal=68%
GO_PHOSPHATIDYLCHOLINE_METABOLIC_PROCESS	GO_PHOSPHATIDYLCHOLINE_METABOLIC_PROCESS		60	0.447655	1.40293	0.040521	0.336389	1	3877	tags=28%, list=17%, signal=34%
GO_RESPONSE_TO_KETONE	GO_RESPONSE_TO_KETONE		167	0.395376	1.40288	0.0154839	0.335741	1	4612	tags=30%, list=20%, signal=37%
GO_MULTICELLULAR_ORGANISMAL_HOMEOSTASIS	GO_MULTICELLULAR_ORGANISMAL_HOMEOSTASIS		224	0.377871	1.40235	0.00629723	0.336364	1	4683	tags=26%, list=21%, signal=33%
GO_TRANSMISSION_OF_NERVE_IMPULSE	GO_TRANSMISSION_OF_NERVE_IMPULSE		44	0.476609	1.40226	0.0369231	0.335815	1	5235	tags=45%, list=23%, signal=59%
GO_POSITIVE_REGULATION_OF_LEUKOCYTE_APOPTOTIC_PROCESS	GO_POSITIVE_REGULATION_OF_LEUKOCYTE_APOPTOTIC_PROCESS		24	0.53863	1.40135	0.07743	0.337489	1	6382	tags=46%, list=28%, signal=64%
GO_POSITIVE_REGULATION_OF_CHEMOTAXIS	GO_POSITIVE_REGULATION_OF_CHEMOTAXIS		111	0.40883	1.40126	0.0266106	0.336958	1	4616	tags=32%, list=20%, signal=40%
GO_REGULATION_OF_NF_KAPPAB_IMPORT_INTO_NUCLEUS	GO_REGULATION_OF_NF_KAPPAB_IMPORT_INTO_NUCLEUS		45	0.46961	1.40125	0.0547731	0.336227	1	3480	tags=29%, list=15%, signal=34%
GO_CELLULAR_RESPONSE_TO_PROSTAGLANDIN_E_STIMULUS	GO_CELLULAR_RESPONSE_TO_PROSTAGLANDIN_E_STIMULUS		18	0.570795	1.40083	0.091653	0.336548	1	8578	tags=72%, list=38%, signal=116%
GO_CELLULAR_EXTRAVASATION	GO_CELLULAR_EXTRAVASATION		24	0.529977	1.39988	0.066335	0.33832	1	6118	tags=58%, list=27%, signal=80%
GO_NEGATIVE_REGULATION_OF_STRESS_FIBER_ASSEMBLY	GO_NEGATIVE_REGULATION_OF_STRESS_FIBER_ASSEMBLY		16	0.590025	1.39818	0.0917722	0.34193	1	7127	tags=69%, list=31%, signal=100%
GO_NEGATIVE_REGULATION_OF_B_CELL_ACTIVATION	GO_NEGATIVE_REGULATION_OF_B_CELL_ACTIVATION		30	0.508232	1.39812	0.0643087	0.341341	1	4663	tags=40%, list=20%, signal=50%
GO_NEGATIVE_REGULATION_OF_CYTOKINE_PRODUCTION_INVOLVED_IN_IMMUNE_RESPONSE	GO_NEGATIVE_REGULATION_OF_CYTOKINE_PRODUCTION_INVOLVED_IN_IMMUNE_RESPONSE		19	0.561877	1.3971	0.092257	0.343118	1	4442	tags=42%, list=19%, signal=52%
GO_REGULATION_OF_MEMBRANE_POTENTIAL	GO_REGULATION_OF_MEMBRANE_POTENTIAL		313	0.368924	1.39652	0.00488401	0.343906	1	4950	tags=31%, list=22%, signal=39%
GO_NEGATIVE_REGULATION_OF_CHEMOTAXIS	GO_NEGATIVE_REGULATION_OF_CHEMOTAXIS		47	0.464082	1.39611	0.0620155	0.344261	1	7238	tags=47%, list=32%, signal=68%
GO_RESPONSE_TO_ALKALOID	GO_RESPONSE_TO_ALKALOID		123	0.404862	1.39567	0.0193906	0.344591	1	4785	tags=36%, list=21%, signal=45%
GO_ADULT_BEHAVIOR	GO_ADULT_BEHAVIOR		114	0.411872	1.3952	0.0245566	0.345045	1	4720	tags=35%, list=21%, signal=44%
GO_ETHANOLAMINE_CONTAINING_COMPOUND_METABOLIC_PROCESS	GO_ETHANOLAMINE_CONTAINING_COMPOUND_METABOLIC_PROCESS		79	0.426626	1.39498	0.0389972	0.344816	1	3877	tags=27%, list=17%, signal=32%
GO_REGULATION_OF_CARDIAC_CONDUCTION	GO_REGULATION_OF_CARDIAC_CONDUCTION		64	0.436846	1.39482	0.0433526	0.344504	1	3698	tags=25%, list=16%, signal=30%
GO_REGULATION_OF_POSTSYNAPTIC_MEMBRANE_POTENTIAL	GO_REGULATION_OF_POSTSYNAPTIC_MEMBRANE_POTENTIAL		51	0.461768	1.39467	0.035061	0.344183	1	4950	tags=45%, list=22%, signal=57%
GO_RESPONSE_TO_AMINE	GO_RESPONSE_TO_AMINE		43	0.479401	1.39417	0.0735069	0.344774	1	3896	tags=35%, list=17%, signal=42%
GO_DENDRITIC_SHAFT	GO_DENDRITIC_SHAFT		34	0.496761	1.39408	0.0682171	0.344253	1	4865	tags=38%, list=21%, signal=49%
GO_T_CELL_RECEPTOR_SIGNALING_PATHWAY	GO_T_CELL_RECEPTOR_SIGNALING_PATHWAY		130	0.397684	1.39292	0.0274869	0.346462	1	4670	tags=26%, list=20%, signal=33%
GO_NEGATIVE_REGULATION_OF_T_CELL_APOPTOTIC_PROCESS	GO_NEGATIVE_REGULATION_OF_T_CELL_APOPTOTIC_PROCESS		15	0.593605	1.39262	0.0958678	0.346499	1	1818	tags=27%, list=8%, signal=29%
GO_REGULATION_OF_PHOSPHOLIPID_METABOLIC_PROCESS	GO_REGULATION_OF_PHOSPHOLIPID_METABOLIC_PROCESS		58	0.450206	1.39254	0.0542986	0.345973	1	6912	tags=47%, list=30%, signal=67%
GO_ORGANIC_HYDROXY_COMPOUND_BIOSYNTHETIC_PROCESS	GO_ORGANIC_HYDROXY_COMPOUND_BIOSYNTHETIC_PROCESS		155	0.390774	1.3918	0.0106809	0.347178	1	4610	tags=27%, list=20%, signal=34%
GO_NOTCH_BINDING	GO_NOTCH_BINDING		17	0.569836	1.39064	0.0928196	0.349324	1	4601	tags=47%, list=20%, signal=59%
GO_REGULATION_OF_SYSTEM_PROCESS	GO_REGULATION_OF_SYSTEM_PROCESS		455	0.354474	1.39024	0	0.349645	1	4878	tags=29%, list=21%, signal=37%
GO_POSITIVE_REGULATION_OF_INTERFERON_ALPHA_PRODUCTION	GO_POSITIVE_REGULATION_OF_INTERFERON_ALPHA_PRODUCTION		16	0.577197	1.39021	0.0837521	0.349016	1	6689	tags=63%, list=29%, signal=88%
GO_OXYGEN_BINDING	GO_OXYGEN_BINDING		18	0.559434	1.38997	0.0777027	0.348865	1	2737	tags=28%, list=12%, signal=32%
GO_EXTRACELLULAR_MATRIX_COMPONENT	GO_EXTRACELLULAR_MATRIX_COMPONENT		118	0.40714	1.38887	0.0248276	0.351064	1	6873	tags=49%, list=30%, signal=70%
GO_BLOOD_COAGULATION_FIBRIN_CLOT_FORMATION	GO_BLOOD_COAGULATION_FIBRIN_CLOT_FORMATION		23	0.530102	1.38862	0.0946844	0.351	1	3332	tags=43%, list=15%, signal=51%
GO_REGULATION_OF_NEURONAL_SYNAPTIC_PLASTICITY	GO_REGULATION_OF_NEURONAL_SYNAPTIC_PLASTICITY		44	0.458192	1.38847	0.0602219	0.350682	1	1459	tags=16%, list=6%, signal=17%
GO_REGULATION_OF_HEMOPOIESIS	GO_REGULATION_OF_HEMOPOIESIS		280	0.368265	1.38814	0.00851581	0.350826	1	4393	tags=28%, list=19%, signal=34%
GO_O_GLYCAN_PROCESSING	GO_O_GLYCAN_PROCESSING		49	0.45361	1.38813	0.0468019	0.350098	1	3617	tags=29%, list=16%, signal=34%
GO_NEUROTRANSMITTER_RECEPTOR_ACTIVITY	GO_NEUROTRANSMITTER_RECEPTOR_ACTIVITY		51	0.458287	1.38809	0.0574887	0.349451	1	2762	tags=39%, list=12%, signal=45%
GO_REGULATION_OF_NATURAL_KILLER_CELL_ACTIVATION	GO_REGULATION_OF_NATURAL_KILLER_CELL_ACTIVATION		24	0.529435	1.38738	0.0793388	0.350509	1	3301	tags=25%, list=14%, signal=29%
GO_AXONEME_PART	GO_AXONEME_PART		15	0.594506	1.38656	0.0968858	0.351977	1	1912	tags=40%, list=8%, signal=44%
GO_POSITIVE_REGULATION_OF_ACTIVATED_T_CELL_PROLIFERATION	GO_POSITIVE_REGULATION_OF_ACTIVATED_T_CELL_PROLIFERATION		22	0.534787	1.38626	0.0784314	0.352063	1	4053	tags=41%, list=18%, signal=50%
GO_NEGATIVE_REGULATION_OF_B_CELL_PROLIFERATION	GO_NEGATIVE_REGULATION_OF_B_CELL_PROLIFERATION		15	0.579693	1.38608	0.0889262	0.351803	1	8346	tags=73%, list=37%, signal=116%
GO_POSITIVE_REGULATION_OF_LEUKOCYTE_DIFFERENTIATION	GO_POSITIVE_REGULATION_OF_LEUKOCYTE_DIFFERENTIATION		118	0.400136	1.38607	0.0178326	0.351087	1	4086	tags=29%, list=18%, signal=35%
GO_CHONDROCYTE_DEVELOPMENT	GO_CHONDROCYTE_DEVELOPMENT		21	0.541494	1.38596	0.0897436	0.350658	1	834	tags=14%, list=4%, signal=15%
GO_REGULATION_OF_ERK1_AND_ERK2_CASCADE	GO_REGULATION_OF_ERK1_AND_ERK2_CASCADE		201	0.374497	1.38576	0.0102433	0.350438	1	6881	tags=42%, list=30%, signal=60%
GO_REGULATION_OF_T_CELL_APOPTOTIC_PROCESS	GO_REGULATION_OF_T_CELL_APOPTOTIC_PROCESS		28	0.515021	1.38538	0.0767974	0.350759	1	3436	tags=29%, list=15%, signal=34%
GO_GLYCOSAMINOGLYCAN_BINDING	GO_GLYCOSAMINOGLYCAN_BINDING		177	0.380655	1.385	0.0201884	0.350978	1	4720	tags=36%, list=21%, signal=45%
GO_NEGATIVE_REGULATION_OF_IMMUNE_EFFECTOR_PROCESS	GO_NEGATIVE_REGULATION_OF_IMMUNE_EFFECTOR_PROCESS		86	0.416647	1.3844	0.0286123	0.351815	1	4442	tags=31%, list=19%, signal=39%
GO_RENAL_SYSTEM_PROCESS	GO_RENAL_SYSTEM_PROCESS		89	0.421034	1.38437	0.0310734	0.351172	1	4487	tags=33%, list=20%, signal=40%
GO_REGULATION_OF_INTERLEUKIN_1_BETA_PRODUCTION	GO_REGULATION_OF_INTERLEUKIN_1_BETA_PRODUCTION		39	0.478985	1.3829	0.0634921	0.354185	1	4616	tags=38%, list=20%, signal=48%
GO_POSITIVE_REGULATION_OF_LYASE_ACTIVITY	GO_POSITIVE_REGULATION_OF_LYASE_ACTIVITY		52	0.456189	1.38237	0.0626866	0.354792	1	4728	tags=37%, list=21%, signal=46%
GO_POSITIVE_REGULATION_OF_INTERFERON_BETA_PRODUCTION	GO_POSITIVE_REGULATION_OF_INTERFERON_BETA_PRODUCTION		30	0.504358	1.3821	0.0785597	0.354792	1	7548	tags=50%, list=33%, signal=75%
GO_MULTICELLULAR_ORGANISMAL_RESPONSE_TO_STRESS	GO_MULTICELLULAR_ORGANISMAL_RESPONSE_TO_STRESS		60	0.445196	1.38206	0.0426471	0.354176	1	4950	tags=37%, list=22%, signal=47%
GO_FOREBRAIN_CELL_MIGRATION	GO_FOREBRAIN_CELL_MIGRATION		52	0.450752	1.38194	0.0403101	0.353777	1	7619	tags=52%, list=33%, signal=78%
GO_EXTRACELLULAR_MATRIX_STRUCTURAL_CONSTITUENT	GO_EXTRACELLULAR_MATRIX_STRUCTURAL_CONSTITUENT		64	0.442253	1.38193	0.0487805	0.353102	1	4856	tags=47%, list=21%, signal=59%
GO_NEGATIVE_REGULATION_OF_RESPONSE_TO_WOUNDING	GO_NEGATIVE_REGULATION_OF_RESPONSE_TO_WOUNDING		142	0.38972	1.38035	0.0205198	0.356457	1	6873	tags=43%, list=30%, signal=61%
GO_POSITIVE_REGULATION_OF_PHOSPHOLIPID_METABOLIC_PROCESS	GO_POSITIVE_REGULATION_OF_PHOSPHOLIPID_METABOLIC_PROCESS		40	0.484105	1.38028	0.068254	0.355913	1	6789	tags=50%, list=30%, signal=71%
GO_REGULATION_OF_INTERFERON_ALPHA_PRODUCTION	GO_REGULATION_OF_INTERFERON_ALPHA_PRODUCTION		19	0.553817	1.37943	0.0989761	0.357307	1	7283	tags=63%, list=32%, signal=93%
GO_REGULATION_OF_PHAGOCYTOSIS	GO_REGULATION_OF_PHAGOCYTOSIS		62	0.448424	1.3793	0.0467836	0.356925	1	7779	tags=58%, list=34%, signal=88%
GO_INTEGRIN_MEDIATED_SIGNALING_PATHWAY	GO_INTEGRIN_MEDIATED_SIGNALING_PATHWAY		80	0.416917	1.37865	0.0482655	0.357784	1	8012	tags=52%, list=35%, signal=81%
GO_REGULATION_OF_CIRCADIAN_RHYTHM	GO_REGULATION_OF_CIRCADIAN_RHYTHM		87	0.410514	1.37736	0.0446686	0.360341	1	4936	tags=28%, list=22%, signal=35%
GO_NEGATIVE_REGULATION_OF_NF_KAPPAB_TRANSCRIPTION_FACTOR_ACTIVITY	GO_NEGATIVE_REGULATION_OF_NF_KAPPAB_TRANSCRIPTION_FACTOR_ACTIVITY		61	0.437856	1.37622	0.0584795	0.362696	1	4807	tags=30%, list=21%, signal=37%
GO_PHOSPHOLIPID_TRANSPORTER_ACTIVITY	GO_PHOSPHOLIPID_TRANSPORTER_ACTIVITY		45	0.469094	1.37529	0.0617284	0.364543	1	4497	tags=33%, list=20%, signal=41%
GO_RESPONSE_TO_LIPOPROTEIN_PARTICLE	GO_RESPONSE_TO_LIPOPROTEIN_PARTICLE		20	0.546037	1.37528	0.0705882	0.363854	1	8118	tags=75%, list=36%, signal=116%
GO_NEGATIVE_REGULATION_OF_LYASE_ACTIVITY	GO_NEGATIVE_REGULATION_OF_LYASE_ACTIVITY		21	0.533672	1.37511	0.101911	0.363619	1	1630	tags=19%, list=7%, signal=20%
GO_NEGATIVE_REGULATION_OF_CELL_PROJECTION_ORGANIZATION	GO_NEGATIVE_REGULATION_OF_CELL_PROJECTION_ORGANIZATION		136	0.395057	1.37488	0.028	0.363502	1	7651	tags=42%, list=34%, signal=63%
GO_SERINE_HYDROLASE_ACTIVITY	GO_SERINE_HYDROLASE_ACTIVITY		175	0.381158	1.37411	0.0277778	0.364821	1	3796	tags=22%, list=17%, signal=26%
GO_ORGAN_MATURATION	GO_ORGAN_MATURATION		17	0.555443	1.37366	0.0912106	0.36525	1	7459	tags=71%, list=33%, signal=105%
GO_REGULATION_OF_CALCIUM_ION_TRANSPORT	GO_REGULATION_OF_CALCIUM_ION_TRANSPORT		183	0.383584	1.37343	0.011583	0.365141	1	4821	tags=30%, list=21%, signal=37%
GO_TETRAPYRROLE_BINDING	GO_TETRAPYRROLE_BINDING		80	0.424912	1.37327	0.0559541	0.364883	1	4954	tags=28%, list=22%, signal=35%
GO_NEUROPEPTIDE_SIGNALING_PATHWAY	GO_NEUROPEPTIDE_SIGNALING_PATHWAY		63	0.432887	1.37248	0.0503817	0.366148	1	2446	tags=30%, list=11%, signal=34%
GO_POSITIVE_REGULATION_OF_MONOOXYGENASE_ACTIVITY	GO_POSITIVE_REGULATION_OF_MONOOXYGENASE_ACTIVITY		26	0.513692	1.37137	0.0868878	0.368332	1	3451	tags=31%, list=15%, signal=36%
GO_MEMBRANE_PROTEIN_ECTODOMAIN_PROTEOLYSIS	GO_MEMBRANE_PROTEIN_ECTODOMAIN_PROTEOLYSIS		20	0.550678	1.37122	0.114332	0.367978	1	8148	tags=65%, list=36%, signal=101%
GO_ISOTYPE_SWITCHING	GO_ISOTYPE_SWITCHING		15	0.576959	1.37103	0.0934744	0.36779	1	1355	tags=13%, list=6%, signal=14%
GO_REGULATION_OF_NEUROBLAST_PROLIFERATION	GO_REGULATION_OF_NEUROBLAST_PROLIFERATION		25	0.520142	1.37032	0.0987261	0.368868	1	4454	tags=36%, list=20%, signal=45%
GO_ASSOCIATIVE_LEARNING	GO_ASSOCIATIVE_LEARNING		60	0.442107	1.36992	0.0570571	0.369141	1	4936	tags=35%, list=22%, signal=45%
GO_INTERACTION_WITH_HOST	GO_INTERACTION_WITH_HOST		121	0.392701	1.36853	0.0247253	0.372131	1	4370	tags=26%, list=19%, signal=33%
GO_REGULATION_OF_EXTENT_OF_CELL_GROWTH	GO_REGULATION_OF_EXTENT_OF_CELL_GROWTH		96	0.407285	1.36851	0.0362117	0.37146	1	6895	tags=43%, list=30%, signal=61%
GO_REGULATION_OF_BLOOD_PRESSURE	GO_REGULATION_OF_BLOOD_PRESSURE		145	0.388767	1.36732	0.0386207	0.37389	1	6134	tags=44%, list=27%, signal=60%
GO_RECEPTOR_SIGNALING_COMPLEX_SCAFFOLD_ACTIVITY	GO_RECEPTOR_SIGNALING_COMPLEX_SCAFFOLD_ACTIVITY		21	0.541942	1.36729	0.0927487	0.373259	1	3407	tags=29%, list=15%, signal=34%
GO_ADENYLATE_CYCLASE_ACTIVATING_G_PROTEIN_COUPLED_RECEPTOR_SIGNALING_PATHWAY	GO_ADENYLATE_CYCLASE_ACTIVATING_G_PROTEIN_COUPLED_RECEPTOR_SIGNALING_PATHWAY		53	0.451967	1.36728	0.0593472	0.372578	1	4745	tags=55%, list=21%, signal=69%
GO_TAXIS	GO_TAXIS		401	0.352797	1.36676	0.00116414	0.373252	1	4392	tags=29%, list=19%, signal=36%
GO_LIPOPOLYSACCHARIDE_MEDIATED_SIGNALING_PATHWAY	GO_LIPOPOLYSACCHARIDE_MEDIATED_SIGNALING_PATHWAY		31	0.487926	1.36599	0.086478	0.37449	1	8616	tags=55%, list=38%, signal=88%
GO_POTASSIUM_CHANNEL_ACTIVITY	GO_POTASSIUM_CHANNEL_ACTIVITY		104	0.408821	1.36421	0.0424929	0.37847	1	4980	tags=38%, list=22%, signal=49%
GO_REGULATION_OF_SYNAPSE_ORGANIZATION	GO_REGULATION_OF_SYNAPSE_ORGANIZATION		106	0.402335	1.3642	0.0469799	0.37779	1	4699	tags=35%, list=21%, signal=44%
GO_POSITIVE_REGULATION_OF_ACUTE_INFLAMMATORY_RESPONSE	GO_POSITIVE_REGULATION_OF_ACUTE_INFLAMMATORY_RESPONSE		25	0.507768	1.36351	0.0913386	0.378909	1	3451	tags=40%, list=15%, signal=47%
GO_VOLTAGE_GATED_ION_CHANNEL_ACTIVITY	GO_VOLTAGE_GATED_ION_CHANNEL_ACTIVITY		161	0.379499	1.36342	0.0254351	0.378448	1	4980	tags=35%, list=22%, signal=45%
GO_SENSORY_PERCEPTION	GO_SENSORY_PERCEPTION		387	0.355954	1.36309	0.00231214	0.378628	1	4879	tags=31%, list=21%, signal=39%
GO_PROTEIN_COMPLEX_INVOLVED_IN_CELL_ADHESION	GO_PROTEIN_COMPLEX_INVOLVED_IN_CELL_ADHESION		30	0.489227	1.36291	0.0800628	0.378386	1	4636	tags=43%, list=20%, signal=54%
GO_REGULATION_OF_SMALL_GTPASE_MEDIATED_SIGNAL_TRANSDUCTION	GO_REGULATION_OF_SMALL_GTPASE_MEDIATED_SIGNAL_TRANSDUCTION		265	0.364122	1.36285	0.00859951	0.377795	1	8516	tags=51%, list=37%, signal=80%
GO_POSITIVE_REGULATION_OF_NEURAL_PRECURSOR_CELL_PROLIFERATION	GO_POSITIVE_REGULATION_OF_NEURAL_PRECURSOR_CELL_PROLIFERATION		38	0.479274	1.36259	0.0839813	0.377818	1	5664	tags=47%, list=25%, signal=63%
GO_GUANYL_NUCLEOTIDE_EXCHANGE_FACTOR_ACTIVITY	GO_GUANYL_NUCLEOTIDE_EXCHANGE_FACTOR_ACTIVITY		280	0.361049	1.36095	0.0072904	0.381459	1	6919	tags=44%, list=30%, signal=63%
GO_POSITIVE_REGULATION_OF_CYCLIC_NUCLEOTIDE_METABOLIC_PROCESS	GO_POSITIVE_REGULATION_OF_CYCLIC_NUCLEOTIDE_METABOLIC_PROCESS		96	0.400795	1.36094	0.0391061	0.380766	1	4791	tags=39%, list=21%, signal=49%
GO_NEGATIVE_REGULATION_OF_CYCLIC_NUCLEOTIDE_METABOLIC_PROCESS	GO_NEGATIVE_REGULATION_OF_CYCLIC_NUCLEOTIDE_METABOLIC_PROCESS		33	0.491977	1.36015	0.0809524	0.382057	1	4865	tags=33%, list=21%, signal=42%
GO_REGULATION_OF_CYTOKINE_PRODUCTION_INVOLVED_IN_INFLAMMATORY_RESPONSE	GO_REGULATION_OF_CYTOKINE_PRODUCTION_INVOLVED_IN_INFLAMMATORY_RESPONSE		17	0.556828	1.35946	0.109612	0.383191	1	3486	tags=47%, list=15%, signal=56%
GO_HEPARIN_BINDING	GO_HEPARIN_BINDING		133	0.39485	1.35794	0.0261348	0.386633	1	4720	tags=35%, list=21%, signal=44%
GO_POSITIVE_REGULATION_OF_SUBSTRATE_ADHESION_DEPENDENT_CELL_SPREADING	GO_POSITIVE_REGULATION_OF_SUBSTRATE_ADHESION_DEPENDENT_CELL_SPREADING		27	0.501018	1.35764	0.103226	0.38671	1	3370	tags=22%, list=15%, signal=26%
GO_PATTERN_RECOGNITION_RECEPTOR_SIGNALING_PATHWAY	GO_PATTERN_RECOGNITION_RECEPTOR_SIGNALING_PATHWAY		103	0.40265	1.35745	0.039548	0.38651	1	4698	tags=33%, list=21%, signal=41%
GO_POSITIVE_REGULATION_OF_INTERLEUKIN_8_PRODUCTION	GO_POSITIVE_REGULATION_OF_INTERLEUKIN_8_PRODUCTION		41	0.461857	1.35741	0.0820669	0.385909	1	6013	tags=44%, list=26%, signal=60%
GO_NEURONAL_CELL_BODY_MEMBRANE	GO_NEURONAL_CELL_BODY_MEMBRANE		19	0.538748	1.35682	0.0973154	0.386736	1	4878	tags=58%, list=21%, signal=74%
GO_CELL_PROLIFERATION_IN_FOREBRAIN	GO_CELL_PROLIFERATION_IN_FOREBRAIN		26	0.512243	1.35628	0.100154	0.387527	1	4756	tags=42%, list=21%, signal=53%
GO_SECONDARY_METABOLIC_PROCESS	GO_SECONDARY_METABOLIC_PROCESS		32	0.490343	1.35545	0.0801282	0.388986	1	6740	tags=56%, list=30%, signal=80%
GO_SEMAPHORIN_RECEPTOR_BINDING	GO_SEMAPHORIN_RECEPTOR_BINDING		22	0.522239	1.35513	0.11041	0.389154	1	6895	tags=50%, list=30%, signal=72%
GO_REGULATION_OF_TOLL_LIKE_RECEPTOR_4_SIGNALING_PATHWAY	GO_REGULATION_OF_TOLL_LIKE_RECEPTOR_4_SIGNALING_PATHWAY		16	0.557051	1.355	0.113176	0.388765	1	3872	tags=38%, list=17%, signal=45%
GO_MULTICELLULAR_ORGANISMAL_SIGNALING	GO_MULTICELLULAR_ORGANISMAL_SIGNALING		112	0.396356	1.35489	0.0295775	0.38833	1	3661	tags=24%, list=16%, signal=29%
GO_NEGATIVE_REGULATION_OF_CELL_MATRIX_ADHESION	GO_NEGATIVE_REGULATION_OF_CELL_MATRIX_ADHESION		28	0.508742	1.35372	0.103834	0.390829	1	7588	tags=50%, list=33%, signal=75%
GO_CYTOKINE_BINDING	GO_CYTOKINE_BINDING		83	0.410784	1.35352	0.0392707	0.390638	1	6485	tags=45%, list=28%, signal=62%
GO_LYMPHOCYTE_ACTIVATION_INVOLVED_IN_IMMUNE_RESPONSE	GO_LYMPHOCYTE_ACTIVATION_INVOLVED_IN_IMMUNE_RESPONSE		80	0.423117	1.35342	0.0585652	0.390192	1	4633	tags=33%, list=20%, signal=41%
GO_NEGATIVE_REGULATION_OF_ACTIN_FILAMENT_BUNDLE_ASSEMBLY	GO_NEGATIVE_REGULATION_OF_ACTIN_FILAMENT_BUNDLE_ASSEMBLY		19	0.543537	1.35304	0.125203	0.390459	1	7127	tags=68%, list=31%, signal=99%
GO_SODIUM_ION_HOMEOSTASIS	GO_SODIUM_ION_HOMEOSTASIS		25	0.510431	1.35295	0.106796	0.389963	1	4115	tags=40%, list=18%, signal=49%
GO_POSITIVE_REGULATION_OF_CALCIUM_ION_TRANSPORT	GO_POSITIVE_REGULATION_OF_CALCIUM_ION_TRANSPORT		93	0.404658	1.35236	0.0561798	0.39084	1	4821	tags=33%, list=21%, signal=42%
GO_EXTRACELLULAR_MATRIX_BINDING	GO_EXTRACELLULAR_MATRIX_BINDING		49	0.444538	1.35192	0.0931298	0.391348	1	6922	tags=49%, list=30%, signal=70%
GO_RETINA_HOMEOSTASIS	GO_RETINA_HOMEOSTASIS		50	0.44492	1.35144	0.0708661	0.392032	1	4324	tags=30%, list=19%, signal=37%
GO_POSITIVE_REGULATION_OF_CHEMOKINE_PRODUCTION	GO_POSITIVE_REGULATION_OF_CHEMOKINE_PRODUCTION		41	0.459397	1.35053	0.0940819	0.393746	1	7019	tags=49%, list=31%, signal=70%
GO_REGULATION_OF_DNA_RECOMBINATION	GO_REGULATION_OF_DNA_RECOMBINATION		54	0.439965	1.35	0.0742424	0.394431	1	2676	tags=19%, list=12%, signal=21%
GO_NEUROPEPTIDE_RECEPTOR_ACTIVITY	GO_NEUROPEPTIDE_RECEPTOR_ACTIVITY		28	0.498323	1.34981	0.0946372	0.39425	1	999	tags=29%, list=4%, signal=30%
GO_DYNEIN_COMPLEX	GO_DYNEIN_COMPLEX		36	0.468612	1.34951	0.0796875	0.394351	1	3722	tags=22%, list=16%, signal=27%
GO_NEGATIVE_REGULATION_OF_LIPID_STORAGE	GO_NEGATIVE_REGULATION_OF_LIPID_STORAGE		17	0.553223	1.34852	0.120773	0.396237	1	4560	tags=47%, list=20%, signal=59%
GO_POSITIVE_REGULATION_OF_RESPONSE_TO_BIOTIC_STIMULUS	GO_POSITIVE_REGULATION_OF_RESPONSE_TO_BIOTIC_STIMULUS		34	0.477789	1.34779	0.0998363	0.397479	1	2757	tags=21%, list=12%, signal=23%
GO_POSITIVE_REGULATION_OF_DEFENSE_RESPONSE	GO_POSITIVE_REGULATION_OF_DEFENSE_RESPONSE		319	0.354911	1.34768	0.0058548	0.397108	1	4616	tags=27%, list=20%, signal=33%
GO_PASSIVE_TRANSMEMBRANE_TRANSPORTER_ACTIVITY	GO_PASSIVE_TRANSMEMBRANE_TRANSPORTER_ACTIVITY		386	0.349172	1.3473	0.0058548	0.397373	1	4980	tags=32%, list=22%, signal=40%
GO_MULTICELLULAR_ORGANISMAL_WATER_HOMEOSTASIS	GO_MULTICELLULAR_ORGANISMAL_WATER_HOMEOSTASIS		49	0.447015	1.34679	0.0782473	0.397984	1	4785	tags=35%, list=21%, signal=44%
GO_REGULATION_OF_ION_HOMEOSTASIS	GO_REGULATION_OF_ION_HOMEOSTASIS		180	0.370857	1.34604	0.0289855	0.399174	1	4785	tags=31%, list=21%, signal=39%
GO_CELL_BODY	GO_CELL_BODY		449	0.345193	1.34591	0.00227273	0.398811	1	4802	tags=27%, list=21%, signal=33%
GO_NEURON_PROJECTION_TERMINUS	GO_NEURON_PROJECTION_TERMINUS		122	0.389324	1.34588	0.0342466	0.398175	1	4791	tags=34%, list=21%, signal=42%
GO_NEGATIVE_REGULATION_OF_LEUKOCYTE_MIGRATION	GO_NEGATIVE_REGULATION_OF_LEUKOCYTE_MIGRATION		27	0.504007	1.34497	0.0901639	0.399883	1	7000	tags=52%, list=31%, signal=75%
GO_NEGATIVE_REGULATION_OF_NEURON_DIFFERENTIATION	GO_NEGATIVE_REGULATION_OF_NEURON_DIFFERENTIATION		175	0.372447	1.34458	0.025572	0.4003	1	4613	tags=27%, list=20%, signal=33%
GO_CHEMOREPELLENT_ACTIVITY	GO_CHEMOREPELLENT_ACTIVITY		26	0.494714	1.34422	0.11	0.400484	1	6249	tags=46%, list=27%, signal=63%
GO_REGULATION_OF_INTERLEUKIN_6_PRODUCTION	GO_REGULATION_OF_INTERLEUKIN_6_PRODUCTION		91	0.405833	1.34401	0.0507757	0.400302	1	6974	tags=48%, list=31%, signal=69%
GO_PROTEIN_LIPID_COMPLEX	GO_PROTEIN_LIPID_COMPLEX		34	0.48113	1.34331	0.0875796	0.401517	1	5895	tags=50%, list=26%, signal=67%
GO_ISOPRENOID_BINDING	GO_ISOPRENOID_BINDING		26	0.508481	1.34321	0.0926217	0.401083	1	4192	tags=35%, list=18%, signal=42%
GO_NEGATIVE_REGULATION_OF_CYTOKINE_SECRETION	GO_NEGATIVE_REGULATION_OF_CYTOKINE_SECRETION		36	0.474799	1.3428	0.0857143	0.401588	1	4280	tags=39%, list=19%, signal=48%
GO_REGULATION_OF_SYNAPTIC_PLASTICITY	GO_REGULATION_OF_SYNAPTIC_PLASTICITY		128	0.384916	1.34255	0.0367347	0.401608	1	4873	tags=27%, list=21%, signal=34%
GO_ACTIVATION_OF_JUN_KINASE_ACTIVITY	GO_ACTIVATION_OF_JUN_KINASE_ACTIVITY		33	0.47899	1.34184	0.0963665	0.402867	1	7669	tags=48%, list=34%, signal=73%
GO_CALMODULIN_DEPENDENT_PROTEIN_KINASE_ACTIVITY	GO_CALMODULIN_DEPENDENT_PROTEIN_KINASE_ACTIVITY		27	0.497142	1.34184	0.0944625	0.402186	1	4508	tags=33%, list=20%, signal=41%
GO_REGULATION_OF_AXONOGENESIS	GO_REGULATION_OF_AXONOGENESIS		160	0.380862	1.34183	0.0416667	0.401523	1	6677	tags=43%, list=29%, signal=61%
GO_REGULATION_OF_MEMBRANE_PROTEIN_ECTODOMAIN_PROTEOLYSIS	GO_REGULATION_OF_MEMBRANE_PROTEIN_ECTODOMAIN_PROTEOLYSIS		21	0.52986	1.34151	0.110368	0.401758	1	3842	tags=29%, list=17%, signal=34%
GO_RECEPTOR_MEDIATED_ENDOCYTOSIS	GO_RECEPTOR_MEDIATED_ENDOCYTOSIS		192	0.369297	1.34131	0.0169051	0.401632	1	6839	tags=41%, list=30%, signal=58%
GO_REGULATION_OF_SYNAPSE_STRUCTURE_OR_ACTIVITY	GO_REGULATION_OF_SYNAPSE_STRUCTURE_OR_ACTIVITY		215	0.36533	1.34125	0.0191327	0.40111	1	4873	tags=29%, list=21%, signal=36%
GO_LONG_TERM_MEMORY	GO_LONG_TERM_MEMORY		27	0.492965	1.34082	0.119355	0.401644	1	3368	tags=37%, list=15%, signal=43%
GO_CELLULAR_RESPONSE_TO_ALKALOID	GO_CELLULAR_RESPONSE_TO_ALKALOID		29	0.492863	1.33936	0.112676	0.404923	1	3667	tags=41%, list=16%, signal=49%
GO_CELL_FATE_DETERMINATION	GO_CELL_FATE_DETERMINATION		36	0.477373	1.33814	0.110945	0.407575	1	4730	tags=42%, list=21%, signal=52%
GO_FEAR_RESPONSE	GO_FEAR_RESPONSE		24	0.51739	1.33597	0.111643	0.412985	1	3316	tags=33%, list=15%, signal=39%
GO_POSITIVE_REGULATION_OF_TRANSMEMBRANE_RECEPTOR_PROTEIN_SERINE_THREONINE_KINASE_SIGNALING_PATHWAY	GO_POSITIVE_REGULATION_OF_TRANSMEMBRANE_RECEPTOR_PROTEIN_SERINE_THREONINE_KINASE_SIGNALING_PATHWAY		95	0.398688	1.33582	0.0598291	0.41269	1	4734	tags=26%, list=21%, signal=33%
GO_T_HELPER_1_TYPE_IMMUNE_RESPONSE	GO_T_HELPER_1_TYPE_IMMUNE_RESPONSE		17	0.54608	1.33557	0.127359	0.412686	1	2295	tags=29%, list=10%, signal=33%
GO_POSITIVE_REGULATION_OF_FILOPODIUM_ASSEMBLY	GO_POSITIVE_REGULATION_OF_FILOPODIUM_ASSEMBLY		22	0.522473	1.33492	0.116352	0.413848	1	7391	tags=50%, list=32%, signal=74%
GO_GAP_JUNCTION	GO_GAP_JUNCTION		24	0.511939	1.33461	0.124172	0.413984	1	3963	tags=38%, list=17%, signal=45%
GO_REGULATION_OF_VOLTAGE_GATED_CALCIUM_CHANNEL_ACTIVITY	GO_REGULATION_OF_VOLTAGE_GATED_CALCIUM_CHANNEL_ACTIVITY		23	0.518596	1.33331	0.1198	0.416821	1	2881	tags=26%, list=13%, signal=30%
GO_DEFENSE_RESPONSE_TO_GRAM_NEGATIVE_BACTERIUM	GO_DEFENSE_RESPONSE_TO_GRAM_NEGATIVE_BACTERIUM		35	0.464178	1.33227	0.0969697	0.4191	1	3116	tags=40%, list=14%, signal=46%
GO_VOLTAGE_GATED_POTASSIUM_CHANNEL_ACTIVITY	GO_VOLTAGE_GATED_POTASSIUM_CHANNEL_ACTIVITY		77	0.414414	1.33106	0.0585586	0.42181	1	4980	tags=44%, list=22%, signal=56%
GO_REGULATION_OF_CHEMOKINE_PRODUCTION	GO_REGULATION_OF_CHEMOKINE_PRODUCTION		56	0.430578	1.33087	0.0737952	0.421583	1	6689	tags=41%, list=29%, signal=58%
GO_REGULATION_OF_JNK_CASCADE	GO_REGULATION_OF_JNK_CASCADE		151	0.373101	1.33073	0.0309973	0.421233	1	8641	tags=52%, list=38%, signal=83%
GO_MEMORY	GO_MEMORY		92	0.399054	1.33054	0.0545194	0.421116	1	4873	tags=36%, list=21%, signal=45%
GO_POSITIVE_REGULATION_OF_LIPASE_ACTIVITY	GO_POSITIVE_REGULATION_OF_LIPASE_ACTIVITY		62	0.420162	1.33044	0.0655738	0.420671	1	3731	tags=29%, list=16%, signal=35%
GO_PROTEIN_KINASE_C_ACTIVATING_G_PROTEIN_COUPLED_RECEPTOR_SIGNALING_PATHWAY	GO_PROTEIN_KINASE_C_ACTIVATING_G_PROTEIN_COUPLED_RECEPTOR_SIGNALING_PATHWAY		30	0.479478	1.33016	0.101286	0.420734	1	6213	tags=43%, list=27%, signal=59%
GO_RENAL_WATER_HOMEOSTASIS	GO_RENAL_WATER_HOMEOSTASIS		29	0.484013	1.32906	0.1136	0.423	1	4785	tags=38%, list=21%, signal=48%
GO_POTASSIUM_ION_TRANSPORT	GO_POTASSIUM_ION_TRANSPORT		136	0.379921	1.32906	0.0410053	0.422324	1	4980	tags=35%, list=22%, signal=45%
GO_REGULATION_OF_RAS_PROTEIN_SIGNAL_TRANSDUCTION	GO_REGULATION_OF_RAS_PROTEIN_SIGNAL_TRANSDUCTION		172	0.367316	1.32881	0.0322581	0.42238	1	7692	tags=48%, list=34%, signal=71%
GO_POSITIVE_REGULATION_OF_OSTEOCLAST_DIFFERENTIATION	GO_POSITIVE_REGULATION_OF_OSTEOCLAST_DIFFERENTIATION		21	0.523403	1.32839	0.111684	0.42289	1	3658	tags=38%, list=16%, signal=45%
GO_MYELOID_CELL_ACTIVATION_INVOLVED_IN_IMMUNE_RESPONSE	GO_MYELOID_CELL_ACTIVATION_INVOLVED_IN_IMMUNE_RESPONSE		39	0.46002	1.32729	0.0873635	0.42537	1	6602	tags=44%, list=29%, signal=61%
GO_NEGATIVE_REGULATION_OF_INFLAMMATORY_RESPONSE	GO_NEGATIVE_REGULATION_OF_INFLAMMATORY_RESPONSE		90	0.401163	1.32669	0.0674157	0.426382	1	6013	tags=38%, list=26%, signal=51%
GO_TRANSPORTER_COMPLEX	GO_TRANSPORTER_COMPLEX		273	0.355816	1.32576	0.017199	0.428309	1	4878	tags=33%, list=21%, signal=41%
GO_REGULATION_OF_MONONUCLEAR_CELL_MIGRATION	GO_REGULATION_OF_MONONUCLEAR_CELL_MIGRATION		16	0.549493	1.32537	0.129784	0.428749	1	4320	tags=50%, list=19%, signal=62%
GO_CYTOKINE_PRODUCTION_INVOLVED_IN_IMMUNE_RESPONSE	GO_CYTOKINE_PRODUCTION_INVOLVED_IN_IMMUNE_RESPONSE		17	0.549958	1.32464	0.125839	0.430155	1	3368	tags=35%, list=15%, signal=41%
GO_NEGATIVE_REGULATION_OF_CALCIUM_ION_TRANSPORT	GO_NEGATIVE_REGULATION_OF_CALCIUM_ION_TRANSPORT		41	0.455588	1.32433	0.0705329	0.430314	1	2642	tags=20%, list=12%, signal=22%
GO_REGULATION_OF_BODY_FLUID_LEVELS	GO_REGULATION_OF_BODY_FLUID_LEVELS		439	0.339347	1.32407	0.00690449	0.430341	1	4792	tags=27%, list=21%, signal=34%
GO_NEGATIVE_REGULATION_OF_CATECHOLAMINE_SECRETION	GO_NEGATIVE_REGULATION_OF_CATECHOLAMINE_SECRETION		15	0.566414	1.3239	0.142623	0.430089	1	2642	tags=33%, list=12%, signal=38%
GO_REGULATION_OF_TYROSINE_PHOSPHORYLATION_OF_STAT_PROTEIN	GO_REGULATION_OF_TYROSINE_PHOSPHORYLATION_OF_STAT_PROTEIN		63	0.423751	1.32336	0.0660661	0.431025	1	4602	tags=37%, list=20%, signal=46%
GO_CENTRAL_NERVOUS_SYSTEM_NEURON_DEVELOPMENT	GO_CENTRAL_NERVOUS_SYSTEM_NEURON_DEVELOPMENT		61	0.420568	1.32292	0.0678925	0.431586	1	4732	tags=39%, list=21%, signal=50%
GO_COGNITION	GO_COGNITION		219	0.358981	1.32257	0.0243902	0.431833	1	4936	tags=32%, list=22%, signal=40%
GO_REGULATION_OF_TRANSMEMBRANE_TRANSPORT	GO_REGULATION_OF_TRANSMEMBRANE_TRANSPORT		368	0.344068	1.32252	0.00811124	0.431257	1	4980	tags=30%, list=22%, signal=38%
GO_METAL_ION_TRANSMEMBRANE_TRANSPORTER_ACTIVITY	GO_METAL_ION_TRANSMEMBRANE_TRANSPORTER_ACTIVITY		360	0.34527	1.32187	0.0140845	0.432412	1	4980	tags=29%, list=22%, signal=37%
GO_NEGATIVE_REGULATION_OF_NERVOUS_SYSTEM_DEVELOPMENT	GO_NEGATIVE_REGULATION_OF_NERVOUS_SYSTEM_DEVELOPMENT		238	0.354397	1.32176	0.0210396	0.432024	1	4798	tags=26%, list=21%, signal=33%
GO_INDOLALKYLAMINE_METABOLIC_PROCESS	GO_INDOLALKYLAMINE_METABOLIC_PROCESS		16	0.551487	1.32074	0.135823	0.43414	1	3035	tags=38%, list=13%, signal=43%
GO_BASAL_PART_OF_CELL	GO_BASAL_PART_OF_CELL		48	0.439059	1.32034	0.0913242	0.43458	1	6835	tags=38%, list=30%, signal=53%
GO_POSITIVE_REGULATION_OF_ION_TRANSPORT	GO_POSITIVE_REGULATION_OF_ION_TRANSPORT		211	0.357682	1.32026	0.0230474	0.434123	1	4821	tags=30%, list=21%, signal=38%
GO_LYMPHOCYTE_HOMEOSTASIS	GO_LYMPHOCYTE_HOMEOSTASIS		50	0.431755	1.31964	0.105023	0.435177	1	6674	tags=40%, list=29%, signal=56%
GO_POSITIVE_REGULATION_OF_STAT_CASCADE	GO_POSITIVE_REGULATION_OF_STAT_CASCADE		65	0.423012	1.31841	0.072643	0.438159	1	4038	tags=38%, list=18%, signal=47%
GO_PHOSPHOTYROSINE_BINDING	GO_PHOSPHOTYROSINE_BINDING		15	0.540977	1.31801	0.135452	0.438646	1	8129	tags=67%, list=36%, signal=103%
GO_POSITIVE_REGULATION_OF_NEUROLOGICAL_SYSTEM_PROCESS	GO_POSITIVE_REGULATION_OF_NEUROLOGICAL_SYSTEM_PROCESS		18	0.535018	1.31739	0.11165	0.439678	1	5936	tags=50%, list=26%, signal=68%
GO_OVULATION_CYCLE	GO_OVULATION_CYCLE		98	0.390929	1.31723	0.0524079	0.439432	1	4728	tags=28%, list=21%, signal=35%
GO_REGULATION_OF_TUMOR_NECROSIS_FACTOR_BIOSYNTHETIC_PROCESS	GO_REGULATION_OF_TUMOR_NECROSIS_FACTOR_BIOSYNTHETIC_PROCESS		15	0.562148	1.31716	0.106599	0.438949	1	8382	tags=73%, list=37%, signal=116%
GO_RESPONSE_TO_ALCOHOL	GO_RESPONSE_TO_ALCOHOL		328	0.345535	1.31692	0.0216086	0.438928	1	6321	tags=36%, list=28%, signal=49%
GO_RESPONSE_TO_PROTOZOAN	GO_RESPONSE_TO_PROTOZOAN		19	0.533908	1.31663	0.143333	0.439047	1	3411	tags=42%, list=15%, signal=49%
GO_TUMOR_NECROSIS_FACTOR_MEDIATED_SIGNALING_PATHWAY	GO_TUMOR_NECROSIS_FACTOR_MEDIATED_SIGNALING_PATHWAY		112	0.385652	1.31662	0.0661041	0.438368	1	4601	tags=29%, list=20%, signal=36%
GO_POSITIVE_REGULATION_OF_IMMUNOGLOBULIN_PRODUCTION	GO_POSITIVE_REGULATION_OF_IMMUNOGLOBULIN_PRODUCTION		28	0.479382	1.31642	0.108626	0.43823	1	4053	tags=39%, list=18%, signal=48%
GO_INDOLE_CONTAINING_COMPOUND_METABOLIC_PROCESS	GO_INDOLE_CONTAINING_COMPOUND_METABOLIC_PROCESS		23	0.507254	1.31526	0.127186	0.440932	1	3035	tags=30%, list=13%, signal=35%
GO_POSITIVE_REGULATION_OF_INTERLEUKIN_10_PRODUCTION	GO_POSITIVE_REGULATION_OF_INTERLEUKIN_10_PRODUCTION		29	0.489557	1.31492	0.121451	0.441334	1	4053	tags=38%, list=18%, signal=46%
GO_REGULATION_OF_CALCIUM_ION_TRANSMEMBRANE_TRANSPORT	GO_REGULATION_OF_CALCIUM_ION_TRANSMEMBRANE_TRANSPORT		104	0.387114	1.31435	0.0629471	0.442202	1	4340	tags=29%, list=19%, signal=35%
GO_CELLULAR_RESPONSE_TO_LITHIUM_ION	GO_CELLULAR_RESPONSE_TO_LITHIUM_ION		17	0.545151	1.31377	0.122549	0.443164	1	4263	tags=29%, list=19%, signal=36%
GO_REGULATION_OF_ENDOTHELIAL_CELL_APOPTOTIC_PROCESS	GO_REGULATION_OF_ENDOTHELIAL_CELL_APOPTOTIC_PROCESS		38	0.459283	1.31317	0.110754	0.444217	1	6759	tags=50%, list=30%, signal=71%
GO_CELLULAR_RESPONSE_TO_BIOTIC_STIMULUS	GO_CELLULAR_RESPONSE_TO_BIOTIC_STIMULUS		155	0.366197	1.31311	0.0346154	0.44369	1	6898	tags=38%, list=30%, signal=54%
GO_POSITIVE_REGULATION_OF_GLYCOPROTEIN_METABOLIC_PROCESS	GO_POSITIVE_REGULATION_OF_GLYCOPROTEIN_METABOLIC_PROCESS		15	0.550912	1.31277	0.168403	0.443972	1	8198	tags=53%, list=36%, signal=83%
GO_PYRIMIDINE_NUCLEOSIDE_CATABOLIC_PROCESS	GO_PYRIMIDINE_NUCLEOSIDE_CATABOLIC_PROCESS		16	0.544824	1.31169	0.124172	0.446397	1	3563	tags=38%, list=16%, signal=44%
GO_LONG_CHAIN_FATTY_ACID_TRANSPORT	GO_LONG_CHAIN_FATTY_ACID_TRANSPORT		37	0.455674	1.31163	0.124006	0.445858	1	7610	tags=51%, list=33%, signal=77%
GO_ACTIVATION_OF_GTPASE_ACTIVITY	GO_ACTIVATION_OF_GTPASE_ACTIVITY		69	0.412578	1.31126	0.0935673	0.44623	1	6987	tags=38%, list=31%, signal=54%
GO_REPRODUCTIVE_BEHAVIOR	GO_REPRODUCTIVE_BEHAVIOR		22	0.51286	1.31086	0.131757	0.446645	1	4785	tags=36%, list=21%, signal=46%
GO_AMINOPEPTIDASE_ACTIVITY	GO_AMINOPEPTIDASE_ACTIVITY		37	0.456627	1.31046	0.126959	0.447109	1	8635	tags=54%, list=38%, signal=87%
GO_DENDRITE	GO_DENDRITE		410	0.338958	1.31026	0.0114025	0.44697	1	4878	tags=27%, list=21%, signal=34%
GO_NEGATIVE_REGULATION_OF_ORGANIC_ACID_TRANSPORT	GO_NEGATIVE_REGULATION_OF_ORGANIC_ACID_TRANSPORT		16	0.542106	1.30915	0.152659	0.449465	1	4865	tags=44%, list=21%, signal=56%
GO_NEGATIVE_REGULATION_OF_RESPONSE_TO_EXTERNAL_STIMULUS	GO_NEGATIVE_REGULATION_OF_RESPONSE_TO_EXTERNAL_STIMULUS		245	0.352566	1.30902	0.0250627	0.449157	1	6895	tags=40%, list=30%, signal=57%
GO_NEURONAL_ACTION_POTENTIAL	GO_NEURONAL_ACTION_POTENTIAL		23	0.496913	1.30895	0.139803	0.448647	1	1720	tags=26%, list=8%, signal=28%
GO_CELLULAR_RESPONSE_TO_KETONE	GO_CELLULAR_RESPONSE_TO_KETONE		71	0.409698	1.30842	0.089838	0.449493	1	4611	tags=27%, list=20%, signal=33%
GO_MAST_CELL_GRANULE	GO_MAST_CELL_GRANULE		19	0.527718	1.30836	0.145548	0.448967	1	6118	tags=42%, list=27%, signal=57%
GO_ALDEHYDE_DEHYDROGENASE_NAD_ACTIVITY	GO_ALDEHYDE_DEHYDROGENASE_NAD_ACTIVITY		19	0.522894	1.30817	0.135906	0.448817	1	8171	tags=63%, list=36%, signal=98%
GO_POSITIVE_REGULATION_OF_NF_KAPPAB_IMPORT_INTO_NUCLEUS	GO_POSITIVE_REGULATION_OF_NF_KAPPAB_IMPORT_INTO_NUCLEUS		25	0.492986	1.30805	0.136143	0.448423	1	3451	tags=36%, list=15%, signal=42%
GO_IONOTROPIC_GLUTAMATE_RECEPTOR_COMPLEX	GO_IONOTROPIC_GLUTAMATE_RECEPTOR_COMPLEX		41	0.449909	1.30799	0.1056	0.447932	1	2762	tags=27%, list=12%, signal=30%
GO_TEMPERATURE_HOMEOSTASIS	GO_TEMPERATURE_HOMEOSTASIS		23	0.493251	1.30793	0.128978	0.447423	1	6263	tags=52%, list=27%, signal=72%
GO_GRANULOCYTE_MIGRATION	GO_GRANULOCYTE_MIGRATION		59	0.420206	1.30778	0.0926471	0.447206	1	4293	tags=34%, list=19%, signal=42%
GO_PEPTIDYL_TYROSINE_MODIFICATION	GO_PEPTIDYL_TYROSINE_MODIFICATION		180	0.356475	1.30716	0.0377113	0.448354	1	6825	tags=42%, list=30%, signal=60%
GO_SYNAPTIC_TRANSMISSION_CHOLINERGIC	GO_SYNAPTIC_TRANSMISSION_CHOLINERGIC		29	0.476304	1.30704	0.107317	0.448009	1	4945	tags=52%, list=22%, signal=66%
GO_NEGATIVE_REGULATION_OF_TYPE_I_INTERFERON_PRODUCTION	GO_NEGATIVE_REGULATION_OF_TYPE_I_INTERFERON_PRODUCTION		37	0.457884	1.30633	0.116352	0.449421	1	6473	tags=41%, list=28%, signal=57%
GO_FC_RECEPTOR_SIGNALING_PATHWAY	GO_FC_RECEPTOR_SIGNALING_PATHWAY		181	0.360417	1.30593	0.0422164	0.449882	1	6898	tags=27%, list=30%, signal=38%
GO_CEREBRAL_CORTEX_CELL_MIGRATION	GO_CEREBRAL_CORTEX_CELL_MIGRATION		37	0.462073	1.30541	0.105939	0.450788	1	7619	tags=57%, list=33%, signal=85%
GO_POSITIVE_REGULATION_OF_INTERLEUKIN_1_BETA_PRODUCTION	GO_POSITIVE_REGULATION_OF_INTERLEUKIN_1_BETA_PRODUCTION		24	0.493256	1.30421	0.139767	0.453567	1	4616	tags=46%, list=20%, signal=57%
GO_REGULATION_OF_T_CELL_MIGRATION	GO_REGULATION_OF_T_CELL_MIGRATION		21	0.512085	1.30421	0.133333	0.452887	1	4601	tags=48%, list=20%, signal=60%
GO_POSITIVE_REGULATION_OF_MAPK_CASCADE	GO_POSITIVE_REGULATION_OF_MAPK_CASCADE		413	0.338314	1.30376	0.00572738	0.453422	1	6944	tags=40%, list=30%, signal=57%
GO_SOMATIC_RECOMBINATION_OF_IMMUNOGLOBULIN_GENE_SEGMENTS	GO_SOMATIC_RECOMBINATION_OF_IMMUNOGLOBULIN_GENE_SEGMENTS		20	0.512064	1.30202	0.137288	0.458051	1	1355	tags=10%, list=6%, signal=11%
GO_EPHRIN_RECEPTOR_ACTIVITY	GO_EPHRIN_RECEPTOR_ACTIVITY		17	0.534594	1.30193	0.145973	0.457648	1	3993	tags=59%, list=17%, signal=71%
GO_BASEMENT_MEMBRANE	GO_BASEMENT_MEMBRANE		88	0.39331	1.30186	0.0769231	0.457171	1	6497	tags=44%, list=28%, signal=62%
GO_FILAMENTOUS_ACTIN	GO_FILAMENTOUS_ACTIN		20	0.522101	1.30144	0.129296	0.457706	1	7385	tags=40%, list=32%, signal=59%
GO_REGULATION_OF_RESPONSE_TO_INTERFERON_GAMMA	GO_REGULATION_OF_RESPONSE_TO_INTERFERON_GAMMA		22	0.506475	1.30088	0.14262	0.45861	1	7319	tags=55%, list=32%, signal=80%
GO_REGULATION_OF_B_CELL_APOPTOTIC_PROCESS	GO_REGULATION_OF_B_CELL_APOPTOTIC_PROCESS		18	0.530526	1.30086	0.164228	0.45799	1	2676	tags=22%, list=12%, signal=25%
GO_REGULATION_OF_NITRIC_OXIDE_BIOSYNTHETIC_PROCESS	GO_REGULATION_OF_NITRIC_OXIDE_BIOSYNTHETIC_PROCESS		49	0.434521	1.30003	0.110769	0.459739	1	4353	tags=35%, list=19%, signal=43%
GO_REGULATION_OF_GRANULOCYTE_CHEMOTAXIS	GO_REGULATION_OF_GRANULOCYTE_CHEMOTAXIS		35	0.461574	1.29974	0.109453	0.459906	1	4320	tags=40%, list=19%, signal=49%
GO_LIPOPROTEIN_PARTICLE_RECEPTOR_ACTIVITY	GO_LIPOPROTEIN_PARTICLE_RECEPTOR_ACTIVITY		16	0.543561	1.29969	0.142857	0.459345	1	6826	tags=63%, list=30%, signal=89%
GO_AMINOGLYCAN_CATABOLIC_PROCESS	GO_AMINOGLYCAN_CATABOLIC_PROCESS		58	0.42107	1.29953	0.10574	0.459149	1	8127	tags=55%, list=36%, signal=85%
GO_PHOSPHATIDYLCHOLINE_BINDING	GO_PHOSPHATIDYLCHOLINE_BINDING		16	0.54492	1.29908	0.153448	0.459742	1	3301	tags=31%, list=14%, signal=37%
GO_POSITIVE_REGULATION_OF_STRESS_ACTIVATED_PROTEIN_KINASE_SIGNALING_CASCADE	GO_POSITIVE_REGULATION_OF_STRESS_ACTIVATED_PROTEIN_KINASE_SIGNALING_CASCADE		127	0.372635	1.29863	0.0708556	0.460437	1	6944	tags=42%, list=30%, signal=60%
GO_REGULATION_OF_HORMONE_LEVELS	GO_REGULATION_OF_HORMONE_LEVELS		394	0.33298	1.29821	0.0137931	0.460963	1	4855	tags=27%, list=21%, signal=34%
GO_T_CELL_MEDIATED_IMMUNITY	GO_T_CELL_MEDIATED_IMMUNITY		23	0.505306	1.29773	0.136076	0.46173	1	3755	tags=39%, list=16%, signal=47%
GO_REGULATION_OF_SYSTEMIC_ARTERIAL_BLOOD_PRESSURE	GO_REGULATION_OF_SYSTEMIC_ARTERIAL_BLOOD_PRESSURE		68	0.410622	1.29671	0.0881057	0.464095	1	6251	tags=43%, list=27%, signal=59%
GO_CILIUM_MOVEMENT	GO_CILIUM_MOVEMENT		26	0.485617	1.29616	0.132353	0.465021	1	4708	tags=42%, list=21%, signal=53%
GO_POSITIVE_REGULATION_OF_SYNAPSE_ASSEMBLY	GO_POSITIVE_REGULATION_OF_SYNAPSE_ASSEMBLY		58	0.425167	1.29592	0.0996932	0.465045	1	4699	tags=41%, list=21%, signal=52%
GO_POSITIVE_REGULATION_OF_G_PROTEIN_COUPLED_RECEPTOR_PROTEIN_SIGNALING_PATHWAY	GO_POSITIVE_REGULATION_OF_G_PROTEIN_COUPLED_RECEPTOR_PROTEIN_SIGNALING_PATHWAY		22	0.498424	1.29515	0.138889	0.466629	1	934	tags=18%, list=4%, signal=19%
GO_NEGATIVE_REGULATION_OF_PRODUCTION_OF_MOLECULAR_MEDIATOR_OF_IMMUNE_RESPONSE	GO_NEGATIVE_REGULATION_OF_PRODUCTION_OF_MOLECULAR_MEDIATOR_OF_IMMUNE_RESPONSE		26	0.488705	1.29505	0.134585	0.466286	1	6759	tags=50%, list=30%, signal=71%
GO_ENDOTHELIAL_CELL_DIFFERENTIATION	GO_ENDOTHELIAL_CELL_DIFFERENTIATION		67	0.406389	1.29378	0.0909091	0.469457	1	8727	tags=51%, list=38%, signal=82%
GO_REGULATION_OF_MYELOID_CELL_APOPTOTIC_PROCESS	GO_REGULATION_OF_MYELOID_CELL_APOPTOTIC_PROCESS		21	0.50784	1.29325	0.173554	0.470332	1	4601	tags=33%, list=20%, signal=42%
GO_REGULATION_OF_SUBSTRATE_ADHESION_DEPENDENT_CELL_SPREADING	GO_REGULATION_OF_SUBSTRATE_ADHESION_DEPENDENT_CELL_SPREADING		40	0.45246	1.29314	0.113452	0.470004	1	4446	tags=28%, list=19%, signal=34%
GO_AROMATIC_AMINO_ACID_FAMILY_CATABOLIC_PROCESS	GO_AROMATIC_AMINO_ACID_FAMILY_CATABOLIC_PROCESS		17	0.52881	1.29251	0.151007	0.471178	1	3035	tags=29%, list=13%, signal=34%
GO_POSITIVE_REGULATION_OF_ALPHA_BETA_T_CELL_PROLIFERATION	GO_POSITIVE_REGULATION_OF_ALPHA_BETA_T_CELL_PROLIFERATION		17	0.529996	1.29223	0.168333	0.471314	1	4347	tags=53%, list=19%, signal=65%
GO_SENSORY_PERCEPTION_OF_PAIN	GO_SENSORY_PERCEPTION_OF_PAIN		67	0.407657	1.29204	0.0950226	0.471218	1	4950	tags=42%, list=22%, signal=53%
GO_TISSUE_HOMEOSTASIS	GO_TISSUE_HOMEOSTASIS		136	0.372131	1.29177	0.0551817	0.47135	1	4324	tags=23%, list=19%, signal=28%
GO_MATING_BEHAVIOR	GO_MATING_BEHAVIOR		17	0.519243	1.29163	0.166113	0.471044	1	3286	tags=29%, list=14%, signal=34%
GO_CELL_MATRIX_ADHESION	GO_CELL_MATRIX_ADHESION		113	0.375976	1.29059	0.0617978	0.473548	1	6859	tags=40%, list=30%, signal=57%
GO_REGULATION_OF_ALPHA_AMINO_3_HYDROXY_5_METHYL_4_ISOXAZOLE_PROPIONATE_SELECTIVE_GLUTAMATE_RECEPTOR_ACTIVITY	GO_REGULATION_OF_ALPHA_AMINO_3_HYDROXY_5_METHYL_4_ISOXAZOLE_PROPIONATE_SELECTIVE_GLUTAMATE_RECEPTOR_ACTIVITY		16	0.533699	1.29026	0.165541	0.473887	1	4277	tags=44%, list=19%, signal=54%
GO_NEGATIVE_CHEMOTAXIS	GO_NEGATIVE_CHEMOTAXIS		38	0.446851	1.28996	0.120879	0.474075	1	6464	tags=45%, list=28%, signal=62%
GO_REGULATION_OF_NEURON_PROJECTION_DEVELOPMENT	GO_REGULATION_OF_NEURON_PROJECTION_DEVELOPMENT		386	0.33547	1.28995	0.0163361	0.473408	1	4602	tags=26%, list=20%, signal=32%
GO_B_CELL_HOMEOSTASIS	GO_B_CELL_HOMEOSTASIS		21	0.50385	1.28915	0.164154	0.475108	1	8620	tags=62%, list=38%, signal=99%
GO_CALCIUM_ACTIVATED_CATION_CHANNEL_ACTIVITY	GO_CALCIUM_ACTIVATED_CATION_CHANNEL_ACTIVITY		24	0.489068	1.28915	0.144262	0.474434	1	7038	tags=50%, list=31%, signal=72%
GO_REGULATION_OF_INSULIN_RECEPTOR_SIGNALING_PATHWAY	GO_REGULATION_OF_INSULIN_RECEPTOR_SIGNALING_PATHWAY		42	0.443185	1.28792	0.135647	0.477494	1	4336	tags=29%, list=19%, signal=35%
GO_HIGH_DENSITY_LIPOPROTEIN_PARTICLE	GO_HIGH_DENSITY_LIPOPROTEIN_PARTICLE		23	0.493602	1.28774	0.133226	0.477301	1	5546	tags=52%, list=24%, signal=69%
GO_REGULATION_OF_EPITHELIAL_CELL_DIFFERENTIATION	GO_REGULATION_OF_EPITHELIAL_CELL_DIFFERENTIATION		111	0.375571	1.28764	0.0620592	0.476904	1	4709	tags=28%, list=21%, signal=35%
GO_ADHERENS_JUNCTION_ORGANIZATION	GO_ADHERENS_JUNCTION_ORGANIZATION		66	0.411763	1.28749	0.095729	0.476669	1	8563	tags=52%, list=38%, signal=82%
GO_REGULATION_OF_MYELINATION	GO_REGULATION_OF_MYELINATION		29	0.470753	1.2871	0.157025	0.477229	1	7515	tags=45%, list=33%, signal=67%
GO_PLATELET_ALPHA_GRANULE_LUMEN	GO_PLATELET_ALPHA_GRANULE_LUMEN		51	0.419585	1.28656	0.0993976	0.478155	1	7926	tags=55%, list=35%, signal=84%
GO_ACTIN_BASED_CELL_PROJECTION	GO_ACTIN_BASED_CELL_PROJECTION		157	0.358159	1.28639	0.0555556	0.477973	1	6523	tags=39%, list=29%, signal=55%
GO_T_CELL_DIFFERENTIATION_INVOLVED_IN_IMMUNE_RESPONSE	GO_T_CELL_DIFFERENTIATION_INVOLVED_IN_IMMUNE_RESPONSE		29	0.467463	1.28536	0.148773	0.480372	1	6665	tags=52%, list=29%, signal=73%
GO_SULFUR_COMPOUND_BINDING	GO_SULFUR_COMPOUND_BINDING		205	0.350817	1.28522	0.0367089	0.480062	1	4720	tags=29%, list=21%, signal=37%
GO_REGULATION_OF_CELL_FATE_COMMITMENT	GO_REGULATION_OF_CELL_FATE_COMMITMENT		24	0.491059	1.28521	0.14534	0.479404	1	4798	tags=46%, list=21%, signal=58%
GO_STEROID_HYDROXYLASE_ACTIVITY	GO_STEROID_HYDROXYLASE_ACTIVITY		16	0.53065	1.28511	0.152778	0.47901	1	5553	tags=50%, list=24%, signal=66%
GO_REGULATION_OF_MUSCLE_CONTRACTION	GO_REGULATION_OF_MUSCLE_CONTRACTION		138	0.365356	1.2849	0.0579515	0.478898	1	4635	tags=30%, list=20%, signal=38%
GO_GAMMA_AMINOBUTYRIC_ACID_SIGNALING_PATHWAY	GO_GAMMA_AMINOBUTYRIC_ACID_SIGNALING_PATHWAY		16	0.529243	1.28459	0.152027	0.479208	1	4206	tags=38%, list=18%, signal=46%
GO_IMMUNOGLOBULIN_PRODUCTION_INVOLVED_IN_IMMUNOGLOBULIN_MEDIATED_IMMUNE_RESPONSE	GO_IMMUNOGLOBULIN_PRODUCTION_INVOLVED_IN_IMMUNOGLOBULIN_MEDIATED_IMMUNE_RESPONSE		18	0.517029	1.28424	0.166107	0.479609	1	3425	tags=22%, list=15%, signal=26%
GO_REGULATION_OF_OSTEOCLAST_DIFFERENTIATION	GO_REGULATION_OF_OSTEOCLAST_DIFFERENTIATION		53	0.421571	1.28414	0.118361	0.479213	1	4102	tags=36%, list=18%, signal=44%
GO_COMPLEMENT_BINDING	GO_COMPLEMENT_BINDING		15	0.544195	1.28287	0.151007	0.482308	1	3177	tags=40%, list=14%, signal=46%
GO_REGULATION_OF_COAGULATION	GO_REGULATION_OF_COAGULATION		80	0.39527	1.28254	0.0795796	0.482635	1	7950	tags=61%, list=35%, signal=94%
GO_VENTRICULAR_SYSTEM_DEVELOPMENT	GO_VENTRICULAR_SYSTEM_DEVELOPMENT		23	0.494072	1.28236	0.154341	0.482487	1	1660	tags=13%, list=7%, signal=14%
GO_WATER_HOMEOSTASIS	GO_WATER_HOMEOSTASIS		57	0.418035	1.28232	0.110945	0.481951	1	4785	tags=33%, list=21%, signal=42%
GO_CELL_ADHESION_MOLECULE_BINDING	GO_CELL_ADHESION_MOLECULE_BINDING		176	0.35806	1.28167	0.0583658	0.4832	1	6823	tags=41%, list=30%, signal=59%
GO_ACUTE_INFLAMMATORY_RESPONSE	GO_ACUTE_INFLAMMATORY_RESPONSE		61	0.406076	1.28163	0.121805	0.482635	1	4371	tags=33%, list=19%, signal=40%
GO_RHYTHMIC_PROCESS	GO_RHYTHMIC_PROCESS		264	0.342814	1.28114	0.0317073	0.483392	1	4758	tags=22%, list=21%, signal=28%
GO_EXTRACELLULAR_MATRIX_ASSEMBLY	GO_EXTRACELLULAR_MATRIX_ASSEMBLY		16	0.550772	1.28056	0.168385	0.484452	1	7782	tags=63%, list=34%, signal=95%
GO_PHOSPHATIDYLINOSITOL_3_KINASE_ACTIVITY	GO_PHOSPHATIDYLINOSITOL_3_KINASE_ACTIVITY		66	0.403202	1.28031	0.101892	0.484585	1	6912	tags=50%, list=30%, signal=72%
GO_REGULATION_OF_CALCIUM_ION_TRANSMEMBRANE_TRANSPORTER_ACTIVITY	GO_REGULATION_OF_CALCIUM_ION_TRANSMEMBRANE_TRANSPORTER_ACTIVITY		66	0.405786	1.27975	0.111437	0.485597	1	4152	tags=24%, list=18%, signal=30%
GO_CELLULAR_RESPONSE_TO_VIRUS	GO_CELLULAR_RESPONSE_TO_VIRUS		22	0.496392	1.27922	0.158909	0.486454	1	4535	tags=41%, list=20%, signal=51%
GO_REGULATION_OF_STRESS_ACTIVATED_PROTEIN_KINASE_SIGNALING_CASCADE	GO_REGULATION_OF_STRESS_ACTIVATED_PROTEIN_KINASE_SIGNALING_CASCADE		186	0.355285	1.27896	0.0429129	0.486544	1	8641	tags=49%, list=38%, signal=78%
GO_HEMOSTASIS	GO_HEMOSTASIS		266	0.339688	1.27862	0.0347395	0.486902	1	7981	tags=43%, list=35%, signal=66%
GO_ACTIVATION_OF_NF_KAPPAB_INDUCING_KINASE_ACTIVITY	GO_ACTIVATION_OF_NF_KAPPAB_INDUCING_KINASE_ACTIVITY		15	0.542421	1.2785	0.17686	0.486609	1	5653	tags=40%, list=25%, signal=53%
GO_PERIKARYON	GO_PERIKARYON		90	0.389001	1.27793	0.0766962	0.487721	1	4878	tags=37%, list=21%, signal=46%
GO_EXECUTION_PHASE_OF_APOPTOSIS	GO_EXECUTION_PHASE_OF_APOPTOSIS		50	0.419846	1.27779	0.123476	0.487477	1	1818	tags=10%, list=8%, signal=11%
GO_POSITIVE_REGULATION_OF_CELL_SUBSTRATE_ADHESION	GO_POSITIVE_REGULATION_OF_CELL_SUBSTRATE_ADHESION		93	0.382122	1.27768	0.0921788	0.487158	1	8109	tags=46%, list=36%, signal=71%
GO_RESPONSE_TO_ETHANOL	GO_RESPONSE_TO_ETHANOL		118	0.371687	1.2772	0.0718232	0.487965	1	6220	tags=42%, list=27%, signal=57%
GO_PROTEIN_O_LINKED_GLYCOSYLATION	GO_PROTEIN_O_LINKED_GLYCOSYLATION		88	0.379377	1.27709	0.0884956	0.487626	1	4556	tags=28%, list=20%, signal=35%
GO_REGULATION_OF_CALCIUM_MEDIATED_SIGNALING	GO_REGULATION_OF_CALCIUM_MEDIATED_SIGNALING		72	0.402319	1.27684	0.115942	0.487719	1	4152	tags=25%, list=18%, signal=30%
GO_14_3_3_PROTEIN_BINDING	GO_14_3_3_PROTEIN_BINDING		19	0.507818	1.27626	0.161716	0.488786	1	7404	tags=53%, list=32%, signal=78%
GO_PHOSPHOLIPASE_C_ACTIVITY	GO_PHOSPHOLIPASE_C_ACTIVITY		31	0.466757	1.27579	0.148206	0.489491	1	4945	tags=35%, list=22%, signal=45%
GO_REGULATION_OF_THE_FORCE_OF_HEART_CONTRACTION	GO_REGULATION_OF_THE_FORCE_OF_HEART_CONTRACTION		27	0.46782	1.27558	0.143541	0.489467	1	2838	tags=30%, list=12%, signal=34%
GO_SENSORY_PERCEPTION_OF_CHEMICAL_STIMULUS	GO_SENSORY_PERCEPTION_OF_CHEMICAL_STIMULUS		49	0.418688	1.27527	0.122024	0.48977	1	7369	tags=55%, list=32%, signal=81%
GO_NEURON_MIGRATION	GO_NEURON_MIGRATION		92	0.383585	1.27455	0.0912807	0.491306	1	6103	tags=37%, list=27%, signal=50%
GO_PROXIMAL_DISTAL_PATTERN_FORMATION	GO_PROXIMAL_DISTAL_PATTERN_FORMATION		28	0.469543	1.27449	0.142628	0.490798	1	6933	tags=57%, list=30%, signal=82%
GO_REGULATION_OF_INTERFERON_BETA_PRODUCTION	GO_REGULATION_OF_INTERFERON_BETA_PRODUCTION		42	0.430307	1.27443	0.139818	0.490299	1	7548	tags=45%, list=33%, signal=67%
GO_RESPONSE_TO_SALT_STRESS	GO_RESPONSE_TO_SALT_STRESS		16	0.530415	1.27406	0.1568	0.490824	1	3451	tags=31%, list=15%, signal=37%
GO_NEGATIVE_REGULATION_OF_TISSUE_REMODELING	GO_NEGATIVE_REGULATION_OF_TISSUE_REMODELING		15	0.543759	1.27397	0.177885	0.490417	1	6738	tags=53%, list=30%, signal=76%
GO_HOMOPHILIC_CELL_ADHESION_VIA_PLASMA_MEMBRANE_ADHESION_MOLECULES	GO_HOMOPHILIC_CELL_ADHESION_VIA_PLASMA_MEMBRANE_ADHESION_MOLECULES		127	0.36457	1.27348	0.0772358	0.491228	1	4637	tags=28%, list=20%, signal=35%
GO_RESPONSE_TO_AMMONIUM_ION	GO_RESPONSE_TO_AMMONIUM_ION		43	0.436532	1.27341	0.128012	0.490773	1	3868	tags=28%, list=17%, signal=34%
GO_REGULATION_OF_INTERLEUKIN_8_PRODUCTION	GO_REGULATION_OF_INTERLEUKIN_8_PRODUCTION		54	0.409436	1.27336	0.12098	0.490274	1	3596	tags=30%, list=16%, signal=35%
GO_LIPID_TRANSPORTER_ACTIVITY	GO_LIPID_TRANSPORTER_ACTIVITY		91	0.381855	1.27314	0.0926194	0.490303	1	6967	tags=47%, list=31%, signal=68%
GO_INOSITOL_LIPID_MEDIATED_SIGNALING	GO_INOSITOL_LIPID_MEDIATED_SIGNALING		109	0.373992	1.27293	0.0822873	0.490201	1	7619	tags=48%, list=33%, signal=71%
GO_CIRCADIAN_RHYTHM	GO_CIRCADIAN_RHYTHM		123	0.365893	1.27268	0.0891892	0.490289	1	4878	tags=25%, list=21%, signal=32%
GO_ACTION_POTENTIAL	GO_ACTION_POTENTIAL		87	0.382078	1.27169	0.103152	0.492707	1	4950	tags=30%, list=22%, signal=38%
GO_PROTEIN_SELF_ASSOCIATION	GO_PROTEIN_SELF_ASSOCIATION		37	0.432365	1.27117	0.145062	0.493614	1	3730	tags=24%, list=16%, signal=29%
GO_TOLL_LIKE_RECEPTOR_SIGNALING_PATHWAY	GO_TOLL_LIKE_RECEPTOR_SIGNALING_PATHWAY		82	0.392436	1.27026	0.10192	0.495682	1	8146	tags=52%, list=36%, signal=81%
GO_NEUROPEPTIDE_BINDING	GO_NEUROPEPTIDE_BINDING		15	0.539402	1.26989	0.188742	0.49615	1	1094	tags=27%, list=5%, signal=28%
GO_REFLEX	GO_REFLEX		16	0.524571	1.26882	0.175652	0.498735	1	2450	tags=38%, list=11%, signal=42%
GO_LIPOPOLYSACCHARIDE_BINDING	GO_LIPOPOLYSACCHARIDE_BINDING		18	0.512919	1.26871	0.183946	0.498388	1	3030	tags=33%, list=13%, signal=38%
GO_REGULATION_OF_SMOOTH_MUSCLE_CELL_PROLIFERATION	GO_REGULATION_OF_SMOOTH_MUSCLE_CELL_PROLIFERATION		96	0.378479	1.2685	0.0945758	0.498339	1	3731	tags=21%, list=16%, signal=25%
GO_REGULATION_OF_DENDRITIC_SPINE_MORPHOGENESIS	GO_REGULATION_OF_DENDRITIC_SPINE_MORPHOGENESIS		30	0.459396	1.26637	0.1568	0.504194	1	4420	tags=37%, list=19%, signal=45%
GO_CHANNEL_REGULATOR_ACTIVITY	GO_CHANNEL_REGULATOR_ACTIVITY		119	0.365094	1.26546	0.0739762	0.506254	1	3606	tags=23%, list=16%, signal=27%
GO_OXIDOREDUCTASE_ACTIVITY_ACTING_ON_PAIRED_DONORS_WITH_INCORPORATION_OR_REDUCTION_OF_MOLECULAR_OXYGEN_NAD_P_H_AS_ONE_DONOR_AND_INCORPORATION_OF_ONE_ATOM_OF_OXYGEN	GO_OXIDOREDUCTASE_ACTIVITY_ACTING_ON_PAIRED_DONORS_WITH_INCORPORATION_OR_REDUCTION_OF_MOLECULAR_OXYGEN_NAD_P_H_AS_ONE_DONOR_AND_INCORPORATION_OF_ONE_ATOM_OF_OXYGEN		23	0.483636	1.26513	0.175987	0.506576	1	6648	tags=57%, list=29%, signal=80%
GO_ACTIVATION_OF_ADENYLATE_CYCLASE_ACTIVITY	GO_ACTIVATION_OF_ADENYLATE_CYCLASE_ACTIVITY		34	0.453335	1.26489	0.158479	0.506737	1	4728	tags=41%, list=21%, signal=52%
GO_REGULATION_OF_ANATOMICAL_STRUCTURE_SIZE	GO_REGULATION_OF_ANATOMICAL_STRUCTURE_SIZE		430	0.326971	1.26435	0.0205011	0.507709	1	7322	tags=40%, list=32%, signal=58%
GO_ORGAN_REGENERATION	GO_ORGAN_REGENERATION		80	0.382511	1.26366	0.105932	0.509082	1	8118	tags=46%, list=36%, signal=72%
GO_RESPONSE_TO_VITAMIN	GO_RESPONSE_TO_VITAMIN		93	0.381347	1.26337	0.0901408	0.509256	1	6500	tags=38%, list=28%, signal=52%
GO_TRIGLYCERIDE_RICH_LIPOPROTEIN_PARTICLE	GO_TRIGLYCERIDE_RICH_LIPOPROTEIN_PARTICLE		17	0.510391	1.26285	0.205527	0.510207	1	6709	tags=65%, list=29%, signal=92%
GO_NEGATIVE_REGULATION_OF_CYTOKINE_BIOSYNTHETIC_PROCESS	GO_NEGATIVE_REGULATION_OF_CYTOKINE_BIOSYNTHETIC_PROCESS		26	0.474462	1.26256	0.167712	0.510455	1	2676	tags=19%, list=12%, signal=22%
GO_JNK_CASCADE	GO_JNK_CASCADE		79	0.385904	1.26145	0.112536	0.513297	1	6707	tags=34%, list=29%, signal=48%
GO_REGULATION_OF_WOUND_HEALING	GO_REGULATION_OF_WOUND_HEALING		115	0.366642	1.26087	0.0829876	0.514421	1	7950	tags=57%, list=35%, signal=86%
GO_ALPHA_AMINO_ACID_CATABOLIC_PROCESS	GO_ALPHA_AMINO_ACID_CATABOLIC_PROCESS		85	0.381909	1.26046	0.115819	0.515093	1	3634	tags=21%, list=16%, signal=25%
GO_POSITIVE_REGULATION_OF_HEMOPOIESIS	GO_POSITIVE_REGULATION_OF_HEMOPOIESIS		147	0.357425	1.26028	0.0808625	0.514971	1	4086	tags=24%, list=18%, signal=30%
GO_NEGATIVE_REGULATION_OF_NF_KAPPAB_IMPORT_INTO_NUCLEUS	GO_NEGATIVE_REGULATION_OF_NF_KAPPAB_IMPORT_INTO_NUCLEUS		17	0.516482	1.26025	0.186579	0.514399	1	3480	tags=24%, list=15%, signal=28%
GO_REGULATION_OF_DENDRITIC_SPINE_DEVELOPMENT	GO_REGULATION_OF_DENDRITIC_SPINE_DEVELOPMENT		54	0.411685	1.25985	0.115727	0.514993	1	6943	tags=43%, list=30%, signal=61%
GO_VOLTAGE_GATED_CALCIUM_CHANNEL_ACTIVITY	GO_VOLTAGE_GATED_CALCIUM_CHANNEL_ACTIVITY		35	0.445219	1.25984	0.154088	0.514336	1	3229	tags=20%, list=14%, signal=23%
GO_LEUKOCYTE_HOMEOSTASIS	GO_LEUKOCYTE_HOMEOSTASIS		60	0.406597	1.25972	0.116176	0.514054	1	6674	tags=37%, list=29%, signal=52%
GO_EXTRACELLULAR_STRUCTURE_ORGANIZATION	GO_EXTRACELLULAR_STRUCTURE_ORGANIZATION		285	0.334175	1.25927	0.0383234	0.514743	1	8012	tags=52%, list=35%, signal=80%
GO_NUCLEUS_LOCALIZATION	GO_NUCLEUS_LOCALIZATION		20	0.496844	1.25902	0.181364	0.514904	1	7363	tags=40%, list=32%, signal=59%
GO_CELL_MORPHOGENESIS_INVOLVED_IN_NEURON_DIFFERENTIATION	GO_CELL_MORPHOGENESIS_INVOLVED_IN_NEURON_DIFFERENTIATION		331	0.32801	1.25828	0.0291971	0.516478	1	4709	tags=30%, list=21%, signal=37%
GO_MAST_CELL_ACTIVATION	GO_MAST_CELL_ACTIVATION		20	0.504578	1.25815	0.172757	0.516242	1	6118	tags=45%, list=27%, signal=61%
GO_NEGATIVE_REGULATION_OF_CELL_JUNCTION_ASSEMBLY	GO_NEGATIVE_REGULATION_OF_CELL_JUNCTION_ASSEMBLY		19	0.511823	1.25809	0.160976	0.51573	1	7313	tags=58%, list=32%, signal=85%
GO_AXON_PART	GO_AXON_PART		201	0.340088	1.25785	0.0605263	0.515766	1	4791	tags=31%, list=21%, signal=39%
GO_EXOPEPTIDASE_ACTIVITY	GO_EXOPEPTIDASE_ACTIVITY		91	0.376599	1.25747	0.10275	0.516248	1	6903	tags=35%, list=30%, signal=50%
GO_FOREBRAIN_DEVELOPMENT	GO_FOREBRAIN_DEVELOPMENT		315	0.330305	1.25723	0.0316302	0.516371	1	4756	tags=30%, list=21%, signal=37%
GO_CALCIUM_CHANNEL_COMPLEX	GO_CALCIUM_CHANNEL_COMPLEX		53	0.41116	1.25628	0.14093	0.518675	1	3032	tags=17%, list=13%, signal=20%
GO_RESPONSE_TO_ESTROGEN	GO_RESPONSE_TO_ESTROGEN		197	0.344717	1.25587	0.0496183	0.519296	1	6311	tags=36%, list=28%, signal=49%
GO_PROTEIN_LIPID_COMPLEX_BINDING	GO_PROTEIN_LIPID_COMPLEX_BINDING		22	0.485537	1.2558	0.18555	0.518845	1	6826	tags=55%, list=30%, signal=78%
GO_POSITIVE_REGULATION_OF_MEMBRANE_PROTEIN_ECTODOMAIN_PROTEOLYSIS	GO_POSITIVE_REGULATION_OF_MEMBRANE_PROTEIN_ECTODOMAIN_PROTEOLYSIS		15	0.543396	1.25488	0.199013	0.521087	1	3842	tags=27%, list=17%, signal=32%
GO_RESPONSE_TO_OSMOTIC_STRESS	GO_RESPONSE_TO_OSMOTIC_STRESS		55	0.406509	1.25488	0.138675	0.520446	1	7775	tags=47%, list=34%, signal=72%
GO_POSITIVE_REGULATION_OF_MYELOID_LEUKOCYTE_MEDIATED_IMMUNITY	GO_POSITIVE_REGULATION_OF_MYELOID_LEUKOCYTE_MEDIATED_IMMUNITY		16	0.522986	1.25479	0.188356	0.520034	1	2957	tags=31%, list=13%, signal=36%
GO_TRANSCRIPTIONAL_REPRESSOR_ACTIVITY_RNA_POLYMERASE_II_TRANSCRIPTION_REGULATORY_REGION_SEQUENCE_SPECIFIC_BINDING	GO_TRANSCRIPTIONAL_REPRESSOR_ACTIVITY_RNA_POLYMERASE_II_TRANSCRIPTION_REGULATORY_REGION_SEQUENCE_SPECIFIC_BINDING		136	0.358672	1.25394	0.0796703	0.5221	1	6754	tags=37%, list=30%, signal=52%
GO_ORGANIC_HYDROXY_COMPOUND_METABOLIC_PROCESS	GO_ORGANIC_HYDROXY_COMPOUND_METABOLIC_PROCESS		416	0.322397	1.2534	0.0282353	0.52316	1	4679	tags=25%, list=21%, signal=31%
GO_DELAYED_RECTIFIER_POTASSIUM_CHANNEL_ACTIVITY	GO_DELAYED_RECTIFIER_POTASSIUM_CHANNEL_ACTIVITY		34	0.444524	1.25297	0.169572	0.5238	1	3069	tags=38%, list=13%, signal=44%
GO_CILIARY_MEMBRANE	GO_CILIARY_MEMBRANE		66	0.392189	1.25254	0.124242	0.524565	1	4763	tags=33%, list=21%, signal=42%
GO_B_CELL_ACTIVATION	GO_B_CELL_ACTIVATION		112	0.366056	1.25236	0.0906555	0.524469	1	6653	tags=41%, list=29%, signal=58%
GO_NATURAL_KILLER_CELL_MEDIATED_IMMUNITY	GO_NATURAL_KILLER_CELL_MEDIATED_IMMUNITY		17	0.515322	1.25235	0.184339	0.523837	1	5567	tags=47%, list=24%, signal=62%
GO_PALLIUM_DEVELOPMENT	GO_PALLIUM_DEVELOPMENT		136	0.356059	1.25176	0.0709505	0.525093	1	7619	tags=49%, list=33%, signal=72%
GO_NEGATIVE_REGULATION_OF_SEQUENCE_SPECIFIC_DNA_BINDING_TRANSCRIPTION_FACTOR_ACTIVITY	GO_NEGATIVE_REGULATION_OF_SEQUENCE_SPECIFIC_DNA_BINDING_TRANSCRIPTION_FACTOR_ACTIVITY		125	0.359962	1.25165	0.0826558	0.524755	1	4584	tags=25%, list=20%, signal=31%
GO_T_TUBULE	GO_T_TUBULE		41	0.43198	1.25161	0.161392	0.524237	1	8072	tags=51%, list=35%, signal=79%
GO_NEGATIVE_REGULATION_OF_CELL_DEVELOPMENT	GO_NEGATIVE_REGULATION_OF_CELL_DEVELOPMENT		272	0.335493	1.25111	0.0481928	0.525146	1	4798	tags=26%, list=21%, signal=33%
GO_GLYCOPROTEIN_BINDING	GO_GLYCOPROTEIN_BINDING		89	0.378691	1.25101	0.12627	0.52482	1	6170	tags=38%, list=27%, signal=52%
GO_EXCITATORY_SYNAPSE	GO_EXCITATORY_SYNAPSE		185	0.345048	1.24899	0.0737914	0.53065	1	4873	tags=26%, list=21%, signal=33%
GO_PEPTIDE_CATABOLIC_PROCESS	GO_PEPTIDE_CATABOLIC_PROCESS		20	0.495793	1.24841	0.182421	0.531841	1	8626	tags=70%, list=38%, signal=112%
GO_SENSORY_PERCEPTION_OF_TEMPERATURE_STIMULUS	GO_SENSORY_PERCEPTION_OF_TEMPERATURE_STIMULUS		17	0.504896	1.24806	0.176471	0.532203	1	425	tags=12%, list=2%, signal=12%
GO_CELL_LEADING_EDGE	GO_CELL_LEADING_EDGE		329	0.327659	1.24806	0.0410317	0.531546	1	6819	tags=32%, list=30%, signal=45%
GO_ANCHORED_COMPONENT_OF_MEMBRANE	GO_ANCHORED_COMPONENT_OF_MEMBRANE		114	0.360746	1.24791	0.097629	0.531367	1	4807	tags=37%, list=21%, signal=46%
GO_SECRETION_BY_CELL	GO_SECRETION_BY_CELL		440	0.320074	1.24781	0.0326577	0.531023	1	4745	tags=26%, list=21%, signal=33%
GO_POSITIVE_REGULATION_OF_NIK_NF_KAPPAB_SIGNALING	GO_POSITIVE_REGULATION_OF_NIK_NF_KAPPAB_SIGNALING		27	0.467034	1.24755	0.196513	0.531123	1	6032	tags=41%, list=26%, signal=55%
GO_INWARD_RECTIFIER_POTASSIUM_CHANNEL_ACTIVITY	GO_INWARD_RECTIFIER_POTASSIUM_CHANNEL_ACTIVITY		17	0.50951	1.24711	0.198003	0.531848	1	5643	tags=47%, list=25%, signal=62%
GO_VOLTAGE_GATED_CALCIUM_CHANNEL_COMPLEX	GO_VOLTAGE_GATED_CALCIUM_CHANNEL_COMPLEX		34	0.435462	1.24622	0.142633	0.534115	1	3032	tags=21%, list=13%, signal=24%
GO_RESPONSE_TO_CALCIUM_ION	GO_RESPONSE_TO_CALCIUM_ION		109	0.370237	1.24533	0.0929578	0.536272	1	4749	tags=25%, list=21%, signal=31%
GO_PHOSPHATIDYLCHOLINE_BIOSYNTHETIC_PROCESS	GO_PHOSPHATIDYLCHOLINE_BIOSYNTHETIC_PROCESS		27	0.462382	1.2452	0.176568	0.536015	1	6225	tags=37%, list=27%, signal=51%
GO_LEUKOCYTE_DEGRANULATION	GO_LEUKOCYTE_DEGRANULATION		28	0.46373	1.24461	0.176282	0.537188	1	6472	tags=46%, list=28%, signal=65%
GO_ENDOPEPTIDASE_ACTIVITY	GO_ENDOPEPTIDASE_ACTIVITY		344	0.325794	1.24419	0.0476191	0.537818	1	4736	tags=23%, list=21%, signal=29%
GO_CELL_FATE_SPECIFICATION	GO_CELL_FATE_SPECIFICATION		53	0.408262	1.24355	0.14264	0.539149	1	4823	tags=40%, list=21%, signal=50%
GO_PLATELET_AGGREGATION	GO_PLATELET_AGGREGATION		36	0.435249	1.24349	0.184339	0.538645	1	7895	tags=44%, list=35%, signal=68%
GO_ION_GATED_CHANNEL_ACTIVITY	GO_ION_GATED_CHANNEL_ACTIVITY		36	0.429631	1.24332	0.156202	0.538499	1	5235	tags=36%, list=23%, signal=47%
GO_POSITIVE_REGULATION_OF_AXON_EXTENSION	GO_POSITIVE_REGULATION_OF_AXON_EXTENSION		35	0.440752	1.24261	0.156391	0.540035	1	6809	tags=46%, list=30%, signal=65%
GO_POSITIVE_REGULATION_OF_CELL_ADHESION_MEDIATED_BY_INTEGRIN	GO_POSITIVE_REGULATION_OF_CELL_ADHESION_MEDIATED_BY_INTEGRIN		16	0.529303	1.24142	0.198387	0.543272	1	4358	tags=38%, list=19%, signal=46%
GO_POSITIVE_REGULATION_OF_INNATE_IMMUNE_RESPONSE	GO_POSITIVE_REGULATION_OF_INNATE_IMMUNE_RESPONSE		226	0.33458	1.24058	0.0677966	0.545336	1	4698	tags=26%, list=21%, signal=32%
GO_REGULATION_OF_HAIR_CYCLE	GO_REGULATION_OF_HAIR_CYCLE		21	0.490956	1.2403	0.1936	0.545531	1	3576	tags=29%, list=16%, signal=34%
GO_PROTEIN_TYROSINE_KINASE_ACTIVITY	GO_PROTEIN_TYROSINE_KINASE_ACTIVITY		170	0.344997	1.24025	0.0803689	0.545025	1	6825	tags=43%, list=30%, signal=61%
GO_REGULATION_OF_LONG_TERM_NEURONAL_SYNAPTIC_PLASTICITY	GO_REGULATION_OF_LONG_TERM_NEURONAL_SYNAPTIC_PLASTICITY		22	0.485153	1.24023	0.189542	0.544422	1	1459	tags=23%, list=6%, signal=24%
GO_POSITIVE_REGULATION_OF_ESTABLISHMENT_OF_PROTEIN_LOCALIZATION	GO_POSITIVE_REGULATION_OF_ESTABLISHMENT_OF_PROTEIN_LOCALIZATION		448	0.31726	1.24	0.0353478	0.544502	1	4359	tags=20%, list=19%, signal=24%
GO_COLLAGEN_FIBRIL_ORGANIZATION	GO_COLLAGEN_FIBRIL_ORGANIZATION		37	0.427509	1.23992	0.164885	0.54406	1	4434	tags=27%, list=19%, signal=33%
GO_POSITIVE_REGULATION_OF_KINASE_ACTIVITY	GO_POSITIVE_REGULATION_OF_KINASE_ACTIVITY		441	0.320842	1.23911	0.0338983	0.546017	1	6944	tags=38%, list=30%, signal=53%
GO_CATION_CHANNEL_COMPLEX	GO_CATION_CHANNEL_COMPLEX		148	0.348972	1.23885	0.0712401	0.546172	1	4950	tags=32%, list=22%, signal=40%
GO_NEUROMUSCULAR_PROCESS	GO_NEUROMUSCULAR_PROCESS		88	0.377304	1.23875	0.124077	0.545854	1	4873	tags=38%, list=21%, signal=47%
GO_INORGANIC_ION_TRANSMEMBRANE_TRANSPORT	GO_INORGANIC_ION_TRANSMEMBRANE_TRANSPORT		493	0.316569	1.23839	0.0272109	0.54635	1	4980	tags=28%, list=22%, signal=35%
GO_REGULATION_OF_CELL_SUBSTRATE_ADHESION	GO_REGULATION_OF_CELL_SUBSTRATE_ADHESION		162	0.346823	1.2375	0.0809019	0.548437	1	8109	tags=46%, list=36%, signal=71%
GO_POSITIVE_REGULATION_OF_TRANSCRIPTION_FACTOR_IMPORT_INTO_NUCLEUS	GO_POSITIVE_REGULATION_OF_TRANSCRIPTION_FACTOR_IMPORT_INTO_NUCLEUS		48	0.412891	1.23734	0.153153	0.548303	1	4115	tags=27%, list=18%, signal=33%
GO_NEGATIVE_REGULATION_OF_ENDOTHELIAL_CELL_APOPTOTIC_PROCESS	GO_NEGATIVE_REGULATION_OF_ENDOTHELIAL_CELL_APOPTOTIC_PROCESS		27	0.46166	1.2368	0.176282	0.549472	1	3755	tags=30%, list=16%, signal=35%
GO_SH3_SH2_ADAPTOR_ACTIVITY	GO_SH3_SH2_ADAPTOR_ACTIVITY		48	0.409351	1.23627	0.14697	0.550579	1	7481	tags=44%, list=33%, signal=65%
GO_POSITIVE_REGULATION_OF_SMOOTH_MUSCLE_CELL_MIGRATION	GO_POSITIVE_REGULATION_OF_SMOOTH_MUSCLE_CELL_MIGRATION		30	0.454292	1.23581	0.177814	0.55141	1	7309	tags=47%, list=32%, signal=69%
GO_POSITIVE_REGULATION_OF_VASCULATURE_DEVELOPMENT	GO_POSITIVE_REGULATION_OF_VASCULATURE_DEVELOPMENT		123	0.356396	1.23552	0.100968	0.551652	1	7860	tags=49%, list=34%, signal=74%
GO_NEGATIVE_REGULATION_OF_ALPHA_BETA_T_CELL_ACTIVATION	GO_NEGATIVE_REGULATION_OF_ALPHA_BETA_T_CELL_ACTIVATION		20	0.501099	1.23424	0.2	0.555185	1	4053	tags=35%, list=18%, signal=43%
GO_POSITIVE_REGULATION_OF_EPITHELIAL_CELL_DIFFERENTIATION	GO_POSITIVE_REGULATION_OF_EPITHELIAL_CELL_DIFFERENTIATION		50	0.405657	1.23359	0.143075	0.556628	1	4709	tags=32%, list=21%, signal=40%
GO_T_CELL_PROLIFERATION	GO_T_CELL_PROLIFERATION		33	0.442501	1.23324	0.160247	0.557144	1	6784	tags=55%, list=30%, signal=78%
GO_MATING	GO_MATING		27	0.454032	1.23225	0.196667	0.559705	1	3896	tags=33%, list=17%, signal=40%
GO_REGULATED_EXOCYTOSIS	GO_REGULATED_EXOCYTOSIS		203	0.338407	1.23197	0.084724	0.559876	1	4683	tags=28%, list=21%, signal=34%
GO_NEGATIVE_REGULATION_OF_AXON_EXTENSION	GO_NEGATIVE_REGULATION_OF_AXON_EXTENSION		37	0.429313	1.23184	0.190625	0.559657	1	7238	tags=49%, list=32%, signal=71%
GO_PHOSPHATIDYLINOSITOL_3_KINASE_COMPLEX	GO_PHOSPHATIDYLINOSITOL_3_KINASE_COMPLEX		19	0.49175	1.2318	0.221106	0.559123	1	9838	tags=68%, list=43%, signal=120%
GO_PHOSPHATIDYLINOSITOL_3_PHOSPHATE_BIOSYNTHETIC_PROCESS	GO_PHOSPHATIDYLINOSITOL_3_PHOSPHATE_BIOSYNTHETIC_PROCESS		46	0.414185	1.23162	0.161031	0.559067	1	4663	tags=33%, list=20%, signal=41%
GO_REGULATION_OF_MUSCLE_SYSTEM_PROCESS	GO_REGULATION_OF_MUSCLE_SYSTEM_PROCESS		186	0.33904	1.23142	0.0790514	0.55906	1	4683	tags=28%, list=21%, signal=35%
GO_ACETYL_COA_METABOLIC_PROCESS	GO_ACETYL_COA_METABOLIC_PROCESS		22	0.482566	1.23115	0.193291	0.559284	1	5734	tags=45%, list=25%, signal=61%
GO_POSITIVE_REGULATION_OF_TRANSPORTER_ACTIVITY	GO_POSITIVE_REGULATION_OF_TRANSPORTER_ACTIVITY		68	0.388016	1.23075	0.152074	0.559951	1	6562	tags=41%, list=29%, signal=58%
GO_CELL_PROJECTION_MEMBRANE	GO_CELL_PROJECTION_MEMBRANE		260	0.331742	1.23028	0.0595533	0.560815	1	4763	tags=27%, list=21%, signal=34%
GO_CENTRAL_NERVOUS_SYSTEM_NEURON_DIFFERENTIATION	GO_CENTRAL_NERVOUS_SYSTEM_NEURON_DIFFERENTIATION		142	0.349912	1.23019	0.106667	0.560439	1	4823	tags=36%, list=21%, signal=45%
GO_VISUAL_BEHAVIOR	GO_VISUAL_BEHAVIOR		44	0.418833	1.2299	0.159639	0.560698	1	8620	tags=55%, list=38%, signal=87%
GO_REGULATION_OF_RETINOIC_ACID_RECEPTOR_SIGNALING_PATHWAY	GO_REGULATION_OF_RETINOIC_ACID_RECEPTOR_SIGNALING_PATHWAY		15	0.521811	1.22918	0.225806	0.562357	1	806	tags=13%, list=4%, signal=14%
GO_RESPONSE_TO_PROGESTERONE	GO_RESPONSE_TO_PROGESTERONE		45	0.42096	1.22916	0.174727	0.561754	1	4320	tags=29%, list=19%, signal=36%
GO_HSP70_PROTEIN_BINDING	GO_HSP70_PROTEIN_BINDING		28	0.451645	1.22904	0.204283	0.561501	1	1524	tags=11%, list=7%, signal=11%
GO_INTRASPECIES_INTERACTION_BETWEEN_ORGANISMS	GO_INTRASPECIES_INTERACTION_BETWEEN_ORGANISMS		39	0.426553	1.22741	0.176378	0.56619	1	4791	tags=36%, list=21%, signal=45%
GO_HYPEROSMOTIC_RESPONSE	GO_HYPEROSMOTIC_RESPONSE		15	0.513512	1.22546	0.201354	0.571818	1	6674	tags=47%, list=29%, signal=66%
GO_MYOSIN_COMPLEX	GO_MYOSIN_COMPLEX		61	0.389375	1.22546	0.157817	0.571151	1	4640	tags=33%, list=20%, signal=41%
GO_LIPASE_ACTIVITY	GO_LIPASE_ACTIVITY		103	0.35892	1.22481	0.123955	0.572629	1	4481	tags=30%, list=20%, signal=37%
GO_REGULATION_OF_MEMBRANE_LIPID_DISTRIBUTION	GO_REGULATION_OF_MEMBRANE_LIPID_DISTRIBUTION		36	0.437028	1.22473	0.189736	0.572212	1	6757	tags=50%, list=30%, signal=71%
GO_REGULATION_OF_DEFENSE_RESPONSE_TO_VIRUS_BY_VIRUS	GO_REGULATION_OF_DEFENSE_RESPONSE_TO_VIRUS_BY_VIRUS		27	0.463522	1.22455	0.206299	0.572125	1	4602	tags=30%, list=20%, signal=37%
GO_METALLOEXOPEPTIDASE_ACTIVITY	GO_METALLOEXOPEPTIDASE_ACTIVITY		44	0.416859	1.22454	0.184615	0.571475	1	6519	tags=36%, list=29%, signal=51%
GO_REGULATION_OF_PHOSPHATIDYLINOSITOL_3_KINASE_SIGNALING	GO_REGULATION_OF_PHOSPHATIDYLINOSITOL_3_KINASE_SIGNALING		126	0.353316	1.22448	0.112011	0.570961	1	6789	tags=41%, list=30%, signal=58%
GO_ACTIVATION_OF_PROTEIN_KINASE_ACTIVITY	GO_ACTIVATION_OF_PROTEIN_KINASE_ACTIVITY		258	0.329218	1.22366	0.0651106	0.573114	1	6944	tags=40%, list=30%, signal=56%
GO_REGULATION_OF_METAL_ION_TRANSPORT	GO_REGULATION_OF_METAL_ION_TRANSPORT		288	0.325487	1.22261	0.0717703	0.575982	1	4821	tags=27%, list=21%, signal=33%
GO_OXIDOREDUCTASE_ACTIVITY_ACTING_ON_THE_CH_NH2_GROUP_OF_DONORS	GO_OXIDOREDUCTASE_ACTIVITY_ACTING_ON_THE_CH_NH2_GROUP_OF_DONORS		16	0.509699	1.22241	0.222222	0.575994	1	4549	tags=38%, list=20%, signal=47%
GO_POSITIVE_REGULATION_OF_PEPTIDYL_TYROSINE_PHOSPHORYLATION	GO_POSITIVE_REGULATION_OF_PEPTIDYL_TYROSINE_PHOSPHORYLATION		150	0.345866	1.22205	0.108639	0.576555	1	6892	tags=45%, list=30%, signal=65%
GO_GLIAL_CELL_MIGRATION	GO_GLIAL_CELL_MIGRATION		32	0.441045	1.22201	0.191104	0.576008	1	9486	tags=72%, list=42%, signal=123%
GO_SOMATIC_CELL_DNA_RECOMBINATION	GO_SOMATIC_CELL_DNA_RECOMBINATION		31	0.44444	1.22189	0.192488	0.575752	1	2240	tags=13%, list=10%, signal=14%
GO_PHOSPHOLIPID_TRANSLOCATING_ATPASE_ACTIVITY	GO_PHOSPHOLIPID_TRANSLOCATING_ATPASE_ACTIVITY		16	0.52011	1.2214	0.213816	0.576714	1	6728	tags=56%, list=29%, signal=80%
GO_T_CELL_HOMEOSTASIS	GO_T_CELL_HOMEOSTASIS		34	0.438815	1.22121	0.172026	0.576643	1	6653	tags=41%, list=29%, signal=58%
GO_REGULATION_OF_CELL_ADHESION_MEDIATED_BY_INTEGRIN	GO_REGULATION_OF_CELL_ADHESION_MEDIATED_BY_INTEGRIN		37	0.422898	1.22121	0.193009	0.575991	1	6118	tags=41%, list=27%, signal=55%
GO_DOPAMINE_RECEPTOR_SIGNALING_PATHWAY	GO_DOPAMINE_RECEPTOR_SIGNALING_PATHWAY		23	0.472668	1.22107	0.203791	0.575778	1	6040	tags=35%, list=26%, signal=47%
GO_G_PROTEIN_COUPLED_RECEPTOR_BINDING	GO_G_PROTEIN_COUPLED_RECEPTOR_BINDING		216	0.331941	1.22012	0.0959596	0.57828	1	4821	tags=30%, list=21%, signal=37%
GO_POLYOL_BIOSYNTHETIC_PROCESS	GO_POLYOL_BIOSYNTHETIC_PROCESS		24	0.461618	1.2201	0.197712	0.577686	1	4394	tags=33%, list=19%, signal=41%
GO_REGULATION_OF_GLUCOSE_IMPORT_IN_RESPONSE_TO_INSULIN_STIMULUS	GO_REGULATION_OF_GLUCOSE_IMPORT_IN_RESPONSE_TO_INSULIN_STIMULUS		15	0.515399	1.21964	0.214047	0.578523	1	7480	tags=40%, list=33%, signal=59%
GO_RESPONSE_TO_INTERFERON_BETA	GO_RESPONSE_TO_INTERFERON_BETA		22	0.47448	1.2196	0.209449	0.577985	1	4442	tags=41%, list=19%, signal=51%
GO_EMBRYONIC_CAMERA_TYPE_EYE_DEVELOPMENT	GO_EMBRYONIC_CAMERA_TYPE_EYE_DEVELOPMENT		34	0.434352	1.21929	0.202473	0.578369	1	2731	tags=18%, list=12%, signal=20%
GO_REGULATION_OF_CARDIAC_MUSCLE_CONTRACTION	GO_REGULATION_OF_CARDIAC_MUSCLE_CONTRACTION		63	0.387339	1.21784	0.148311	0.582604	1	4791	tags=27%, list=21%, signal=34%
GO_REGULATION_OF_CALCIUM_ION_TRANSPORT_INTO_CYTOSOL	GO_REGULATION_OF_CALCIUM_ION_TRANSPORT_INTO_CYTOSOL		82	0.373097	1.21755	0.144118	0.582993	1	4152	tags=27%, list=18%, signal=33%
GO_PROTEIN_SECRETION	GO_PROTEIN_SECRETION		98	0.363878	1.21725	0.148936	0.583368	1	4713	tags=24%, list=21%, signal=31%
GO_NEGATIVE_REGULATION_OF_SMOOTH_MUSCLE_CELL_PROLIFERATION	GO_NEGATIVE_REGULATION_OF_SMOOTH_MUSCLE_CELL_PROLIFERATION		34	0.431101	1.21691	0.180251	0.583791	1	3667	tags=24%, list=16%, signal=28%
GO_PHOSPHATIDYLINOSITOL_3_KINASE_BINDING	GO_PHOSPHATIDYLINOSITOL_3_KINASE_BINDING		29	0.454428	1.21657	0.206107	0.584167	1	8825	tags=59%, list=39%, signal=95%
GO_CEREBRAL_CORTEX_RADIALLY_ORIENTED_CELL_MIGRATION	GO_CEREBRAL_CORTEX_RADIALLY_ORIENTED_CELL_MIGRATION		24	0.466212	1.2162	0.212838	0.584754	1	9486	tags=75%, list=42%, signal=128%
GO_RESPONSE_TO_MUSCLE_ACTIVITY	GO_RESPONSE_TO_MUSCLE_ACTIVITY		19	0.495567	1.21596	0.217014	0.584877	1	3821	tags=32%, list=17%, signal=38%
GO_CELLULAR_AMINO_ACID_CATABOLIC_PROCESS	GO_CELLULAR_AMINO_ACID_CATABOLIC_PROCESS		101	0.359633	1.21589	0.144286	0.58442	1	3634	tags=19%, list=16%, signal=22%
GO_SENSORY_PERCEPTION_OF_MECHANICAL_STIMULUS	GO_SENSORY_PERCEPTION_OF_MECHANICAL_STIMULUS		129	0.351977	1.21578	0.113543	0.584095	1	4865	tags=33%, list=21%, signal=41%
GO_NEGATIVE_REGULATION_OF_CELL_SUBSTRATE_ADHESION	GO_NEGATIVE_REGULATION_OF_CELL_SUBSTRATE_ADHESION		49	0.40499	1.21521	0.182094	0.585311	1	8563	tags=57%, list=38%, signal=91%
GO_T_CELL_ACTIVATION_INVOLVED_IN_IMMUNE_RESPONSE	GO_T_CELL_ACTIVATION_INVOLVED_IN_IMMUNE_RESPONSE		44	0.417757	1.21519	0.182109	0.584706	1	6013	tags=48%, list=26%, signal=65%
GO_REGULATION_OF_CELL_SIZE	GO_REGULATION_OF_CELL_SIZE		161	0.339212	1.21512	0.117268	0.584252	1	6942	tags=39%, list=30%, signal=55%
GO_CELL_SUBSTRATE_ADHESION	GO_CELL_SUBSTRATE_ADHESION		156	0.342705	1.21454	0.113667	0.58552	1	8130	tags=49%, list=36%, signal=75%
GO_POSITIVE_REGULATION_OF_NUCLEOTIDE_METABOLIC_PROCESS	GO_POSITIVE_REGULATION_OF_NUCLEOTIDE_METABOLIC_PROCESS		118	0.34881	1.21401	0.126856	0.58665	1	6161	tags=43%, list=27%, signal=59%
GO_AMINE_METABOLIC_PROCESS	GO_AMINE_METABOLIC_PROCESS		119	0.34799	1.21282	0.134864	0.58995	1	3962	tags=24%, list=17%, signal=29%
GO_TELENCEPHALON_DEVELOPMENT	GO_TELENCEPHALON_DEVELOPMENT		205	0.332556	1.21229	0.0980645	0.591	1	4756	tags=30%, list=21%, signal=37%
GO_ENDOTHELIAL_CELL_DEVELOPMENT	GO_ENDOTHELIAL_CELL_DEVELOPMENT		42	0.415467	1.21136	0.170846	0.59343	1	8584	tags=52%, list=38%, signal=84%
GO_RESPONSE_TO_UV_B	GO_RESPONSE_TO_UV_B		16	0.507555	1.21113	0.213087	0.593484	1	3410	tags=25%, list=15%, signal=29%
GO_INTERMEDIATE_FILAMENT	GO_INTERMEDIATE_FILAMENT		132	0.347235	1.21023	0.137203	0.595795	1	2685	tags=27%, list=12%, signal=31%
GO_NEGATIVE_REGULATION_OF_COAGULATION	GO_NEGATIVE_REGULATION_OF_COAGULATION		44	0.409543	1.20951	0.169782	0.597624	1	4043	tags=32%, list=18%, signal=39%
GO_LIPID_LOCALIZATION	GO_LIPID_LOCALIZATION		228	0.325596	1.20944	0.0970516	0.597159	1	4672	tags=26%, list=20%, signal=33%
GO_MYOTUBE_DIFFERENTIATION	GO_MYOTUBE_DIFFERENTIATION		49	0.403071	1.20929	0.183942	0.596998	1	3229	tags=24%, list=14%, signal=28%
GO_REGULATION_OF_PHOSPHOLIPASE_ACTIVITY	GO_REGULATION_OF_PHOSPHOLIPASE_ACTIVITY		60	0.387967	1.20915	0.162162	0.596776	1	4412	tags=32%, list=19%, signal=39%
GO_REGULATION_OF_HEART_CONTRACTION	GO_REGULATION_OF_HEART_CONTRACTION		209	0.327308	1.20713	0.112403	0.602978	1	3698	tags=22%, list=16%, signal=25%
GO_REGULATION_OF_LIPID_STORAGE	GO_REGULATION_OF_LIPID_STORAGE		38	0.419018	1.20701	0.199695	0.602712	1	4941	tags=34%, list=22%, signal=44%
GO_NEGATIVE_REGULATION_OF_CATION_CHANNEL_ACTIVITY	GO_NEGATIVE_REGULATION_OF_CATION_CHANNEL_ACTIVITY		29	0.446257	1.20683	0.224756	0.602662	1	1840	tags=21%, list=8%, signal=22%
GO_MEMBRANE_PROTEIN_PROTEOLYSIS	GO_MEMBRANE_PROTEIN_PROTEOLYSIS		33	0.431319	1.2067	0.201908	0.602419	1	8622	tags=61%, list=38%, signal=97%
GO_POSITIVE_REGULATION_OF_SODIUM_ION_TRANSMEMBRANE_TRANSPORT	GO_POSITIVE_REGULATION_OF_SODIUM_ION_TRANSMEMBRANE_TRANSPORT		16	0.502776	1.2067	0.219554	0.601766	1	5969	tags=44%, list=26%, signal=59%
GO_POSITIVE_REGULATION_OF_MAP_KINASE_ACTIVITY	GO_POSITIVE_REGULATION_OF_MAP_KINASE_ACTIVITY		195	0.332516	1.20652	0.0978399	0.601652	1	6944	tags=40%, list=30%, signal=57%
GO_RELAXATION_OF_MUSCLE	GO_RELAXATION_OF_MUSCLE		20	0.475432	1.20625	0.210614	0.601915	1	8369	tags=65%, list=37%, signal=103%
GO_NEURAL_NUCLEUS_DEVELOPMENT	GO_NEURAL_NUCLEUS_DEVELOPMENT		57	0.389066	1.20519	0.164671	0.604871	1	4662	tags=25%, list=20%, signal=31%
GO_REGULATION_OF_NEURON_PROJECTION_REGENERATION	GO_REGULATION_OF_NEURON_PROJECTION_REGENERATION		20	0.481388	1.20492	0.220588	0.605121	1	5768	tags=35%, list=25%, signal=47%
GO_SOMATIC_DIVERSIFICATION_OF_IMMUNOGLOBULINS	GO_SOMATIC_DIVERSIFICATION_OF_IMMUNOGLOBULINS		25	0.459114	1.20466	0.20268	0.605311	1	1355	tags=8%, list=6%, signal=8%
GO_EYE_DEVELOPMENT	GO_EYE_DEVELOPMENT		291	0.318385	1.20435	0.0778589	0.605606	1	6956	tags=37%, list=30%, signal=52%
GO_OXIDOREDUCTASE_ACTIVITY_ACTING_ON_PAIRED_DONORS_WITH_INCORPORATION_OR_REDUCTION_OF_MOLECULAR_OXYGEN	GO_OXIDOREDUCTASE_ACTIVITY_ACTING_ON_PAIRED_DONORS_WITH_INCORPORATION_OR_REDUCTION_OF_MOLECULAR_OXYGEN		103	0.355607	1.20414	0.15007	0.605629	1	6648	tags=35%, list=29%, signal=49%
GO_CYCLIC_NUCLEOTIDE_MEDIATED_SIGNALING	GO_CYCLIC_NUCLEOTIDE_MEDIATED_SIGNALING		42	0.407612	1.20396	0.20339	0.605585	1	5824	tags=40%, list=26%, signal=54%
GO_AMMONIUM_ION_METABOLIC_PROCESS	GO_AMMONIUM_ION_METABOLIC_PROCESS		148	0.342142	1.20347	0.122691	0.606597	1	3945	tags=22%, list=17%, signal=26%
GO_METALLOPEPTIDASE_ACTIVITY	GO_METALLOPEPTIDASE_ACTIVITY		162	0.339727	1.20313	0.117093	0.607053	1	4759	tags=25%, list=21%, signal=31%
GO_DEVELOPMENTAL_PROGRAMMED_CELL_DEATH	GO_DEVELOPMENTAL_PROGRAMMED_CELL_DEATH		21	0.46875	1.20274	0.216346	0.607779	1	8905	tags=67%, list=39%, signal=109%
GO_PEPTIDASE_INHIBITOR_ACTIVITY	GO_PEPTIDASE_INHIBITOR_ACTIVITY		117	0.348891	1.20142	0.11612	0.611514	1	4442	tags=29%, list=19%, signal=36%
GO_ACTIN_FILAMENT	GO_ACTIN_FILAMENT		68	0.377758	1.20086	0.175464	0.61282	1	9566	tags=56%, list=42%, signal=96%
GO_NON_MEMBRANE_SPANNING_PROTEIN_TYROSINE_KINASE_ACTIVITY	GO_NON_MEMBRANE_SPANNING_PROTEIN_TYROSINE_KINASE_ACTIVITY		45	0.406839	1.20041	0.202435	0.613708	1	6825	tags=56%, list=30%, signal=79%
GO_CONNEXON_COMPLEX	GO_CONNEXON_COMPLEX		15	0.508796	1.20022	0.250853	0.613684	1	3661	tags=33%, list=16%, signal=40%
GO_MUSCLE_SYSTEM_PROCESS	GO_MUSCLE_SYSTEM_PROCESS		270	0.319666	1.19931	0.0952381	0.616123	1	4720	tags=25%, list=21%, signal=31%
GO_OLIGODENDROCYTE_DEVELOPMENT	GO_OLIGODENDROCYTE_DEVELOPMENT		30	0.438405	1.19843	0.232372	0.618432	1	3982	tags=30%, list=17%, signal=36%
GO_RECEPTOR_CLUSTERING	GO_RECEPTOR_CLUSTERING		40	0.40956	1.19718	0.209375	0.622129	1	4657	tags=30%, list=20%, signal=38%
GO_OLIGODENDROCYTE_DIFFERENTIATION	GO_OLIGODENDROCYTE_DIFFERENTIATION		53	0.391632	1.19682	0.193199	0.622682	1	4798	tags=34%, list=21%, signal=43%
GO_REGULATION_OF_MAP_KINASE_ACTIVITY	GO_REGULATION_OF_MAP_KINASE_ACTIVITY		301	0.314497	1.1967	0.0978261	0.622456	1	7000	tags=38%, list=31%, signal=54%
GO_POSITIVE_REGULATION_OF_NERVOUS_SYSTEM_DEVELOPMENT	GO_POSITIVE_REGULATION_OF_NERVOUS_SYSTEM_DEVELOPMENT		397	0.30882	1.19668	0.0705053	0.621858	1	4798	tags=26%, list=21%, signal=33%
GO_MULTI_ORGANISM_BEHAVIOR	GO_MULTI_ORGANISM_BEHAVIOR		64	0.379346	1.19667	0.181686	0.621198	1	4791	tags=34%, list=21%, signal=43%
GO_NEURON_PROJECTION_MORPHOGENESIS	GO_NEURON_PROJECTION_MORPHOGENESIS		358	0.310293	1.19635	0.0793466	0.621633	1	4709	tags=29%, list=21%, signal=36%
GO_REGULATION_OF_INTERLEUKIN_1_PRODUCTION	GO_REGULATION_OF_INTERLEUKIN_1_PRODUCTION		49	0.398591	1.19617	0.193548	0.621595	1	4616	tags=33%, list=20%, signal=41%
GO_REGULATION_OF_NEUROTRANSMITTER_LEVELS	GO_REGULATION_OF_NEUROTRANSMITTER_LEVELS		171	0.334179	1.1959	0.130319	0.621895	1	4693	tags=31%, list=21%, signal=39%
GO_PHOTOPERIODISM	GO_PHOTOPERIODISM		23	0.460346	1.19549	0.212625	0.622553	1	3493	tags=26%, list=15%, signal=31%
GO_NEUROTRANSMITTER_TRANSPORT	GO_NEUROTRANSMITTER_TRANSPORT		143	0.340732	1.19516	0.128947	0.622941	1	4725	tags=34%, list=21%, signal=43%
GO_EMBRYONIC_HEART_TUBE_MORPHOGENESIS	GO_EMBRYONIC_HEART_TUBE_MORPHOGENESIS		59	0.38289	1.19515	0.18429	0.622277	1	4562	tags=32%, list=20%, signal=40%
GO_REGULATION_OF_CATION_CHANNEL_ACTIVITY	GO_REGULATION_OF_CATION_CHANNEL_ACTIVITY		78	0.368382	1.19508	0.150725	0.621848	1	4720	tags=26%, list=21%, signal=32%
GO_REGULATION_OF_NEUTROPHIL_CHEMOTAXIS	GO_REGULATION_OF_NEUTROPHIL_CHEMOTAXIS		24	0.456014	1.19488	0.229773	0.621875	1	4124	tags=38%, list=18%, signal=46%
GO_CARBOXYPEPTIDASE_ACTIVITY	GO_CARBOXYPEPTIDASE_ACTIVITY		34	0.423902	1.19444	0.225443	0.622718	1	6903	tags=47%, list=30%, signal=67%
GO_DOPAMINE_METABOLIC_PROCESS	GO_DOPAMINE_METABOLIC_PROCESS		20	0.471939	1.19411	0.249175	0.623167	1	2341	tags=30%, list=10%, signal=33%
GO_CELL_MORPHOGENESIS_INVOLVED_IN_DIFFERENTIATION	GO_CELL_MORPHOGENESIS_INVOLVED_IN_DIFFERENTIATION		468	0.3079	1.19405	0.0735786	0.622686	1	4709	tags=27%, list=21%, signal=34%
GO_POSITIVE_REGULATION_OF_PROTEIN_KINASE_B_SIGNALING	GO_POSITIVE_REGULATION_OF_PROTEIN_KINASE_B_SIGNALING		71	0.375617	1.19388	0.17594	0.62256	1	8098	tags=54%, list=35%, signal=83%
GO_PHOSPHATIDYLINOSITOL_3_KINASE_SIGNALING	GO_PHOSPHATIDYLINOSITOL_3_KINASE_SIGNALING		23	0.453424	1.1934	0.232	0.623565	1	7588	tags=48%, list=33%, signal=72%
GO_MACROPHAGE_ACTIVATION	GO_MACROPHAGE_ACTIVATION		30	0.434971	1.19333	0.228482	0.623163	1	4698	tags=47%, list=21%, signal=59%
GO_NEGATIVE_REGULATION_OF_SYNAPTIC_TRANSMISSION	GO_NEGATIVE_REGULATION_OF_SYNAPTIC_TRANSMISSION		57	0.385065	1.19288	0.185801	0.624065	1	5746	tags=42%, list=25%, signal=56%
GO_REGULATION_OF_LIPASE_ACTIVITY	GO_REGULATION_OF_LIPASE_ACTIVITY		79	0.36304	1.19284	0.180207	0.623531	1	4412	tags=29%, list=19%, signal=36%
GO_NEURONAL_POSTSYNAPTIC_DENSITY	GO_NEURONAL_POSTSYNAPTIC_DENSITY		50	0.388945	1.19226	0.202417	0.624884	1	4873	tags=30%, list=21%, signal=38%
GO_PROTEOGLYCAN_BINDING	GO_PROTEOGLYCAN_BINDING		23	0.458056	1.19189	0.265079	0.625477	1	7383	tags=61%, list=32%, signal=90%
GO_NEUROMUSCULAR_SYNAPTIC_TRANSMISSION	GO_NEUROMUSCULAR_SYNAPTIC_TRANSMISSION		25	0.451774	1.19185	0.239601	0.624964	1	4768	tags=36%, list=21%, signal=45%
GO_LYSINE_ACETYLATED_HISTONE_BINDING	GO_LYSINE_ACETYLATED_HISTONE_BINDING		15	0.500873	1.19176	0.241681	0.624617	1	10099	tags=67%, list=44%, signal=120%
GO_NEGATIVE_REGULATION_OF_MULTI_ORGANISM_PROCESS	GO_NEGATIVE_REGULATION_OF_MULTI_ORGANISM_PROCESS		124	0.344874	1.19129	0.154362	0.625591	1	4764	tags=30%, list=21%, signal=38%
GO_EMBRYONIC_PLACENTA_MORPHOGENESIS	GO_EMBRYONIC_PLACENTA_MORPHOGENESIS		20	0.476861	1.1911	0.255692	0.62555	1	3988	tags=30%, list=17%, signal=36%
GO_NEGATIVE_REGULATION_OF_HISTONE_METHYLATION	GO_NEGATIVE_REGULATION_OF_HISTONE_METHYLATION		15	0.510139	1.1911	0.255692	0.624907	1	8213	tags=47%, list=36%, signal=73%
GO_INTERMEDIATE_FILAMENT_CYTOSKELETON	GO_INTERMEDIATE_FILAMENT_CYTOSKELETON		172	0.331731	1.19083	0.13394	0.62513	1	2685	tags=22%, list=12%, signal=25%
GO_CELLULAR_RESPONSE_TO_TOXIC_SUBSTANCE	GO_CELLULAR_RESPONSE_TO_TOXIC_SUBSTANCE		25	0.456964	1.1904	0.231281	0.625957	1	4566	tags=28%, list=20%, signal=35%
GO_NEGATIVE_REGULATION_OF_WOUND_HEALING	GO_NEGATIVE_REGULATION_OF_WOUND_HEALING		53	0.39068	1.19028	0.221226	0.625659	1	4043	tags=28%, list=18%, signal=34%
GO_ORGAN_FORMATION	GO_ORGAN_FORMATION		31	0.433257	1.19024	0.212171	0.625128	1	4149	tags=35%, list=18%, signal=43%
GO_POSITIVE_REGULATION_OF_EPIDERMIS_DEVELOPMENT	GO_POSITIVE_REGULATION_OF_EPIDERMIS_DEVELOPMENT		29	0.445088	1.19002	0.208931	0.625263	1	4234	tags=31%, list=19%, signal=38%
GO_EXCITATORY_EXTRACELLULAR_LIGAND_GATED_ION_CHANNEL_ACTIVITY	GO_EXCITATORY_EXTRACELLULAR_LIGAND_GATED_ION_CHANNEL_ACTIVITY		45	0.402068	1.18958	0.211078	0.626107	1	4873	tags=47%, list=21%, signal=59%
GO_RETINAL_GANGLION_CELL_AXON_GUIDANCE	GO_RETINAL_GANGLION_CELL_AXON_GUIDANCE		17	0.479422	1.18927	0.238579	0.626512	1	6250	tags=53%, list=27%, signal=73%
GO_REGULATION_OF_CELL_PROJECTION_ASSEMBLY	GO_REGULATION_OF_CELL_PROJECTION_ASSEMBLY		139	0.341339	1.18893	0.157258	0.627059	1	7708	tags=40%, list=34%, signal=60%
GO_BASOLATERAL_PLASMA_MEMBRANE	GO_BASOLATERAL_PLASMA_MEMBRANE		183	0.327497	1.18861	0.116798	0.627531	1	6859	tags=39%, list=30%, signal=55%
GO_NEGATIVE_REGULATION_OF_HEMOPOIESIS	GO_NEGATIVE_REGULATION_OF_HEMOPOIESIS		113	0.348889	1.18858	0.16442	0.626958	1	4664	tags=28%, list=20%, signal=35%
GO_PHOSPHOLIPASE_ACTIVITY	GO_PHOSPHOLIPASE_ACTIVITY		85	0.360466	1.18844	0.177905	0.626802	1	4481	tags=32%, list=20%, signal=39%
GO_RESPONSE_TO_INTERLEUKIN_1	GO_RESPONSE_TO_INTERLEUKIN_1		96	0.356432	1.18824	0.169422	0.626791	1	4616	tags=27%, list=20%, signal=34%
GO_REGULATION_OF_CATION_TRANSMEMBRANE_TRANSPORT	GO_REGULATION_OF_CATION_TRANSMEMBRANE_TRANSPORT		186	0.328141	1.18812	0.12548	0.62653	1	4720	tags=26%, list=21%, signal=32%
GO_REGULATION_OF_INTERLEUKIN_1_SECRETION	GO_REGULATION_OF_INTERLEUKIN_1_SECRETION		27	0.444923	1.188	0.239243	0.626278	1	4616	tags=37%, list=20%, signal=46%
GO_REGULATION_OF_RUFFLE_ASSEMBLY	GO_REGULATION_OF_RUFFLE_ASSEMBLY		20	0.467984	1.18795	0.2352	0.625823	1	6917	tags=45%, list=30%, signal=65%
GO_LUNG_ALVEOLUS_DEVELOPMENT	GO_LUNG_ALVEOLUS_DEVELOPMENT		39	0.409151	1.1879	0.212635	0.625326	1	6750	tags=38%, list=30%, signal=55%
GO_TERPENOID_METABOLIC_PROCESS	GO_TERPENOID_METABOLIC_PROCESS		85	0.362479	1.18716	0.179941	0.627213	1	5545	tags=33%, list=24%, signal=43%
GO_CELL_FATE_COMMITMENT	GO_CELL_FATE_COMMITMENT		189	0.325603	1.18701	0.118252	0.627032	1	4823	tags=31%, list=21%, signal=39%
GO_REGULATION_OF_TRANSCRIPTION_INVOLVED_IN_CELL_FATE_COMMITMENT	GO_REGULATION_OF_TRANSCRIPTION_INVOLVED_IN_CELL_FATE_COMMITMENT		18	0.47754	1.186	0.249141	0.629867	1	5845	tags=50%, list=26%, signal=67%
GO_GLUTAMATE_RECEPTOR_ACTIVITY	GO_GLUTAMATE_RECEPTOR_ACTIVITY		22	0.459617	1.18557	0.262712	0.630628	1	4873	tags=55%, list=21%, signal=69%
GO_REGULATION_OF_VESICLE_MEDIATED_TRANSPORT	GO_REGULATION_OF_VESICLE_MEDIATED_TRANSPORT		417	0.304151	1.18523	0.0796767	0.631075	1	4771	tags=21%, list=21%, signal=26%
GO_HINDBRAIN_MORPHOGENESIS	GO_HINDBRAIN_MORPHOGENESIS		38	0.404265	1.18504	0.219156	0.631065	1	6820	tags=53%, list=30%, signal=75%
GO_SIALYLATION	GO_SIALYLATION		17	0.486121	1.18488	0.244556	0.63093	1	3533	tags=29%, list=15%, signal=35%
GO_HINDLIMB_MORPHOGENESIS	GO_HINDLIMB_MORPHOGENESIS		36	0.409606	1.18475	0.224223	0.630719	1	3760	tags=36%, list=16%, signal=43%
GO_RESPONSE_TO_VITAMIN_A	GO_RESPONSE_TO_VITAMIN_A		18	0.490698	1.18468	0.244224	0.6303	1	6768	tags=56%, list=30%, signal=79%
GO_PROTEIN_AUTOPHOSPHORYLATION	GO_PROTEIN_AUTOPHOSPHORYLATION		187	0.326848	1.18429	0.128991	0.630966	1	8122	tags=48%, list=36%, signal=73%
GO_PLASMA_LIPOPROTEIN_PARTICLE_CLEARANCE	GO_PLASMA_LIPOPROTEIN_PARTICLE_CLEARANCE		20	0.474522	1.18422	0.244224	0.630581	1	8129	tags=50%, list=36%, signal=78%
GO_REGULATION_OF_PEPTIDYL_TYROSINE_PHOSPHORYLATION	GO_REGULATION_OF_PEPTIDYL_TYROSINE_PHOSPHORYLATION		198	0.323717	1.18374	0.127907	0.631519	1	6892	tags=41%, list=30%, signal=58%
GO_REGULATION_OF_HEAT_GENERATION	GO_REGULATION_OF_HEAT_GENERATION		15	0.503934	1.18368	0.271845	0.631084	1	5834	tags=53%, list=26%, signal=72%
GO_OUTFLOW_TRACT_MORPHOGENESIS	GO_OUTFLOW_TRACT_MORPHOGENESIS		55	0.385682	1.18346	0.203704	0.631195	1	4590	tags=35%, list=20%, signal=43%
GO_SOMATIC_STEM_CELL_DIVISION	GO_SOMATIC_STEM_CELL_DIVISION		22	0.454545	1.18276	0.234506	0.632946	1	4454	tags=32%, list=20%, signal=39%
GO_RESPONSE_TO_STEROL	GO_RESPONSE_TO_STEROL		21	0.45701	1.1824	0.24065	0.633485	1	6841	tags=57%, list=30%, signal=82%
GO_NEURONAL_STEM_CELL_POPULATION_MAINTENANCE	GO_NEURONAL_STEM_CELL_POPULATION_MAINTENANCE		19	0.470546	1.18233	0.253165	0.6331	1	4565	tags=37%, list=20%, signal=46%
GO_N_ACETYLGLUCOSAMINE_METABOLIC_PROCESS	GO_N_ACETYLGLUCOSAMINE_METABOLIC_PROCESS		15	0.495619	1.18151	0.235501	0.635317	1	158	tags=7%, list=1%, signal=7%
GO_REGULATION_OF_RELEASE_OF_SEQUESTERED_CALCIUM_ION_INTO_CYTOSOL_BY_SARCOPLASMIC_RETICULUM	GO_REGULATION_OF_RELEASE_OF_SEQUESTERED_CALCIUM_ION_INTO_CYTOSOL_BY_SARCOPLASMIC_RETICULUM		24	0.444557	1.18113	0.248	0.635935	1	4152	tags=25%, list=18%, signal=31%
GO_NEGATIVE_REGULATION_OF_BLOOD_CIRCULATION	GO_NEGATIVE_REGULATION_OF_BLOOD_CIRCULATION		34	0.415942	1.18093	0.217806	0.63601	1	4620	tags=38%, list=20%, signal=48%
GO_POSITIVE_REGULATION_OF_NEUTROPHIL_MIGRATION	GO_POSITIVE_REGULATION_OF_NEUTROPHIL_MIGRATION		25	0.449073	1.18088	0.235016	0.635504	1	3961	tags=36%, list=17%, signal=44%
GO_NEURAL_CREST_CELL_MIGRATION	GO_NEURAL_CREST_CELL_MIGRATION		48	0.389039	1.18085	0.201201	0.634973	1	7128	tags=46%, list=31%, signal=67%
GO_REGULATION_OF_PHOSPHOLIPASE_C_ACTIVITY	GO_REGULATION_OF_PHOSPHOLIPASE_C_ACTIVITY		37	0.414189	1.18084	0.222052	0.634341	1	7704	tags=57%, list=34%, signal=86%
GO_POSITIVE_REGULATION_OF_CALCIUM_ION_TRANSPORT_INTO_CYTOSOL	GO_POSITIVE_REGULATION_OF_CALCIUM_ION_TRANSPORT_INTO_CYTOSOL		45	0.393185	1.18072	0.20517	0.634067	1	3835	tags=29%, list=17%, signal=35%
GO_REGULATION_OF_EXOCYTOSIS	GO_REGULATION_OF_EXOCYTOSIS		164	0.328703	1.18057	0.150193	0.633943	1	4764	tags=26%, list=21%, signal=33%
GO_RESPONSE_TO_ESTRADIOL	GO_RESPONSE_TO_ESTRADIOL		137	0.341948	1.18045	0.149215	0.633715	1	6311	tags=36%, list=28%, signal=49%
GO_PHOSPHATIDYLETHANOLAMINE_ACYL_CHAIN_REMODELING	GO_PHOSPHATIDYLETHANOLAMINE_ACYL_CHAIN_REMODELING		20	0.469384	1.18024	0.268657	0.633745	1	3877	tags=35%, list=17%, signal=42%
GO_LYSOSOME_LOCALIZATION	GO_LYSOSOME_LOCALIZATION		23	0.457431	1.18017	0.241491	0.633371	1	6256	tags=39%, list=27%, signal=54%
GO_REGULATION_OF_CELLULAR_EXTRAVASATION	GO_REGULATION_OF_CELLULAR_EXTRAVASATION		21	0.461125	1.18001	0.24374	0.633265	1	7332	tags=67%, list=32%, signal=98%
GO_MYELOID_LEUKOCYTE_DIFFERENTIATION	GO_MYELOID_LEUKOCYTE_DIFFERENTIATION		89	0.354425	1.17997	0.181435	0.632757	1	5938	tags=30%, list=26%, signal=41%
GO_RESPONSE_TO_LITHIUM_ION	GO_RESPONSE_TO_LITHIUM_ION		27	0.43747	1.17939	0.234043	0.634133	1	3371	tags=30%, list=15%, signal=35%
GO_LUNG_EPITHELIUM_DEVELOPMENT	GO_LUNG_EPITHELIUM_DEVELOPMENT		32	0.42859	1.17903	0.23301	0.634756	1	4149	tags=28%, list=18%, signal=34%
GO_POSITIVE_REGULATION_OF_OXIDOREDUCTASE_ACTIVITY	GO_POSITIVE_REGULATION_OF_OXIDOREDUCTASE_ACTIVITY		42	0.404286	1.17886	0.217125	0.634684	1	3451	tags=26%, list=15%, signal=31%
GO_NEGATIVE_REGULATION_OF_CHONDROCYTE_DIFFERENTIATION	GO_NEGATIVE_REGULATION_OF_CHONDROCYTE_DIFFERENTIATION		19	0.472711	1.17856	0.249578	0.635063	1	4609	tags=42%, list=20%, signal=53%
GO_LAMININ_BINDING	GO_LAMININ_BINDING		28	0.435481	1.17846	0.240589	0.634766	1	4657	tags=39%, list=20%, signal=49%
GO_RESPONSE_TO_NITRIC_OXIDE	GO_RESPONSE_TO_NITRIC_OXIDE		20	0.463406	1.17835	0.248796	0.634516	1	1805	tags=15%, list=8%, signal=16%
GO_SUBPALLIUM_DEVELOPMENT	GO_SUBPALLIUM_DEVELOPMENT		19	0.473454	1.17834	0.253635	0.633902	1	3748	tags=42%, list=16%, signal=50%
GO_REGULATION_OF_SEQUENCE_SPECIFIC_DNA_BINDING_TRANSCRIPTION_FACTOR_ACTIVITY	GO_REGULATION_OF_SEQUENCE_SPECIFIC_DNA_BINDING_TRANSCRIPTION_FACTOR_ACTIVITY		330	0.308643	1.17819	0.0930788	0.633796	1	4600	tags=23%, list=20%, signal=28%
GO_MICROVILLUS_MEMBRANE	GO_MICROVILLUS_MEMBRANE		17	0.485537	1.1781	0.223333	0.633493	1	7685	tags=53%, list=34%, signal=80%
GO_RESPONSE_TO_ELECTRICAL_STIMULUS	GO_RESPONSE_TO_ELECTRICAL_STIMULUS		35	0.416522	1.17763	0.240122	0.634443	1	4535	tags=31%, list=20%, signal=39%
GO_REGULATION_OF_SYNAPTIC_TRANSMISSION_GABAERGIC	GO_REGULATION_OF_SYNAPTIC_TRANSMISSION_GABAERGIC		27	0.434513	1.17711	0.2352	0.635611	1	4936	tags=48%, list=22%, signal=61%
GO_NEGATIVE_REGULATION_OF_LOCOMOTION	GO_NEGATIVE_REGULATION_OF_LOCOMOTION		238	0.316113	1.17707	0.127341	0.635089	1	6917	tags=39%, list=30%, signal=55%
GO_SUGAR_TRANSMEMBRANE_TRANSPORTER_ACTIVITY	GO_SUGAR_TRANSMEMBRANE_TRANSPORTER_ACTIVITY		28	0.436978	1.17679	0.24183	0.63542	1	6237	tags=32%, list=27%, signal=44%
GO_TRANSCRIPTION_COFACTOR_BINDING	GO_TRANSCRIPTION_COFACTOR_BINDING		23	0.453679	1.17672	0.253289	0.635038	1	5845	tags=26%, list=26%, signal=35%
GO_MODULATION_OF_TRANSCRIPTION_IN_OTHER_ORGANISM_INVOLVED_IN_SYMBIOTIC_INTERACTION	GO_MODULATION_OF_TRANSCRIPTION_IN_OTHER_ORGANISM_INVOLVED_IN_SYMBIOTIC_INTERACTION		21	0.47111	1.17661	0.251265	0.634729	1	5767	tags=33%, list=25%, signal=45%
GO_MONOCARBOXYLIC_ACID_TRANSPORT	GO_MONOCARBOXYLIC_ACID_TRANSPORT		104	0.348662	1.17656	0.187671	0.634275	1	6835	tags=42%, list=30%, signal=60%
GO_POSITIVE_REGULATION_OF_LIPID_METABOLIC_PROCESS	GO_POSITIVE_REGULATION_OF_LIPID_METABOLIC_PROCESS		120	0.342268	1.17583	0.153846	0.636096	1	6789	tags=35%, list=30%, signal=50%
GO_MONOCARBOXYLIC_ACID_BIOSYNTHETIC_PROCESS	GO_MONOCARBOXYLIC_ACID_BIOSYNTHETIC_PROCESS		148	0.32909	1.17465	0.151882	0.639336	1	4344	tags=22%, list=19%, signal=27%
GO_REGULATION_OF_PLATELET_ACTIVATION	GO_REGULATION_OF_PLATELET_ACTIVATION		29	0.432707	1.17461	0.242472	0.638855	1	7950	tags=66%, list=35%, signal=100%
GO_NEGATIVE_REGULATION_OF_AMINE_TRANSPORT	GO_NEGATIVE_REGULATION_OF_AMINE_TRANSPORT		23	0.462065	1.17433	0.267769	0.639123	1	2655	tags=30%, list=12%, signal=34%
GO_CALCIUM_DEPENDENT_CYSTEINE_TYPE_ENDOPEPTIDASE_ACTIVITY	GO_CALCIUM_DEPENDENT_CYSTEINE_TYPE_ENDOPEPTIDASE_ACTIVITY		17	0.487456	1.17419	0.262542	0.63896	1	1751	tags=24%, list=8%, signal=25%
GO_POSITIVE_REGULATION_OF_BMP_SIGNALING_PATHWAY	GO_POSITIVE_REGULATION_OF_BMP_SIGNALING_PATHWAY		30	0.428063	1.1741	0.229299	0.638661	1	4682	tags=33%, list=21%, signal=42%
GO_GLYCOPROTEIN_COMPLEX	GO_GLYCOPROTEIN_COMPLEX		20	0.472993	1.17304	0.246231	0.641712	1	4796	tags=45%, list=21%, signal=57%
GO_STEREOCILIUM_BUNDLE	GO_STEREOCILIUM_BUNDLE		32	0.427443	1.17275	0.234528	0.642049	1	4620	tags=34%, list=20%, signal=43%
GO_CELL_CELL_JUNCTION	GO_CELL_CELL_JUNCTION		355	0.308031	1.17267	0.117786	0.641684	1	4747	tags=24%, list=21%, signal=29%
GO_RESPONSE_TO_CORTICOSTEROID	GO_RESPONSE_TO_CORTICOSTEROID		166	0.328849	1.17262	0.158816	0.641216	1	4847	tags=28%, list=21%, signal=35%
GO_LIVER_REGENERATION	GO_LIVER_REGENERATION		18	0.481449	1.17237	0.265411	0.641503	1	3531	tags=22%, list=15%, signal=26%
GO_REGENERATION	GO_REGENERATION		154	0.330309	1.17215	0.171916	0.641617	1	7934	tags=47%, list=35%, signal=71%
GO_MEMBRANE_MICRODOMAIN	GO_MEMBRANE_MICRODOMAIN		269	0.312522	1.1719	0.130381	0.641879	1	7933	tags=44%, list=35%, signal=66%
GO_RETINA_DEVELOPMENT_IN_CAMERA_TYPE_EYE	GO_RETINA_DEVELOPMENT_IN_CAMERA_TYPE_EYE		118	0.339015	1.17188	0.170799	0.641303	1	4758	tags=27%, list=21%, signal=34%
GO_STRESS_ACTIVATED_PROTEIN_KINASE_SIGNALING_CASCADE	GO_STRESS_ACTIVATED_PROTEIN_KINASE_SIGNALING_CASCADE		98	0.349933	1.1717	0.180282	0.641262	1	8122	tags=41%, list=36%, signal=63%
GO_REGULATION_OF_ADHERENS_JUNCTION_ORGANIZATION	GO_REGULATION_OF_ADHERENS_JUNCTION_ORGANIZATION		47	0.387786	1.17167	0.221198	0.640746	1	7767	tags=47%, list=34%, signal=71%
GO_PERIPHERAL_NERVOUS_SYSTEM_DEVELOPMENT	GO_PERIPHERAL_NERVOUS_SYSTEM_DEVELOPMENT		64	0.37355	1.17157	0.217514	0.640435	1	4540	tags=30%, list=20%, signal=37%
GO_REGULATION_OF_NEURON_MIGRATION	GO_REGULATION_OF_NEURON_MIGRATION		22	0.458782	1.17094	0.265101	0.641928	1	6749	tags=55%, list=30%, signal=77%
GO_POSITIVE_REGULATION_OF_PROTEIN_MATURATION	GO_POSITIVE_REGULATION_OF_PROTEIN_MATURATION		16	0.486878	1.17046	0.248366	0.642965	1	2562	tags=31%, list=11%, signal=35%
GO_TRABECULA_MORPHOGENESIS	GO_TRABECULA_MORPHOGENESIS		37	0.405602	1.17011	0.242947	0.643494	1	4174	tags=27%, list=18%, signal=33%
GO_SUBSTRATE_DEPENDENT_CELL_MIGRATION	GO_SUBSTRATE_DEPENDENT_CELL_MIGRATION		24	0.446952	1.17011	0.243631	0.642893	1	4399	tags=38%, list=19%, signal=46%
GO_REGULATION_OF_IMMUNOGLOBULIN_SECRETION	GO_REGULATION_OF_IMMUNOGLOBULIN_SECRETION		15	0.49923	1.16997	0.278992	0.642672	1	4053	tags=40%, list=18%, signal=49%
GO_REGULATION_OF_RESPONSE_TO_CYTOKINE_STIMULUS	GO_REGULATION_OF_RESPONSE_TO_CYTOKINE_STIMULUS		122	0.339945	1.16921	0.195652	0.644632	1	6922	tags=34%, list=30%, signal=49%
GO_POSITIVE_REGULATION_OF_INTERLEUKIN_6_PRODUCTION	GO_POSITIVE_REGULATION_OF_INTERLEUKIN_6_PRODUCTION		60	0.374481	1.16871	0.195087	0.645741	1	6974	tags=48%, list=31%, signal=69%
GO_POSITIVE_REGULATION_OF_CATION_TRANSMEMBRANE_TRANSPORT	GO_POSITIVE_REGULATION_OF_CATION_TRANSMEMBRANE_TRANSPORT		85	0.357642	1.16811	0.201094	0.647184	1	4152	tags=27%, list=18%, signal=33%
GO_REGULATION_OF_MUSCLE_CELL_APOPTOTIC_PROCESS	GO_REGULATION_OF_MUSCLE_CELL_APOPTOTIC_PROCESS		41	0.399559	1.16803	0.23937	0.646823	1	6310	tags=37%, list=28%, signal=50%
GO_UTERUS_DEVELOPMENT	GO_UTERUS_DEVELOPMENT		16	0.479544	1.16773	0.27972	0.647265	1	4709	tags=31%, list=21%, signal=39%
GO_LIPID_TRANSLOCATION	GO_LIPID_TRANSLOCATION		21	0.452071	1.16757	0.277868	0.647226	1	6728	tags=52%, list=29%, signal=74%
GO_CELLULAR_KETONE_METABOLIC_PROCESS	GO_CELLULAR_KETONE_METABOLIC_PROCESS		53	0.378766	1.16752	0.232456	0.64676	1	1880	tags=11%, list=8%, signal=12%
GO_POSITIVE_REGULATION_OF_TRANSMEMBRANE_TRANSPORT	GO_POSITIVE_REGULATION_OF_TRANSMEMBRANE_TRANSPORT		111	0.344499	1.16722	0.171233	0.647203	1	4791	tags=29%, list=21%, signal=36%
GO_REGULATION_OF_TRANSFORMING_GROWTH_FACTOR_BETA_PRODUCTION	GO_REGULATION_OF_TRANSFORMING_GROWTH_FACTOR_BETA_PRODUCTION		24	0.457742	1.16711	0.273026	0.646984	1	3058	tags=21%, list=13%, signal=24%
GO_PHOSPHATIDYLINOSITOL_KINASE_ACTIVITY	GO_PHOSPHATIDYLINOSITOL_KINASE_ACTIVITY		46	0.390719	1.16701	0.238602	0.646722	1	4663	tags=33%, list=20%, signal=41%
GO_LONG_TERM_SYNAPTIC_POTENTIATION	GO_LONG_TERM_SYNAPTIC_POTENTIATION		33	0.414522	1.16696	0.226788	0.646269	1	4873	tags=30%, list=21%, signal=38%
GO_B_CELL_ACTIVATION_INVOLVED_IN_IMMUNE_RESPONSE	GO_B_CELL_ACTIVATION_INVOLVED_IN_IMMUNE_RESPONSE		34	0.415404	1.16587	0.244344	0.6493	1	3995	tags=24%, list=18%, signal=28%
GO_EXCITATORY_POSTSYNAPTIC_POTENTIAL	GO_EXCITATORY_POSTSYNAPTIC_POTENTIAL		26	0.437861	1.16572	0.248355	0.649226	1	4873	tags=42%, list=21%, signal=54%
GO_POTASSIUM_CHANNEL_COMPLEX	GO_POTASSIUM_CHANNEL_COMPLEX		82	0.353013	1.16556	0.193548	0.649129	1	4878	tags=35%, list=21%, signal=45%
GO_ACID_SECRETION	GO_ACID_SECRETION		60	0.375558	1.16447	0.205621	0.652183	1	6577	tags=42%, list=29%, signal=58%
GO_RESPONSE_TO_ACTIVITY	GO_RESPONSE_TO_ACTIVITY		66	0.36595	1.16327	0.212703	0.655737	1	3821	tags=21%, list=17%, signal=25%
GO_RESPONSE_TO_TEMPERATURE_STIMULUS	GO_RESPONSE_TO_TEMPERATURE_STIMULUS		128	0.332962	1.16255	0.173333	0.657535	1	4665	tags=23%, list=20%, signal=28%
GO_REGULATION_OF_PRI_MIRNA_TRANSCRIPTION_FROM_RNA_POLYMERASE_II_PROMOTER	GO_REGULATION_OF_PRI_MIRNA_TRANSCRIPTION_FROM_RNA_POLYMERASE_II_PROMOTER		17	0.482512	1.16189	0.279412	0.659225	1	8620	tags=65%, list=38%, signal=104%
GO_FLAVIN_ADENINE_DINUCLEOTIDE_BINDING	GO_FLAVIN_ADENINE_DINUCLEOTIDE_BINDING		72	0.357349	1.16119	0.237537	0.661003	1	3169	tags=15%, list=14%, signal=18%
GO_GLYCOSPHINGOLIPID_BIOSYNTHETIC_PROCESS	GO_GLYCOSPHINGOLIPID_BIOSYNTHETIC_PROCESS		21	0.458315	1.16099	0.278633	0.661059	1	8430	tags=57%, list=37%, signal=91%
GO_DEVELOPMENTAL_PIGMENTATION	GO_DEVELOPMENTAL_PIGMENTATION		35	0.411645	1.16095	0.237542	0.660543	1	1577	tags=11%, list=7%, signal=12%
GO_NEGATIVE_REGULATION_OF_CHEMOKINE_PRODUCTION	GO_NEGATIVE_REGULATION_OF_CHEMOKINE_PRODUCTION		16	0.482611	1.16088	0.273504	0.660176	1	3872	tags=31%, list=17%, signal=38%
GO_CAMP_MEDIATED_SIGNALING	GO_CAMP_MEDIATED_SIGNALING		33	0.411394	1.16076	0.26129	0.65996	1	5824	tags=45%, list=26%, signal=61%
GO_REGULATION_OF_CILIUM_ASSEMBLY	GO_REGULATION_OF_CILIUM_ASSEMBLY		47	0.382493	1.16035	0.256975	0.660762	1	9340	tags=53%, list=41%, signal=90%
GO_CEREBELLAR_CORTEX_FORMATION	GO_CEREBELLAR_CORTEX_FORMATION		22	0.447603	1.16035	0.2578	0.660149	1	6665	tags=55%, list=29%, signal=77%
GO_REGULATION_OF_HYDROGEN_PEROXIDE_INDUCED_CELL_DEATH	GO_REGULATION_OF_HYDROGEN_PEROXIDE_INDUCED_CELL_DEATH		17	0.484799	1.15943	0.271331	0.662593	1	6256	tags=47%, list=27%, signal=65%
GO_FIBRINOLYSIS	GO_FIBRINOLYSIS		18	0.468995	1.15931	0.272277	0.662343	1	397	tags=17%, list=2%, signal=17%
GO_REGULATION_OF_RELEASE_OF_SEQUESTERED_CALCIUM_ION_INTO_CYTOSOL	GO_REGULATION_OF_RELEASE_OF_SEQUESTERED_CALCIUM_ION_INTO_CYTOSOL		66	0.367401	1.15836	0.226804	0.665014	1	4152	tags=27%, list=18%, signal=33%
GO_DIGESTION	GO_DIGESTION		93	0.34969	1.15749	0.188679	0.667398	1	3400	tags=27%, list=15%, signal=31%
GO_NEGATIVE_REGULATION_OF_VASCULATURE_DEVELOPMENT	GO_NEGATIVE_REGULATION_OF_VASCULATURE_DEVELOPMENT		75	0.352584	1.15732	0.213663	0.667414	1	6250	tags=35%, list=27%, signal=48%
GO_ISOPRENOID_METABOLIC_PROCESS	GO_ISOPRENOID_METABOLIC_PROCESS		104	0.339701	1.15693	0.204082	0.668123	1	4855	tags=26%, list=21%, signal=33%
GO_RESPONSE_TO_MECHANICAL_STIMULUS	GO_RESPONSE_TO_MECHANICAL_STIMULUS		195	0.317064	1.15687	0.152866	0.667711	1	4791	tags=26%, list=21%, signal=33%
GO_GOLGI_LUMEN	GO_GOLGI_LUMEN		73	0.356861	1.15655	0.218845	0.66816	1	4838	tags=37%, list=21%, signal=47%
GO_PRESYNAPSE	GO_PRESYNAPSE		262	0.306217	1.15637	0.141074	0.668146	1	4873	tags=28%, list=21%, signal=35%
GO_ATP_DEPENDENT_MICROTUBULE_MOTOR_ACTIVITY	GO_ATP_DEPENDENT_MICROTUBULE_MOTOR_ACTIVITY		15	0.493945	1.15594	0.275244	0.668984	1	1678	tags=20%, list=7%, signal=22%
GO_REGULATION_OF_SMOOTH_MUSCLE_CELL_MIGRATION	GO_REGULATION_OF_SMOOTH_MUSCLE_CELL_MIGRATION		49	0.388394	1.15559	0.245776	0.66957	1	8002	tags=47%, list=35%, signal=72%
GO_STEROID_DEHYDROGENASE_ACTIVITY	GO_STEROID_DEHYDROGENASE_ACTIVITY		17	0.476328	1.15538	0.297162	0.669692	1	4855	tags=41%, list=21%, signal=52%
GO_REGULATION_OF_AMINE_TRANSPORT	GO_REGULATION_OF_AMINE_TRANSPORT		63	0.369922	1.15454	0.222548	0.671871	1	6179	tags=46%, list=27%, signal=63%
GO_ANATOMICAL_STRUCTURE_ARRANGEMENT	GO_ANATOMICAL_STRUCTURE_ARRANGEMENT		16	0.47726	1.15452	0.274611	0.671331	1	7515	tags=44%, list=33%, signal=65%
GO_SOMATIC_DIVERSIFICATION_OF_IMMUNE_RECEPTORS	GO_SOMATIC_DIVERSIFICATION_OF_IMMUNE_RECEPTORS		37	0.394585	1.15429	0.256923	0.671483	1	2240	tags=11%, list=10%, signal=12%
GO_REGULATION_OF_HISTONE_H3_K4_METHYLATION	GO_REGULATION_OF_HISTONE_H3_K4_METHYLATION		22	0.450019	1.15411	0.258786	0.671499	1	8041	tags=45%, list=35%, signal=70%
GO_B_CELL_PROLIFERATION	GO_B_CELL_PROLIFERATION		23	0.442759	1.1536	0.286885	0.672687	1	3411	tags=30%, list=15%, signal=36%
GO_TRANSMEMBRANE_RECEPTOR_PROTEIN_TYROSINE_KINASE_ACTIVITY	GO_TRANSMEMBRANE_RECEPTOR_PROTEIN_TYROSINE_KINASE_ACTIVITY		61	0.369915	1.15333	0.217523	0.672939	1	6301	tags=48%, list=28%, signal=66%
GO_TRANSMEMBRANE_RECEPTOR_PROTEIN_KINASE_ACTIVITY	GO_TRANSMEMBRANE_RECEPTOR_PROTEIN_KINASE_ACTIVITY		78	0.350137	1.15313	0.230205	0.673035	1	6301	tags=44%, list=28%, signal=60%
GO_POSITIVE_REGULATION_OF_CELL_PROJECTION_ORGANIZATION	GO_POSITIVE_REGULATION_OF_CELL_PROJECTION_ORGANIZATION		289	0.305226	1.15301	0.138101	0.672814	1	4728	tags=25%, list=21%, signal=31%
GO_VASOCONSTRICTION	GO_VASOCONSTRICTION		26	0.432493	1.15153	0.255738	0.677347	1	2838	tags=23%, list=12%, signal=26%
GO_GLYCOSPHINGOLIPID_METABOLIC_PROCESS	GO_GLYCOSPHINGOLIPID_METABOLIC_PROCESS		56	0.371844	1.15076	0.258015	0.679404	1	8995	tags=57%, list=39%, signal=94%
GO_NEGATIVE_REGULATION_OF_INTERLEUKIN_1_PRODUCTION	GO_NEGATIVE_REGULATION_OF_INTERLEUKIN_1_PRODUCTION		15	0.490665	1.15039	0.292808	0.680109	1	3480	tags=33%, list=15%, signal=39%
GO_REGULATION_OF_TRANSPORTER_ACTIVITY	GO_REGULATION_OF_TRANSPORTER_ACTIVITY		177	0.318772	1.15035	0.192555	0.679622	1	4720	tags=25%, list=21%, signal=31%
GO_EXPLORATION_BEHAVIOR	GO_EXPLORATION_BEHAVIOR		18	0.470939	1.15029	0.287854	0.679216	1	6384	tags=50%, list=28%, signal=69%
GO_AMINE_CATABOLIC_PROCESS	GO_AMINE_CATABOLIC_PROCESS		19	0.4654	1.15012	0.277049	0.67912	1	3035	tags=26%, list=13%, signal=30%
GO_NEURON_PROJECTION_GUIDANCE	GO_NEURON_PROJECTION_GUIDANCE		180	0.315009	1.14875	0.169312	0.683381	1	4709	tags=32%, list=21%, signal=40%
GO_ESTROUS_CYCLE	GO_ESTROUS_CYCLE		16	0.480394	1.1485	0.282927	0.683636	1	4432	tags=38%, list=19%, signal=47%
GO_REGULATION_OF_RESPIRATORY_GASEOUS_EXCHANGE	GO_REGULATION_OF_RESPIRATORY_GASEOUS_EXCHANGE		17	0.468071	1.14805	0.292484	0.684619	1	4481	tags=35%, list=20%, signal=44%
GO_POSITIVE_REGULATION_OF_ANION_TRANSPORT	GO_POSITIVE_REGULATION_OF_ANION_TRANSPORT		50	0.3812	1.14801	0.246933	0.684103	1	6703	tags=50%, list=29%, signal=71%
GO_EMBRYONIC_HEART_TUBE_DEVELOPMENT	GO_EMBRYONIC_HEART_TUBE_DEVELOPMENT		69	0.365959	1.14781	0.219731	0.684144	1	4562	tags=29%, list=20%, signal=36%
GO_REGULATION_OF_LEUKOCYTE_DEGRANULATION	GO_REGULATION_OF_LEUKOCYTE_DEGRANULATION		38	0.402538	1.14676	0.279251	0.687255	1	8044	tags=53%, list=35%, signal=81%
GO_EYE_MORPHOGENESIS	GO_EYE_MORPHOGENESIS		123	0.331628	1.14664	0.191608	0.687003	1	6632	tags=37%, list=29%, signal=52%
GO_REGULATION_OF_VIRAL_GENOME_REPLICATION	GO_REGULATION_OF_VIRAL_GENOME_REPLICATION		63	0.368533	1.14631	0.227143	0.687495	1	7659	tags=44%, list=34%, signal=67%
GO_REGULATION_OF_TYROSINE_PHOSPHORYLATION_OF_STAT3_PROTEIN	GO_REGULATION_OF_TYROSINE_PHOSPHORYLATION_OF_STAT3_PROTEIN		41	0.394575	1.14606	0.263238	0.687674	1	6396	tags=44%, list=28%, signal=61%
GO_MUSCLE_CONTRACTION	GO_MUSCLE_CONTRACTION		222	0.310684	1.14602	0.170972	0.687168	1	4430	tags=23%, list=19%, signal=28%
GO_ORGANONITROGEN_COMPOUND_CATABOLIC_PROCESS	GO_ORGANONITROGEN_COMPOUND_CATABOLIC_PROCESS		293	0.301224	1.14595	0.154321	0.686816	1	3747	tags=17%, list=16%, signal=20%
GO_CARDIAC_VENTRICLE_MORPHOGENESIS	GO_CARDIAC_VENTRICLE_MORPHOGENESIS		57	0.36845	1.14525	0.268702	0.688656	1	4188	tags=35%, list=18%, signal=43%
GO_CEREBELLAR_CORTEX_MORPHOGENESIS	GO_CEREBELLAR_CORTEX_MORPHOGENESIS		30	0.416831	1.14451	0.27454	0.690616	1	6820	tags=53%, list=30%, signal=76%
GO_PHOSPHORIC_DIESTER_HYDROLASE_ACTIVITY	GO_PHOSPHORIC_DIESTER_HYDROLASE_ACTIVITY		85	0.350024	1.1432	0.247566	0.694597	1	8311	tags=54%, list=36%, signal=85%
GO_INORGANIC_CATION_TRANSMEMBRANE_TRANSPORTER_ACTIVITY	GO_INORGANIC_CATION_TRANSMEMBRANE_TRANSPORTER_ACTIVITY		451	0.292814	1.14312	0.141403	0.694244	1	4980	tags=27%, list=22%, signal=33%
GO_INTEGRIN_BINDING	GO_INTEGRIN_BINDING		102	0.338029	1.1431	0.217697	0.693684	1	6823	tags=38%, list=30%, signal=54%
GO_RESPONSE_TO_ISOQUINOLINE_ALKALOID	GO_RESPONSE_TO_ISOQUINOLINE_ALKALOID		25	0.43067	1.14304	0.28268	0.693237	1	3667	tags=32%, list=16%, signal=38%
GO_NEPHRIC_DUCT_DEVELOPMENT	GO_NEPHRIC_DUCT_DEVELOPMENT		15	0.491252	1.14247	0.303333	0.694609	1	5742	tags=47%, list=25%, signal=62%
GO_RESPONSE_TO_ATP	GO_RESPONSE_TO_ATP		28	0.422788	1.14213	0.278662	0.69512	1	3456	tags=21%, list=15%, signal=25%
GO_MYD88_DEPENDENT_TOLL_LIKE_RECEPTOR_SIGNALING_PATHWAY	GO_MYD88_DEPENDENT_TOLL_LIKE_RECEPTOR_SIGNALING_PATHWAY		31	0.411921	1.14143	0.275	0.696999	1	6974	tags=42%, list=31%, signal=60%
GO_NEURON_PROJECTION_DEVELOPMENT	GO_NEURON_PROJECTION_DEVELOPMENT		493	0.29048	1.14098	0.117188	0.697991	1	4728	tags=27%, list=21%, signal=33%
GO_POSITIVE_REGULATION_OF_SMALL_GTPASE_MEDIATED_SIGNAL_TRANSDUCTION	GO_POSITIVE_REGULATION_OF_SMALL_GTPASE_MEDIATED_SIGNAL_TRANSDUCTION		37	0.399139	1.13981	0.283465	0.701506	1	4310	tags=38%, list=19%, signal=47%
GO_TRANSFORMING_GROWTH_FACTOR_BETA_BINDING	GO_TRANSFORMING_GROWTH_FACTOR_BETA_BINDING		16	0.474429	1.13903	0.286624	0.70365	1	6841	tags=50%, list=30%, signal=71%
GO_RESPONSE_TO_IMMOBILIZATION_STRESS	GO_RESPONSE_TO_IMMOBILIZATION_STRESS		17	0.475267	1.13849	0.278502	0.704983	1	6013	tags=47%, list=26%, signal=64%
GO_EMBRYONIC_PATTERN_SPECIFICATION	GO_EMBRYONIC_PATTERN_SPECIFICATION		54	0.371037	1.13845	0.261128	0.70448	1	4709	tags=31%, list=21%, signal=40%
GO_KINESIN_COMPLEX	GO_KINESIN_COMPLEX		48	0.381621	1.13826	0.272451	0.704513	1	6635	tags=29%, list=29%, signal=41%
GO_PHOSPHATIDYLCHOLINE_ACYL_CHAIN_REMODELING	GO_PHOSPHATIDYLCHOLINE_ACYL_CHAIN_REMODELING		23	0.437985	1.13814	0.291339	0.704253	1	4610	tags=35%, list=20%, signal=44%
GO_NEGATIVE_REGULATION_OF_TRANSCRIPTION_REGULATORY_REGION_DNA_BINDING	GO_NEGATIVE_REGULATION_OF_TRANSCRIPTION_REGULATORY_REGION_DNA_BINDING		16	0.476212	1.13774	0.293924	0.705008	1	3526	tags=31%, list=15%, signal=37%
GO_ENZYME_ACTIVATOR_ACTIVITY	GO_ENZYME_ACTIVATOR_ACTIVITY		432	0.292626	1.13759	0.14043	0.70489	1	7926	tags=38%, list=35%, signal=57%
GO_POSITIVE_REGULATION_OF_NF_KAPPAB_TRANSCRIPTION_FACTOR_ACTIVITY	GO_POSITIVE_REGULATION_OF_NF_KAPPAB_TRANSCRIPTION_FACTOR_ACTIVITY		124	0.329624	1.13615	0.221127	0.709488	1	4600	tags=26%, list=20%, signal=32%
GO_NEURON_FATE_COMMITMENT	GO_NEURON_FATE_COMMITMENT		50	0.383263	1.13613	0.271028	0.708892	1	4823	tags=36%, list=21%, signal=46%
GO_REGULATION_OF_REGULATED_SECRETORY_PATHWAY	GO_REGULATION_OF_REGULATED_SECRETORY_PATHWAY		112	0.332498	1.13596	0.219346	0.708876	1	3679	tags=23%, list=16%, signal=28%
GO_NEUROMUSCULAR_PROCESS_CONTROLLING_BALANCE	GO_NEUROMUSCULAR_PROCESS_CONTROLLING_BALANCE		48	0.381319	1.13478	0.248109	0.712412	1	4798	tags=35%, list=21%, signal=45%
GO_POSITIVE_REGULATION_OF_MAST_CELL_ACTIVATION	GO_POSITIVE_REGULATION_OF_MAST_CELL_ACTIVATION		15	0.478799	1.13469	0.320534	0.712113	1	2957	tags=27%, list=13%, signal=31%
GO_POSITIVE_REGULATION_OF_REPRODUCTIVE_PROCESS	GO_POSITIVE_REGULATION_OF_REPRODUCTIVE_PROCESS		44	0.382412	1.13432	0.251142	0.712756	1	2686	tags=16%, list=12%, signal=18%
GO_DIGESTIVE_SYSTEM_PROCESS	GO_DIGESTIVE_SYSTEM_PROCESS		52	0.371837	1.13302	0.269817	0.716809	1	3400	tags=27%, list=15%, signal=32%
GO_POTASSIUM_CHANNEL_REGULATOR_ACTIVITY	GO_POTASSIUM_CHANNEL_REGULATOR_ACTIVITY		43	0.382671	1.13266	0.260417	0.71749	1	3232	tags=21%, list=14%, signal=24%
GO_NEGATIVE_REGULATION_OF_CELL_AGING	GO_NEGATIVE_REGULATION_OF_CELL_AGING		16	0.467884	1.13225	0.311755	0.718334	1	8239	tags=44%, list=36%, signal=68%
GO_RECEPTOR_SERINE_THREONINE_KINASE_BINDING	GO_RECEPTOR_SERINE_THREONINE_KINASE_BINDING		15	0.477839	1.13215	0.326014	0.718038	1	3358	tags=27%, list=15%, signal=31%
GO_LAMELLIPODIUM	GO_LAMELLIPODIUM		166	0.314302	1.13193	0.199219	0.718182	1	8246	tags=45%, list=36%, signal=69%
GO_ACTIVIN_RECEPTOR_SIGNALING_PATHWAY	GO_ACTIVIN_RECEPTOR_SIGNALING_PATHWAY		21	0.448527	1.13181	0.296173	0.717978	1	3636	tags=24%, list=16%, signal=28%
GO_NITRIC_OXIDE_SYNTHASE_BINDING	GO_NITRIC_OXIDE_SYNTHASE_BINDING		19	0.458159	1.13142	0.319933	0.718766	1	7403	tags=42%, list=32%, signal=62%
GO_POSITIVE_REGULATION_OF_TYROSINE_PHOSPHORYLATION_OF_STAT3_PROTEIN	GO_POSITIVE_REGULATION_OF_TYROSINE_PHOSPHORYLATION_OF_STAT3_PROTEIN		34	0.399631	1.13107	0.262751	0.719415	1	6396	tags=47%, list=28%, signal=65%
GO_SENSORY_PERCEPTION_OF_LIGHT_STIMULUS	GO_SENSORY_PERCEPTION_OF_LIGHT_STIMULUS		165	0.314171	1.1309	0.198932	0.719399	1	4879	tags=28%, list=21%, signal=35%
GO_REGULATION_OF_SMOOTHENED_SIGNALING_PATHWAY	GO_REGULATION_OF_SMOOTHENED_SIGNALING_PATHWAY		60	0.356275	1.13067	0.254464	0.719615	1	8371	tags=48%, list=37%, signal=76%
GO_METALLOENDOPEPTIDASE_ACTIVITY	GO_METALLOENDOPEPTIDASE_ACTIVITY		96	0.339034	1.13042	0.240453	0.719873	1	4736	tags=28%, list=21%, signal=35%
GO_DIGESTIVE_TRACT_MORPHOGENESIS	GO_DIGESTIVE_TRACT_MORPHOGENESIS		43	0.380199	1.12976	0.286392	0.721595	1	6933	tags=44%, list=30%, signal=63%
GO_RESPONSE_TO_STEROID_HORMONE	GO_RESPONSE_TO_STEROID_HORMONE		448	0.287631	1.1296	0.12809	0.721517	1	4791	tags=24%, list=21%, signal=29%
GO_CYTOPLASMIC_SIDE_OF_MEMBRANE	GO_CYTOPLASMIC_SIDE_OF_MEMBRANE		162	0.315591	1.12902	0.229961	0.722858	1	8404	tags=44%, list=37%, signal=69%
GO_CELLULAR_MODIFIED_AMINO_ACID_METABOLIC_PROCESS	GO_CELLULAR_MODIFIED_AMINO_ACID_METABOLIC_PROCESS		191	0.310449	1.12858	0.215909	0.723738	1	4371	tags=21%, list=19%, signal=26%
GO_POSITIVE_REGULATION_OF_PROTEIN_SERINE_THREONINE_KINASE_ACTIVITY	GO_POSITIVE_REGULATION_OF_PROTEIN_SERINE_THREONINE_KINASE_ACTIVITY		270	0.299693	1.12801	0.182382	0.725189	1	6944	tags=36%, list=30%, signal=51%
GO_MICROVILLUS	GO_MICROVILLUS		62	0.35971	1.12796	0.266165	0.724745	1	6759	tags=42%, list=30%, signal=59%
GO_POSITIVE_REGULATION_OF_INSULIN_SECRETION_INVOLVED_IN_CELLULAR_RESPONSE_TO_GLUCOSE_STIMULUS	GO_POSITIVE_REGULATION_OF_INSULIN_SECRETION_INVOLVED_IN_CELLULAR_RESPONSE_TO_GLUCOSE_STIMULUS		19	0.452671	1.12736	0.316294	0.726231	1	3877	tags=26%, list=17%, signal=32%
GO_NEGATIVE_REGULATION_OF_PEPTIDE_SECRETION	GO_NEGATIVE_REGULATION_OF_PEPTIDE_SECRETION		43	0.383104	1.12728	0.267372	0.725851	1	3456	tags=26%, list=15%, signal=30%
GO_POSITIVE_REGULATION_OF_STEROID_METABOLIC_PROCESS	GO_POSITIVE_REGULATION_OF_STEROID_METABOLIC_PROCESS		22	0.435684	1.127	0.286927	0.726286	1	3451	tags=23%, list=15%, signal=27%
GO_BETA_AMYLOID_BINDING	GO_BETA_AMYLOID_BINDING		32	0.402823	1.12674	0.298165	0.72654	1	3522	tags=25%, list=15%, signal=30%
GO_POSITIVE_REGULATION_OF_NATURAL_KILLER_CELL_ACTIVATION	GO_POSITIVE_REGULATION_OF_NATURAL_KILLER_CELL_ACTIVATION		16	0.477276	1.1267	0.298188	0.726045	1	917	tags=13%, list=4%, signal=13%
GO_SPLEEN_DEVELOPMENT	GO_SPLEEN_DEVELOPMENT		32	0.407469	1.12635	0.290016	0.726695	1	8614	tags=59%, list=38%, signal=95%
GO_NEGATIVE_REGULATION_OF_ANION_TRANSPORT	GO_NEGATIVE_REGULATION_OF_ANION_TRANSPORT		30	0.412903	1.12623	0.286585	0.726438	1	4865	tags=40%, list=21%, signal=51%
GO_AMELOGENESIS	GO_AMELOGENESIS		18	0.463997	1.12574	0.319113	0.727553	1	2549	tags=22%, list=11%, signal=25%
GO_TOLL_LIKE_RECEPTOR_4_SIGNALING_PATHWAY	GO_TOLL_LIKE_RECEPTOR_4_SIGNALING_PATHWAY		18	0.448743	1.12469	0.328257	0.730762	1	6898	tags=56%, list=30%, signal=80%
GO_REGULATION_OF_CLATHRIN_MEDIATED_ENDOCYTOSIS	GO_REGULATION_OF_CLATHRIN_MEDIATED_ENDOCYTOSIS		16	0.466085	1.12425	0.32646	0.731715	1	4286	tags=31%, list=19%, signal=38%
GO_CRANIAL_SKELETAL_SYSTEM_DEVELOPMENT	GO_CRANIAL_SKELETAL_SYSTEM_DEVELOPMENT		54	0.371235	1.12403	0.269578	0.731852	1	2296	tags=13%, list=10%, signal=14%
GO_NEUROPEPTIDE_HORMONE_ACTIVITY	GO_NEUROPEPTIDE_HORMONE_ACTIVITY		20	0.447958	1.12377	0.289348	0.732181	1	4821	tags=60%, list=21%, signal=76%
GO_REGULATION_OF_CATECHOLAMINE_SECRETION	GO_REGULATION_OF_CATECHOLAMINE_SECRETION		37	0.396423	1.12338	0.276995	0.732927	1	4423	tags=41%, list=19%, signal=50%
GO_AGING	GO_AGING		248	0.30237	1.1233	0.2	0.732532	1	6176	tags=30%, list=27%, signal=41%
GO_NEGATIVE_REGULATION_OF_EPITHELIAL_CELL_APOPTOTIC_PROCESS	GO_NEGATIVE_REGULATION_OF_EPITHELIAL_CELL_APOPTOTIC_PROCESS		34	0.39907	1.12296	0.276461	0.733115	1	8180	tags=59%, list=36%, signal=92%
GO_NEGATIVE_REGULATION_OF_SMOOTHENED_SIGNALING_PATHWAY	GO_NEGATIVE_REGULATION_OF_SMOOTHENED_SIGNALING_PATHWAY		25	0.419441	1.12271	0.307942	0.733372	1	9072	tags=48%, list=40%, signal=80%
GO_MAMMARY_GLAND_DUCT_MORPHOGENESIS	GO_MAMMARY_GLAND_DUCT_MORPHOGENESIS		28	0.406211	1.12251	0.280328	0.733483	1	6539	tags=39%, list=29%, signal=55%
GO_RESPONSE_TO_SALT	GO_RESPONSE_TO_SALT		15	0.469484	1.12244	0.319185	0.733095	1	2642	tags=27%, list=12%, signal=30%
GO_NEGATIVE_REGULATION_OF_TRANSPORT	GO_NEGATIVE_REGULATION_OF_TRANSPORT		404	0.28969	1.12204	0.161731	0.733968	1	4865	tags=24%, list=21%, signal=30%
GO_ACTIVATION_OF_MAPK_ACTIVITY	GO_ACTIVATION_OF_MAPK_ACTIVITY		131	0.324589	1.12195	0.239011	0.733635	1	6707	tags=38%, list=29%, signal=54%
GO_CELLULAR_RESPONSE_TO_HEAT	GO_CELLULAR_RESPONSE_TO_HEAT		31	0.40334	1.12177	0.294833	0.73364	1	6571	tags=39%, list=29%, signal=54%
GO_REGULATION_OF_STAT_CASCADE	GO_REGULATION_OF_STAT_CASCADE		121	0.324741	1.12131	0.235704	0.734641	1	4602	tags=32%, list=20%, signal=40%
GO_REGULATION_OF_CALCIUM_ION_DEPENDENT_EXOCYTOSIS	GO_REGULATION_OF_CALCIUM_ION_DEPENDENT_EXOCYTOSIS		71	0.346939	1.12057	0.270553	0.736632	1	3679	tags=27%, list=16%, signal=32%
GO_RESPONSE_TO_TOXIC_SUBSTANCE	GO_RESPONSE_TO_TOXIC_SUBSTANCE		217	0.302693	1.11954	0.208071	0.739731	1	4718	tags=23%, list=21%, signal=28%
GO_GANGLIOSIDE_BIOSYNTHETIC_PROCESS	GO_GANGLIOSIDE_BIOSYNTHETIC_PROCESS		15	0.470463	1.11824	0.318333	0.743755	1	8430	tags=53%, list=37%, signal=85%
GO_POSITIVE_REGULATION_OF_SEQUENCE_SPECIFIC_DNA_BINDING_TRANSCRIPTION_FACTOR_ACTIVITY	GO_POSITIVE_REGULATION_OF_SEQUENCE_SPECIFIC_DNA_BINDING_TRANSCRIPTION_FACTOR_ACTIVITY		207	0.303391	1.11766	0.215613	0.745186	1	4600	tags=24%, list=20%, signal=29%
GO_RETINA_LAYER_FORMATION	GO_RETINA_LAYER_FORMATION		21	0.446045	1.11741	0.331746	0.745416	1	4751	tags=33%, list=21%, signal=42%
GO_NEGATIVE_REGULATION_OF_ADHERENS_JUNCTION_ORGANIZATION	GO_NEGATIVE_REGULATION_OF_ADHERENS_JUNCTION_ORGANIZATION		15	0.481881	1.11737	0.340909	0.744909	1	7313	tags=53%, list=32%, signal=78%
GO_NEGATIVE_REGULATION_OF_HORMONE_SECRETION	GO_NEGATIVE_REGULATION_OF_HORMONE_SECRETION		67	0.352061	1.11706	0.266369	0.745454	1	4791	tags=28%, list=21%, signal=36%
GO_REGULATION_OF_RESPONSE_TO_BIOTIC_STIMULUS	GO_REGULATION_OF_RESPONSE_TO_BIOTIC_STIMULUS		199	0.305875	1.11702	0.237139	0.744939	1	4602	tags=21%, list=20%, signal=26%
GO_REGULATION_OF_OSTEOBLAST_PROLIFERATION	GO_REGULATION_OF_OSTEOBLAST_PROLIFERATION		22	0.434483	1.11684	0.32	0.744964	1	7704	tags=55%, list=34%, signal=82%
GO_STRIATED_MUSCLE_CELL_DIFFERENTIATION	GO_STRIATED_MUSCLE_CELL_DIFFERENTIATION		160	0.312464	1.1167	0.214674	0.744835	1	4647	tags=26%, list=20%, signal=32%
GO_REGULATION_OF_ANTIGEN_RECEPTOR_MEDIATED_SIGNALING_PATHWAY	GO_REGULATION_OF_ANTIGEN_RECEPTOR_MEDIATED_SIGNALING_PATHWAY		37	0.390554	1.11651	0.292528	0.744847	1	7000	tags=46%, list=31%, signal=66%
GO_TRABECULA_FORMATION	GO_TRABECULA_FORMATION		22	0.430157	1.11651	0.318255	0.744206	1	6699	tags=45%, list=29%, signal=64%
GO_NUCLEOSIDE_TRIPHOSPHATASE_REGULATOR_ACTIVITY	GO_NUCLEOSIDE_TRIPHOSPHATASE_REGULATOR_ACTIVITY		306	0.293377	1.11643	0.20048	0.743853	1	8596	tags=44%, list=38%, signal=69%
GO_FOREBRAIN_REGIONALIZATION	GO_FOREBRAIN_REGIONALIZATION		20	0.447579	1.1163	0.307947	0.743657	1	4709	tags=50%, list=21%, signal=63%
GO_REGULATION_OF_PROTEIN_MATURATION	GO_REGULATION_OF_PROTEIN_MATURATION		67	0.35464	1.11589	0.289086	0.744563	1	4514	tags=34%, list=20%, signal=43%
GO_NEGATIVE_REGULATION_OF_LIPID_CATABOLIC_PROCESS	GO_NEGATIVE_REGULATION_OF_LIPID_CATABOLIC_PROCESS		20	0.438699	1.11577	0.299331	0.744332	1	7700	tags=65%, list=34%, signal=98%
GO_REGULATION_OF_POTASSIUM_ION_TRANSMEMBRANE_TRANSPORT	GO_REGULATION_OF_POTASSIUM_ION_TRANSMEMBRANE_TRANSPORT		56	0.360386	1.1154	0.279635	0.745119	1	3575	tags=21%, list=16%, signal=25%
GO_PHOSPHOLIPASE_A2_ACTIVITY	GO_PHOSPHOLIPASE_A2_ACTIVITY		26	0.418505	1.11511	0.2928	0.745479	1	3877	tags=35%, list=17%, signal=42%
GO_CARDIAC_CHAMBER_MORPHOGENESIS	GO_CARDIAC_CHAMBER_MORPHOGENESIS		99	0.331383	1.11464	0.268258	0.746583	1	4188	tags=28%, list=18%, signal=34%
GO_REGULATION_OF_CELL_MATRIX_ADHESION	GO_REGULATION_OF_CELL_MATRIX_ADHESION		84	0.338074	1.11406	0.285714	0.748017	1	8109	tags=46%, list=36%, signal=72%
GO_SYNAPTIC_TRANSMISSION_GLUTAMATERGIC	GO_SYNAPTIC_TRANSMISSION_GLUTAMATERGIC		22	0.433622	1.11399	0.323002	0.747642	1	1133	tags=18%, list=5%, signal=19%
GO_REGULATION_OF_TRANSCRIPTION_FACTOR_IMPORT_INTO_NUCLEUS	GO_REGULATION_OF_TRANSCRIPTION_FACTOR_IMPORT_INTO_NUCLEUS		91	0.337382	1.11328	0.275466	0.749491	1	3706	tags=19%, list=16%, signal=22%
GO_REGULATION_OF_NEUROTRANSMITTER_TRANSPORT	GO_REGULATION_OF_NEUROTRANSMITTER_TRANSPORT		58	0.360585	1.1123	0.277698	0.752331	1	4420	tags=29%, list=19%, signal=36%
GO_REGULATION_OF_CALCIUM_ION_IMPORT	GO_REGULATION_OF_CALCIUM_ION_IMPORT		86	0.340163	1.11151	0.277778	0.754561	1	6472	tags=38%, list=28%, signal=53%
GO_POSITIVE_REGULATION_OF_CALCIUM_MEDIATED_SIGNALING	GO_POSITIVE_REGULATION_OF_CALCIUM_MEDIATED_SIGNALING		37	0.38747	1.11109	0.301639	0.755436	1	6661	tags=38%, list=29%, signal=53%
GO_NEGATIVE_REGULATION_OF_TRANSPORTER_ACTIVITY	GO_NEGATIVE_REGULATION_OF_TRANSPORTER_ACTIVITY		58	0.362027	1.11053	0.28739	0.756772	1	1840	tags=16%, list=8%, signal=17%
GO_POSTSYNAPTIC_MEMBRANE_ORGANIZATION	GO_POSTSYNAPTIC_MEMBRANE_ORGANIZATION		25	0.421901	1.11038	0.316535	0.756685	1	4277	tags=32%, list=19%, signal=39%
GO_EXTRINSIC_COMPONENT_OF_PLASMA_MEMBRANE	GO_EXTRINSIC_COMPONENT_OF_PLASMA_MEMBRANE		133	0.316774	1.10992	0.237517	0.75768	1	4691	tags=25%, list=21%, signal=31%
GO_TRANSFERASE_ACTIVITY_TRANSFERRING_NITROGENOUS_GROUPS	GO_TRANSFERASE_ACTIVITY_TRANSFERRING_NITROGENOUS_GROUPS		19	0.447509	1.10932	0.336667	0.759217	1	1733	tags=16%, list=8%, signal=17%
GO_PROTEIN_KINASE_C_ACTIVITY	GO_PROTEIN_KINASE_C_ACTIVITY		16	0.465517	1.10909	0.32363	0.759448	1	7476	tags=63%, list=33%, signal=93%
GO_REGULATION_OF_NEUTROPHIL_MIGRATION	GO_REGULATION_OF_NEUTROPHIL_MIGRATION		29	0.409544	1.10891	0.314376	0.759485	1	4124	tags=34%, list=18%, signal=42%
GO_CELLULAR_ALDEHYDE_METABOLIC_PROCESS	GO_CELLULAR_ALDEHYDE_METABOLIC_PROCESS		73	0.342326	1.10879	0.316932	0.759284	1	2737	tags=12%, list=12%, signal=14%
GO_ACTIVATION_OF_INNATE_IMMUNE_RESPONSE	GO_ACTIVATION_OF_INNATE_IMMUNE_RESPONSE		188	0.304824	1.10857	0.222081	0.759378	1	6974	tags=36%, list=31%, signal=51%
GO_SODIUM_ION_TRANSMEMBRANE_TRANSPORT	GO_SODIUM_ION_TRANSMEMBRANE_TRANSPORT		75	0.337394	1.10855	0.269912	0.758817	1	5704	tags=37%, list=25%, signal=50%
GO_ACIDIC_AMINO_ACID_TRANSPORT	GO_ACIDIC_AMINO_ACID_TRANSPORT		20	0.433389	1.1075	0.331675	0.762024	1	2839	tags=20%, list=12%, signal=23%
GO_PEPTIDASE_REGULATOR_ACTIVITY	GO_PEPTIDASE_REGULATOR_ACTIVITY		151	0.313395	1.10747	0.244444	0.761484	1	4442	tags=25%, list=19%, signal=31%
GO_REGULATION_OF_FILOPODIUM_ASSEMBLY	GO_REGULATION_OF_FILOPODIUM_ASSEMBLY		33	0.397043	1.10723	0.295312	0.761657	1	7391	tags=45%, list=32%, signal=67%
GO_REGULATION_OF_ANION_TRANSPORT	GO_REGULATION_OF_ANION_TRANSPORT		117	0.318969	1.10587	0.264993	0.765887	1	6757	tags=42%, list=30%, signal=59%
GO_CARDIAC_CONDUCTION	GO_CARDIAC_CONDUCTION		78	0.336406	1.10569	0.285503	0.765906	1	3661	tags=21%, list=16%, signal=24%
GO_CHLORIDE_CHANNEL_COMPLEX	GO_CHLORIDE_CHANNEL_COMPLEX		37	0.380439	1.10503	0.300775	0.767689	1	3359	tags=30%, list=15%, signal=35%
GO_CEREBRAL_CORTEX_NEURON_DIFFERENTIATION	GO_CEREBRAL_CORTEX_NEURON_DIFFERENTIATION		15	0.46783	1.10494	0.323232	0.767402	1	5745	tags=53%, list=25%, signal=71%
GO_SERINE_TYPE_EXOPEPTIDASE_ACTIVITY	GO_SERINE_TYPE_EXOPEPTIDASE_ACTIVITY		16	0.463565	1.10448	0.34955	0.768423	1	8876	tags=63%, list=39%, signal=102%
GO_ALCOHOL_METABOLIC_PROCESS	GO_ALCOHOL_METABOLIC_PROCESS		313	0.291137	1.1044	0.206125	0.768105	1	6931	tags=35%, list=30%, signal=50%
GO_POSITIVE_REGULATION_OF_NEURON_DIFFERENTIATION	GO_POSITIVE_REGULATION_OF_NEURON_DIFFERENTIATION		282	0.291899	1.10404	0.23665	0.768797	1	4420	tags=23%, list=19%, signal=28%
GO_SERINE_FAMILY_AMINO_ACID_METABOLIC_PROCESS	GO_SERINE_FAMILY_AMINO_ACID_METABOLIC_PROCESS		39	0.388037	1.10373	0.306962	0.769237	1	1733	tags=13%, list=8%, signal=14%
GO_REVERSE_CHOLESTEROL_TRANSPORT	GO_REVERSE_CHOLESTEROL_TRANSPORT		16	0.459347	1.10325	0.365052	0.770446	1	4771	tags=50%, list=21%, signal=63%
GO_POSITIVE_REGULATION_OF_CHONDROCYTE_DIFFERENTIATION	GO_POSITIVE_REGULATION_OF_CHONDROCYTE_DIFFERENTIATION		18	0.452442	1.10266	0.33389	0.771968	1	8956	tags=78%, list=39%, signal=128%
GO_ALPHA_ACTININ_BINDING	GO_ALPHA_ACTININ_BINDING		20	0.438592	1.10256	0.340984	0.771695	1	4560	tags=30%, list=20%, signal=37%
GO_VESICLE_DOCKING_INVOLVED_IN_EXOCYTOSIS	GO_VESICLE_DOCKING_INVOLVED_IN_EXOCYTOSIS		31	0.394812	1.1018	0.317337	0.773765	1	9527	tags=55%, list=42%, signal=94%
GO_POSITIVE_REGULATION_OF_LOCOMOTION	GO_POSITIVE_REGULATION_OF_LOCOMOTION		378	0.285685	1.1014	0.200466	0.774569	1	6895	tags=38%, list=30%, signal=53%
GO_PLATELET_ALPHA_GRANULE	GO_PLATELET_ALPHA_GRANULE		69	0.343416	1.10129	0.307475	0.774335	1	7066	tags=46%, list=31%, signal=67%
GO_REGULATION_OF_POTASSIUM_ION_TRANSPORT	GO_REGULATION_OF_POTASSIUM_ION_TRANSPORT		76	0.339169	1.10081	0.299281	0.7755	1	4821	tags=26%, list=21%, signal=33%
GO_APOPTOTIC_CELL_CLEARANCE	GO_APOPTOTIC_CELL_CLEARANCE		24	0.421392	1.10061	0.33125	0.775601	1	4398	tags=25%, list=19%, signal=31%
GO_ENDOTHELIUM_DEVELOPMENT	GO_ENDOTHELIUM_DEVELOPMENT		85	0.333847	1.09992	0.282828	0.77748	1	8727	tags=48%, list=38%, signal=78%
GO_BINDING_BRIDGING	GO_BINDING_BRIDGING		165	0.307452	1.09895	0.27201	0.780459	1	4492	tags=20%, list=20%, signal=25%
GO_DETECTION_OF_MECHANICAL_STIMULUS	GO_DETECTION_OF_MECHANICAL_STIMULUS		36	0.389845	1.09882	0.329268	0.780261	1	4602	tags=36%, list=20%, signal=45%
GO_TELENCEPHALON_GLIAL_CELL_MIGRATION	GO_TELENCEPHALON_GLIAL_CELL_MIGRATION		16	0.456888	1.09844	0.342715	0.781029	1	9486	tags=75%, list=42%, signal=128%
GO_INOSITOL_PHOSPHATE_PHOSPHATASE_ACTIVITY	GO_INOSITOL_PHOSPHATE_PHOSPHATASE_ACTIVITY		20	0.434615	1.09835	0.345219	0.780687	1	4368	tags=20%, list=19%, signal=25%
GO_RESPONSE_TO_ACETYLCHOLINE	GO_RESPONSE_TO_ACETYLCHOLINE		18	0.451572	1.09833	0.350877	0.780132	1	7448	tags=56%, list=33%, signal=82%
GO_REGULATION_OF_NUCLEOTIDE_METABOLIC_PROCESS	GO_REGULATION_OF_NUCLEOTIDE_METABOLIC_PROCESS		182	0.305632	1.09767	0.238281	0.781847	1	4865	tags=30%, list=21%, signal=37%
GO_REGULATION_OF_ENDOCYTOSIS	GO_REGULATION_OF_ENDOCYTOSIS		185	0.305579	1.0976	0.271883	0.781403	1	4771	tags=22%, list=21%, signal=27%
GO_ACTIN_BINDING	GO_ACTIN_BINDING		359	0.2843	1.09739	0.222615	0.781519	1	7554	tags=39%, list=33%, signal=58%
GO_POSITIVE_REGULATION_OF_DNA_RECOMBINATION	GO_POSITIVE_REGULATION_OF_DNA_RECOMBINATION		18	0.446413	1.09713	0.35122	0.781828	1	4053	tags=33%, list=18%, signal=41%
GO_IONOTROPIC_GLUTAMATE_RECEPTOR_SIGNALING_PATHWAY	GO_IONOTROPIC_GLUTAMATE_RECEPTOR_SIGNALING_PATHWAY		23	0.422823	1.09688	0.335473	0.782152	1	3547	tags=35%, list=16%, signal=41%
GO_EXTRINSIC_COMPONENT_OF_CYTOPLASMIC_SIDE_OF_PLASMA_MEMBRANE	GO_EXTRINSIC_COMPONENT_OF_CYTOPLASMIC_SIDE_OF_PLASMA_MEMBRANE		98	0.323731	1.09637	0.29184	0.783384	1	6602	tags=35%, list=29%, signal=49%
GO_REGULATION_OF_NEUROTRANSMITTER_SECRETION	GO_REGULATION_OF_NEUROTRANSMITTER_SECRETION		47	0.362	1.09629	0.3273	0.783068	1	4420	tags=30%, list=19%, signal=37%
GO_EPHRIN_RECEPTOR_BINDING	GO_EPHRIN_RECEPTOR_BINDING		24	0.426377	1.09514	0.327974	0.786574	1	6663	tags=50%, list=29%, signal=71%
GO_POSITIVE_REGULATION_OF_SMOOTH_MUSCLE_CELL_PROLIFERATION	GO_POSITIVE_REGULATION_OF_SMOOTH_MUSCLE_CELL_PROLIFERATION		58	0.355505	1.09461	0.326866	0.787858	1	3731	tags=21%, list=16%, signal=25%
GO_RIBONUCLEOSIDE_CATABOLIC_PROCESS	GO_RIBONUCLEOSIDE_CATABOLIC_PROCESS		17	0.456215	1.09453	0.336052	0.78755	1	8845	tags=59%, list=39%, signal=96%
GO_HOMOTYPIC_CELL_CELL_ADHESION	GO_HOMOTYPIC_CELL_CELL_ADHESION		47	0.361633	1.0942	0.334365	0.788114	1	7895	tags=43%, list=35%, signal=65%
GO_COLLAGEN_BINDING	GO_COLLAGEN_BINDING		59	0.354363	1.09395	0.300153	0.788423	1	6789	tags=44%, list=30%, signal=63%
GO_STEM_CELL_DIVISION	GO_STEM_CELL_DIVISION		29	0.400944	1.09342	0.330757	0.789717	1	4454	tags=28%, list=20%, signal=34%
GO_REGULATION_OF_EPITHELIAL_CELL_APOPTOTIC_PROCESS	GO_REGULATION_OF_EPITHELIAL_CELL_APOPTOTIC_PROCESS		54	0.35625	1.09318	0.323944	0.789973	1	6301	tags=39%, list=28%, signal=54%
GO_AXON	GO_AXON		385	0.285098	1.09313	0.237485	0.789486	1	4791	tags=27%, list=21%, signal=34%
GO_REGULATION_OF_STEROL_TRANSPORT	GO_REGULATION_OF_STEROL_TRANSPORT		35	0.388866	1.09309	0.333863	0.788992	1	4771	tags=37%, list=21%, signal=47%
GO_PHOSPHATIDYLINOSITOL_METABOLIC_PROCESS	GO_PHOSPHATIDYLINOSITOL_METABOLIC_PROCESS		180	0.302797	1.09245	0.261147	0.79072	1	4679	tags=23%, list=21%, signal=29%
GO_VENTRICULAR_CARDIAC_MUSCLE_CELL_ACTION_POTENTIAL	GO_VENTRICULAR_CARDIAC_MUSCLE_CELL_ACTION_POTENTIAL		15	0.472699	1.0918	0.362676	0.792507	1	4430	tags=40%, list=19%, signal=50%
GO_POSITIVE_REGULATION_OF_ENDOCYTOSIS	GO_POSITIVE_REGULATION_OF_ENDOCYTOSIS		105	0.32389	1.09107	0.295714	0.794554	1	4586	tags=25%, list=20%, signal=31%
GO_CARDIAC_CHAMBER_DEVELOPMENT	GO_CARDIAC_CHAMBER_DEVELOPMENT		136	0.313543	1.09104	0.285141	0.794032	1	4647	tags=28%, list=20%, signal=35%
GO_NITRIC_OXIDE_MEDIATED_SIGNAL_TRANSDUCTION	GO_NITRIC_OXIDE_MEDIATED_SIGNAL_TRANSDUCTION		18	0.439884	1.09049	0.34019	0.795447	1	3532	tags=28%, list=15%, signal=33%
GO_POSITIVE_REGULATION_OF_CALCIUM_ION_TRANSMEMBRANE_TRANSPORT	GO_POSITIVE_REGULATION_OF_CALCIUM_ION_TRANSMEMBRANE_TRANSPORT		51	0.358778	1.09046	0.320373	0.794939	1	4115	tags=29%, list=18%, signal=36%
GO_NARROW_PORE_CHANNEL_ACTIVITY	GO_NARROW_PORE_CHANNEL_ACTIVITY		15	0.467792	1.08996	0.370861	0.795988	1	309	tags=13%, list=1%, signal=14%
GO_REGULATION_OF_ALCOHOL_BIOSYNTHETIC_PROCESS	GO_REGULATION_OF_ALCOHOL_BIOSYNTHETIC_PROCESS		40	0.378033	1.0899	0.328616	0.795593	1	3451	tags=23%, list=15%, signal=26%
GO_PROTEIN_LOCALIZATION_TO_SYNAPSE	GO_PROTEIN_LOCALIZATION_TO_SYNAPSE		15	0.470772	1.08988	0.365025	0.795004	1	1930	tags=20%, list=8%, signal=22%
GO_ADAPTATION_OF_SIGNALING_PATHWAY	GO_ADAPTATION_OF_SIGNALING_PATHWAY		20	0.439504	1.08962	0.335516	0.795368	1	3596	tags=25%, list=16%, signal=30%
GO_REGULATION_OF_VIRAL_RELEASE_FROM_HOST_CELL	GO_REGULATION_OF_VIRAL_RELEASE_FROM_HOST_CELL		28	0.405004	1.08814	0.329721	0.800159	1	4051	tags=18%, list=18%, signal=22%
GO_WOUND_HEALING	GO_WOUND_HEALING		414	0.280046	1.08809	0.247387	0.799675	1	6955	tags=35%, list=30%, signal=50%
GO_CARBOHYDRATE_TRANSMEMBRANE_TRANSPORT	GO_CARBOHYDRATE_TRANSMEMBRANE_TRANSPORT		19	0.434374	1.08782	0.363344	0.800025	1	5707	tags=32%, list=25%, signal=42%
GO_REGULATION_OF_WATER_LOSS_VIA_SKIN	GO_REGULATION_OF_WATER_LOSS_VIA_SKIN		16	0.458783	1.08762	0.372014	0.800111	1	3568	tags=25%, list=16%, signal=30%
GO_MICROTUBULE_ASSOCIATED_COMPLEX	GO_MICROTUBULE_ASSOCIATED_COMPLEX		128	0.313559	1.0864	0.302826	0.803948	1	4264	tags=16%, list=19%, signal=19%
GO_EMBRYONIC_DIGESTIVE_TRACT_DEVELOPMENT	GO_EMBRYONIC_DIGESTIVE_TRACT_DEVELOPMENT		31	0.391409	1.08626	0.335987	0.803838	1	6933	tags=55%, list=30%, signal=79%
GO_POSITIVE_REGULATION_OF_INTERLEUKIN_1_SECRETION	GO_POSITIVE_REGULATION_OF_INTERLEUKIN_1_SECRETION		20	0.440322	1.08408	0.357143	0.81132	1	4616	tags=40%, list=20%, signal=50%
GO_MICROTUBULE_BASED_MOVEMENT	GO_MICROTUBULE_BASED_MOVEMENT		179	0.299627	1.08405	0.270408	0.810763	1	3869	tags=15%, list=17%, signal=18%
GO_TRANSITION_METAL_ION_TRANSMEMBRANE_TRANSPORTER_ACTIVITY	GO_TRANSITION_METAL_ION_TRANSMEMBRANE_TRANSPORTER_ACTIVITY		34	0.380771	1.08281	0.333333	0.814709	1	8255	tags=44%, list=36%, signal=69%
GO_LYMPH_NODE_DEVELOPMENT	GO_LYMPH_NODE_DEVELOPMENT		17	0.436422	1.08271	0.357843	0.814461	1	5834	tags=35%, list=26%, signal=47%
GO_HSP90_PROTEIN_BINDING	GO_HSP90_PROTEIN_BINDING		24	0.410812	1.08258	0.344288	0.814338	1	6544	tags=33%, list=29%, signal=47%
GO_ESTABLISHMENT_OR_MAINTENANCE_OF_MONOPOLAR_CELL_POLARITY	GO_ESTABLISHMENT_OR_MAINTENANCE_OF_MONOPOLAR_CELL_POLARITY		15	0.451791	1.08215	0.364706	0.81527	1	1755	tags=13%, list=8%, signal=14%
GO_MULTI_MULTICELLULAR_ORGANISM_PROCESS	GO_MULTI_MULTICELLULAR_ORGANISM_PROCESS		179	0.296742	1.08197	0.295337	0.815273	1	4791	tags=23%, list=21%, signal=29%
GO_REGULATION_OF_VASCULATURE_DEVELOPMENT	GO_REGULATION_OF_VASCULATURE_DEVELOPMENT		218	0.292573	1.08061	0.291092	0.819723	1	7588	tags=42%, list=33%, signal=62%
GO_L_ALPHA_AMINO_ACID_TRANSMEMBRANE_TRANSPORT	GO_L_ALPHA_AMINO_ACID_TRANSMEMBRANE_TRANSPORT		30	0.38433	1.0804	0.348653	0.81991	1	4576	tags=27%, list=20%, signal=33%
GO_EMBRYONIC_HINDLIMB_MORPHOGENESIS	GO_EMBRYONIC_HINDLIMB_MORPHOGENESIS		28	0.398743	1.07983	0.363349	0.82139	1	3748	tags=36%, list=16%, signal=43%
GO_NEGATIVE_REGULATION_OF_ENDOTHELIAL_CELL_MIGRATION	GO_NEGATIVE_REGULATION_OF_ENDOTHELIAL_CELL_MIGRATION		37	0.373449	1.07934	0.332813	0.822569	1	6707	tags=41%, list=29%, signal=57%
GO_MORPHOGENESIS_OF_AN_EPITHELIUM	GO_MORPHOGENESIS_OF_AN_EPITHELIUM		376	0.279728	1.07925	0.265497	0.822285	1	4713	tags=23%, list=21%, signal=28%
GO_RESPONSE_TO_PH	GO_RESPONSE_TO_PH		33	0.383875	1.07908	0.337008	0.822259	1	4115	tags=33%, list=18%, signal=41%
GO_REGULATION_OF_PATHWAY_RESTRICTED_SMAD_PROTEIN_PHOSPHORYLATION	GO_REGULATION_OF_PATHWAY_RESTRICTED_SMAD_PROTEIN_PHOSPHORYLATION		54	0.346176	1.07901	0.335704	0.821853	1	4734	tags=26%, list=21%, signal=33%
GO_LAMELLIPODIUM_MEMBRANE	GO_LAMELLIPODIUM_MEMBRANE		18	0.45135	1.07857	0.371237	0.822923	1	4460	tags=28%, list=20%, signal=34%
GO_FILOPODIUM	GO_FILOPODIUM		91	0.32285	1.07821	0.334821	0.823572	1	6523	tags=37%, list=29%, signal=52%
GO_MYOSIN_FILAMENT	GO_MYOSIN_FILAMENT		22	0.422019	1.07797	0.353135	0.823783	1	3313	tags=36%, list=15%, signal=42%
GO_CELLULAR_RESPONSE_TO_VITAMIN	GO_CELLULAR_RESPONSE_TO_VITAMIN		26	0.405494	1.07793	0.376432	0.823282	1	4789	tags=38%, list=21%, signal=49%
GO_CARBOHYDRATE_BINDING	GO_CARBOHYDRATE_BINDING		206	0.294794	1.07708	0.300258	0.825776	1	6647	tags=37%, list=29%, signal=52%
GO_LIMBIC_SYSTEM_DEVELOPMENT	GO_LIMBIC_SYSTEM_DEVELOPMENT		82	0.325607	1.07651	0.346099	0.827217	1	4756	tags=30%, list=21%, signal=38%
GO_RESPONSE_TO_DRUG	GO_RESPONSE_TO_DRUG		386	0.27815	1.07639	0.257576	0.82704	1	4771	tags=24%, list=21%, signal=30%
GO_NEGATIVE_REGULATION_OF_NUCLEOTIDE_METABOLIC_PROCESS	GO_NEGATIVE_REGULATION_OF_NUCLEOTIDE_METABOLIC_PROCESS		53	0.352792	1.07584	0.346213	0.828347	1	4865	tags=30%, list=21%, signal=38%
GO_EXOCYTOSIS	GO_EXOCYTOSIS		284	0.284815	1.07508	0.277051	0.830556	1	4724	tags=24%, list=21%, signal=30%
GO_POSITIVE_REGULATION_OF_RELEASE_OF_SEQUESTERED_CALCIUM_ION_INTO_CYTOSOL	GO_POSITIVE_REGULATION_OF_RELEASE_OF_SEQUESTERED_CALCIUM_ION_INTO_CYTOSOL		32	0.386515	1.07483	0.357928	0.830865	1	3835	tags=31%, list=17%, signal=38%
GO_ACTIVATION_OF_PHOSPHOLIPASE_C_ACTIVITY	GO_ACTIVATION_OF_PHOSPHOLIPASE_C_ACTIVITY		25	0.407109	1.0744	0.381643	0.831817	1	7448	tags=60%, list=33%, signal=89%
GO_STEROID_BIOSYNTHETIC_PROCESS	GO_STEROID_BIOSYNTHETIC_PROCESS		87	0.324228	1.07439	0.319943	0.831169	1	6835	tags=37%, list=30%, signal=52%
GO_PHOSPHOPROTEIN_BINDING	GO_PHOSPHOPROTEIN_BINDING		59	0.343347	1.07414	0.339939	0.831443	1	3687	tags=15%, list=16%, signal=18%
GO_EPITHELIAL_CELL_DIFFERENTIATION_INVOLVED_IN_KIDNEY_DEVELOPMENT	GO_EPITHELIAL_CELL_DIFFERENTIATION_INVOLVED_IN_KIDNEY_DEVELOPMENT		23	0.41381	1.07405	0.36748	0.831127	1	4540	tags=35%, list=20%, signal=43%
GO_REGULATION_OF_INCLUSION_BODY_ASSEMBLY	GO_REGULATION_OF_INCLUSION_BODY_ASSEMBLY		16	0.446997	1.07374	0.389262	0.831629	1	4254	tags=31%, list=19%, signal=38%
GO_CATECHOLAMINE_METABOLIC_PROCESS	GO_CATECHOLAMINE_METABOLIC_PROCESS		30	0.388429	1.07327	0.343548	0.832728	1	4873	tags=37%, list=21%, signal=47%
GO_SARCOLEMMA	GO_SARCOLEMMA		117	0.314166	1.07326	0.317731	0.832109	1	8369	tags=48%, list=37%, signal=75%
GO_MICROBODY_LUMEN	GO_MICROBODY_LUMEN		41	0.369893	1.0732	0.354489	0.831652	1	4322	tags=20%, list=19%, signal=24%
GO_CELLULAR_RESPONSE_TO_INTERFERON_BETA	GO_CELLULAR_RESPONSE_TO_INTERFERON_BETA		15	0.44787	1.07319	0.378913	0.831019	1	3463	tags=33%, list=15%, signal=39%
GO_RESPONSE_TO_ORGANOPHOSPHORUS	GO_RESPONSE_TO_ORGANOPHOSPHORUS		131	0.308667	1.07299	0.324061	0.83117	1	4013	tags=21%, list=18%, signal=26%
GO_MATURE_B_CELL_DIFFERENTIATION	GO_MATURE_B_CELL_DIFFERENTIATION		17	0.44035	1.07289	0.351882	0.830887	1	3995	tags=35%, list=18%, signal=43%
GO_EXTRACELLULAR_GLUTAMATE_GATED_ION_CHANNEL_ACTIVITY	GO_EXTRACELLULAR_GLUTAMATE_GATED_ION_CHANNEL_ACTIVITY		19	0.426885	1.07283	0.373554	0.830495	1	3359	tags=37%, list=15%, signal=43%
GO_RETINOIC_ACID_METABOLIC_PROCESS	GO_RETINOIC_ACID_METABOLIC_PROCESS		18	0.437692	1.07262	0.36425	0.830659	1	5541	tags=50%, list=24%, signal=66%
GO_PRESYNAPTIC_MEMBRANE	GO_PRESYNAPTIC_MEMBRANE		47	0.361806	1.07247	0.338346	0.830542	1	4873	tags=34%, list=21%, signal=43%
GO_CATION_TRANSPORTING_ATPASE_COMPLEX	GO_CATION_TRANSPORTING_ATPASE_COMPLEX		15	0.449685	1.07243	0.374194	0.830093	1	8369	tags=73%, list=37%, signal=116%
GO_AXON_EXTENSION	GO_AXON_EXTENSION		34	0.387258	1.07229	0.368	0.830005	1	7421	tags=44%, list=33%, signal=65%
GO_PHOSPHOLIPID_DEPHOSPHORYLATION	GO_PHOSPHOLIPID_DEPHOSPHORYLATION		30	0.390027	1.07222	0.361386	0.829593	1	7912	tags=37%, list=35%, signal=56%
GO_PROTEIN_PHOSPHORYLATED_AMINO_ACID_BINDING	GO_PROTEIN_PHOSPHORYLATED_AMINO_ACID_BINDING		24	0.408877	1.07209	0.370607	0.829431	1	9048	tags=58%, list=40%, signal=97%
GO_MECHANORECEPTOR_DIFFERENTIATION	GO_MECHANORECEPTOR_DIFFERENTIATION		38	0.374691	1.07189	0.355487	0.829498	1	4167	tags=32%, list=18%, signal=39%
GO_NEGATIVE_REGULATION_OF_RESPONSE_TO_CYTOKINE_STIMULUS	GO_NEGATIVE_REGULATION_OF_RESPONSE_TO_CYTOKINE_STIMULUS		38	0.369895	1.07149	0.359568	0.830323	1	7779	tags=42%, list=34%, signal=64%
GO_COPPER_ION_BINDING	GO_COPPER_ION_BINDING		49	0.358632	1.07137	0.349558	0.830093	1	4721	tags=35%, list=21%, signal=44%
GO_SECRETORY_VESICLE	GO_SECRETORY_VESICLE		396	0.278566	1.0711	0.263529	0.830507	1	4873	tags=26%, list=21%, signal=32%
GO_SIGNALING_PATTERN_RECOGNITION_RECEPTOR_ACTIVITY	GO_SIGNALING_PATTERN_RECOGNITION_RECEPTOR_ACTIVITY		15	0.449336	1.07087	0.382075	0.830689	1	2686	tags=27%, list=12%, signal=30%
GO_PEPTIDYL_THREONINE_MODIFICATION	GO_PEPTIDYL_THREONINE_MODIFICATION		46	0.365145	1.07079	0.355783	0.830316	1	9378	tags=57%, list=41%, signal=96%
GO_REGULATION_OF_BONE_DEVELOPMENT	GO_REGULATION_OF_BONE_DEVELOPMENT		17	0.439961	1.07072	0.369258	0.829933	1	3658	tags=29%, list=16%, signal=35%
GO_CELLULAR_RESPONSE_TO_PH	GO_CELLULAR_RESPONSE_TO_PH		16	0.440963	1.06985	0.381667	0.832506	1	4115	tags=44%, list=18%, signal=53%
GO_POSITIVE_REGULATION_OF_INTERLEUKIN_1_PRODUCTION	GO_POSITIVE_REGULATION_OF_INTERLEUKIN_1_PRODUCTION		30	0.389825	1.06982	0.367047	0.831986	1	4616	tags=37%, list=20%, signal=46%
GO_FC_EPSILON_RECEPTOR_SIGNALING_PATHWAY	GO_FC_EPSILON_RECEPTOR_SIGNALING_PATHWAY		125	0.30901	1.06971	0.311321	0.83173	1	6660	tags=25%, list=29%, signal=35%
GO_CLATHRIN_COAT_OF_COATED_PIT	GO_CLATHRIN_COAT_OF_COATED_PIT		16	0.451243	1.06967	0.379705	0.831233	1	8253	tags=50%, list=36%, signal=78%
GO_MACROMOLECULAR_COMPLEX_REMODELING	GO_MACROMOLECULAR_COMPLEX_REMODELING		20	0.423082	1.06958	0.376026	0.83091	1	4771	tags=40%, list=21%, signal=51%
GO_SARCOPLASMIC_RETICULUM_MEMBRANE	GO_SARCOPLASMIC_RETICULUM_MEMBRANE		36	0.376168	1.0684	0.340323	0.834683	1	3698	tags=19%, list=16%, signal=23%
GO_LAMELLAR_BODY	GO_LAMELLAR_BODY		15	0.449834	1.06776	0.368067	0.836473	1	8909	tags=67%, list=39%, signal=109%
GO_METALLOCARBOXYPEPTIDASE_ACTIVITY	GO_METALLOCARBOXYPEPTIDASE_ACTIVITY		23	0.405151	1.06751	0.368336	0.836743	1	6251	tags=39%, list=27%, signal=54%
GO_REGULATION_OF_ANDROGEN_RECEPTOR_SIGNALING_PATHWAY	GO_REGULATION_OF_ANDROGEN_RECEPTOR_SIGNALING_PATHWAY		21	0.418499	1.06714	0.359677	0.837525	1	4566	tags=24%, list=20%, signal=30%
GO_CELLULAR_RESPONSE_TO_PROSTAGLANDIN_STIMULUS	GO_CELLULAR_RESPONSE_TO_PROSTAGLANDIN_STIMULUS		21	0.428963	1.06665	0.363484	0.838697	1	6497	tags=52%, list=28%, signal=73%
GO_ACTOMYOSIN_STRUCTURE_ORGANIZATION	GO_ACTOMYOSIN_STRUCTURE_ORGANIZATION		71	0.334884	1.06647	0.34472	0.838681	1	4538	tags=25%, list=20%, signal=32%
GO_GLUTATHIONE_TRANSFERASE_ACTIVITY	GO_GLUTATHIONE_TRANSFERASE_ACTIVITY		31	0.388645	1.0664	0.370192	0.838299	1	4220	tags=29%, list=18%, signal=36%
GO_STEROID_METABOLIC_PROCESS	GO_STEROID_METABOLIC_PROCESS		176	0.298798	1.06628	0.326223	0.838128	1	6754	tags=38%, list=30%, signal=54%
GO_NEGATIVE_REGULATION_OF_DENDRITE_MORPHOGENESIS	GO_NEGATIVE_REGULATION_OF_DENDRITE_MORPHOGENESIS		15	0.459666	1.06532	0.409318	0.841164	1	8119	tags=60%, list=36%, signal=93%
GO_GLYCEROPHOSPHOLIPID_METABOLIC_PROCESS	GO_GLYCEROPHOSPHOLIPID_METABOLIC_PROCESS		280	0.282726	1.06512	0.300242	0.841263	1	4679	tags=20%, list=21%, signal=25%
GO_POSITIVE_REGULATION_OF_NITRIC_OXIDE_SYNTHASE_ACTIVITY	GO_POSITIVE_REGULATION_OF_NITRIC_OXIDE_SYNTHASE_ACTIVITY		19	0.423126	1.06463	0.368932	0.842433	1	3375	tags=26%, list=15%, signal=31%
GO_SIGNAL_TRANSDUCTION_BY_PROTEIN_PHOSPHORYLATION	GO_SIGNAL_TRANSDUCTION_BY_PROTEIN_PHOSPHORYLATION		387	0.275244	1.06457	0.310385	0.842012	1	6841	tags=33%, list=30%, signal=46%
GO_REGULATION_OF_PROTEIN_KINASE_B_SIGNALING	GO_REGULATION_OF_PROTEIN_KINASE_B_SIGNALING		108	0.314468	1.06398	0.341497	0.843556	1	6180	tags=33%, list=27%, signal=45%
GO_RECEPTOR_SIGNALING_PROTEIN_ACTIVITY	GO_RECEPTOR_SIGNALING_PROTEIN_ACTIVITY		164	0.294858	1.0639	0.319693	0.843233	1	6960	tags=33%, list=31%, signal=47%
GO_VENTRICULAR_CARDIAC_MUSCLE_TISSUE_DEVELOPMENT	GO_VENTRICULAR_CARDIAC_MUSCLE_TISSUE_DEVELOPMENT		41	0.364854	1.0636	0.383648	0.843669	1	4562	tags=37%, list=20%, signal=46%
GO_WALKING_BEHAVIOR	GO_WALKING_BEHAVIOR		26	0.405555	1.06352	0.379538	0.843305	1	3164	tags=27%, list=14%, signal=31%
GO_POSITIVE_REGULATION_OF_CALCIUM_ION_IMPORT	GO_POSITIVE_REGULATION_OF_CALCIUM_ION_IMPORT		43	0.36362	1.06346	0.369427	0.842862	1	4791	tags=35%, list=21%, signal=44%
GO_SMOOTH_MUSCLE_TISSUE_DEVELOPMENT	GO_SMOOTH_MUSCLE_TISSUE_DEVELOPMENT		17	0.436997	1.06343	0.371859	0.842369	1	4360	tags=35%, list=19%, signal=44%
GO_PIGMENT_GRANULE	GO_PIGMENT_GRANULE		96	0.319747	1.06313	0.351955	0.842796	1	4662	tags=18%, list=20%, signal=22%
GO_REGULATION_OF_ACTION_POTENTIAL	GO_REGULATION_OF_ACTION_POTENTIAL		36	0.381665	1.06288	0.37325	0.843075	1	5604	tags=39%, list=25%, signal=51%
GO_ANCHORED_COMPONENT_OF_PLASMA_MEMBRANE	GO_ANCHORED_COMPONENT_OF_PLASMA_MEMBRANE		30	0.385974	1.06265	0.378419	0.843298	1	3503	tags=37%, list=15%, signal=43%
GO_ORGANIC_ACID_BIOSYNTHETIC_PROCESS	GO_ORGANIC_ACID_BIOSYNTHETIC_PROCESS		236	0.286453	1.06245	0.315204	0.843375	1	4344	tags=19%, list=19%, signal=24%
GO_LOW_DENSITY_LIPOPROTEIN_PARTICLE_BINDING	GO_LOW_DENSITY_LIPOPROTEIN_PARTICLE_BINDING		15	0.452278	1.06232	0.403419	0.843199	1	7533	tags=60%, list=33%, signal=90%
GO_GLIOGENESIS	GO_GLIOGENESIS		156	0.296766	1.06163	0.319205	0.845182	1	4798	tags=26%, list=21%, signal=32%
GO_GLUTAMATE_RECEPTOR_SIGNALING_PATHWAY	GO_GLUTAMATE_RECEPTOR_SIGNALING_PATHWAY		36	0.37155	1.06155	0.371287	0.844815	1	4873	tags=36%, list=21%, signal=46%
GO_SULFUR_COMPOUND_CATABOLIC_PROCESS	GO_SULFUR_COMPOUND_CATABOLIC_PROCESS		38	0.371932	1.06111	0.363636	0.845839	1	8069	tags=50%, list=35%, signal=77%
GO_POSITIVE_REGULATION_OF_PROTEIN_TARGETING_TO_MEMBRANE	GO_POSITIVE_REGULATION_OF_PROTEIN_TARGETING_TO_MEMBRANE		17	0.441519	1.06052	0.395695	0.847384	1	107	tags=6%, list=0%, signal=6%
GO_REGULATION_OF_ENDOTHELIAL_CELL_CHEMOTAXIS	GO_REGULATION_OF_ENDOTHELIAL_CELL_CHEMOTAXIS		15	0.449207	1.06022	0.410653	0.847859	1	8921	tags=73%, list=39%, signal=120%
GO_PROTEIN_IMPORT_INTO_NUCLEUS_TRANSLOCATION	GO_PROTEIN_IMPORT_INTO_NUCLEUS_TRANSLOCATION		27	0.392681	1.05993	0.378069	0.848269	1	3451	tags=19%, list=15%, signal=22%
GO_EPITHELIAL_CELL_DEVELOPMENT	GO_EPITHELIAL_CELL_DEVELOPMENT		166	0.297484	1.05981	0.339498	0.848099	1	4540	tags=21%, list=20%, signal=26%
GO_DIGESTIVE_SYSTEM_DEVELOPMENT	GO_DIGESTIVE_SYSTEM_DEVELOPMENT		132	0.302456	1.05961	0.332875	0.848219	1	6933	tags=42%, list=30%, signal=60%
GO_PHOSPHOLIPID_TRANSPORT	GO_PHOSPHOLIPID_TRANSPORT		54	0.346871	1.05957	0.358162	0.847745	1	6728	tags=43%, list=29%, signal=60%
GO_REGULATION_OF_LIPID_TRANSPORT	GO_REGULATION_OF_LIPID_TRANSPORT		84	0.31897	1.05942	0.337079	0.847688	1	4771	tags=29%, list=21%, signal=36%
GO_TISSUE_MORPHOGENESIS	GO_TISSUE_MORPHOGENESIS		499	0.270109	1.059	0.304933	0.848579	1	4754	tags=23%, list=21%, signal=28%
GO_REGULATION_OF_DEFENSE_RESPONSE_TO_VIRUS	GO_REGULATION_OF_DEFENSE_RESPONSE_TO_VIRUS		162	0.296893	1.05895	0.345238	0.848109	1	4602	tags=21%, list=20%, signal=26%
GO_REGULATION_OF_DIGESTIVE_SYSTEM_PROCESS	GO_REGULATION_OF_DIGESTIVE_SYSTEM_PROCESS		28	0.39151	1.05826	0.381426	0.850067	1	4149	tags=43%, list=18%, signal=52%
GO_HEART_MORPHOGENESIS	GO_HEART_MORPHOGENESIS		205	0.28992	1.05802	0.319338	0.850331	1	4590	tags=25%, list=20%, signal=31%
GO_PEPTIDYL_ARGININE_MODIFICATION	GO_PEPTIDYL_ARGININE_MODIFICATION		16	0.440586	1.058	0.398347	0.849805	1	3120	tags=25%, list=14%, signal=29%
GO_GLYCOSYLATION	GO_GLYCOSYLATION		230	0.288413	1.05766	0.313507	0.850367	1	4556	tags=19%, list=20%, signal=24%
GO_POSITIVE_REGULATION_OF_DENDRITE_MORPHOGENESIS	GO_POSITIVE_REGULATION_OF_DENDRITE_MORPHOGENESIS		31	0.380158	1.05649	0.394343	0.854083	1	4412	tags=23%, list=19%, signal=28%
GO_BLOOD_COAGULATION_INTRINSIC_PATHWAY	GO_BLOOD_COAGULATION_INTRINSIC_PATHWAY		16	0.435703	1.05642	0.383051	0.853684	1	3212	tags=38%, list=14%, signal=44%
GO_REGULATION_OF_DENDRITE_EXTENSION	GO_REGULATION_OF_DENDRITE_EXTENSION		17	0.433973	1.05621	0.376835	0.853834	1	589	tags=12%, list=3%, signal=12%
GO_NEURON_FATE_SPECIFICATION	GO_NEURON_FATE_SPECIFICATION		20	0.417536	1.05546	0.381789	0.855978	1	4823	tags=45%, list=21%, signal=57%
GO_MEMBRANE_DEPOLARIZATION_DURING_ACTION_POTENTIAL	GO_MEMBRANE_DEPOLARIZATION_DURING_ACTION_POTENTIAL		37	0.372982	1.05512	0.386749	0.856562	1	3575	tags=24%, list=16%, signal=29%
GO_ALCOHOL_BIOSYNTHETIC_PROCESS	GO_ALCOHOL_BIOSYNTHETIC_PROCESS		101	0.316679	1.05478	0.365014	0.85717	1	6321	tags=33%, list=28%, signal=45%
GO_CATION_SUGAR_SYMPORTER_ACTIVITY	GO_CATION_SUGAR_SYMPORTER_ACTIVITY		15	0.449963	1.05437	0.389365	0.85803	1	6237	tags=33%, list=27%, signal=46%
GO_POSITIVE_REGULATION_OF_CELL_DEVELOPMENT	GO_POSITIVE_REGULATION_OF_CELL_DEVELOPMENT		431	0.271582	1.0538	0.32	0.859514	1	4602	tags=23%, list=20%, signal=28%
GO_ESTABLISHMENT_OF_ENDOTHELIAL_BARRIER	GO_ESTABLISHMENT_OF_ENDOTHELIAL_BARRIER		28	0.386	1.05343	0.363354	0.86028	1	9632	tags=61%, list=42%, signal=105%
GO_POSITIVE_REGULATION_OF_AMINE_TRANSPORT	GO_POSITIVE_REGULATION_OF_AMINE_TRANSPORT		28	0.390603	1.05319	0.394481	0.860542	1	6703	tags=54%, list=29%, signal=76%
GO_POSITIVE_REGULATION_OF_PROTEIN_TYROSINE_KINASE_ACTIVITY	GO_POSITIVE_REGULATION_OF_PROTEIN_TYROSINE_KINASE_ACTIVITY		35	0.370751	1.05281	0.377389	0.861269	1	6892	tags=46%, list=30%, signal=65%
GO_BONE_CELL_DEVELOPMENT	GO_BONE_CELL_DEVELOPMENT		20	0.418774	1.0528	0.391304	0.860657	1	10559	tags=70%, list=46%, signal=130%
GO_CELLULAR_SODIUM_ION_HOMEOSTASIS	GO_CELLULAR_SODIUM_ION_HOMEOSTASIS		18	0.441122	1.05218	0.396959	0.862392	1	4115	tags=28%, list=18%, signal=34%
GO_KINESIN_BINDING	GO_KINESIN_BINDING		29	0.380135	1.05197	0.405797	0.862572	1	4099	tags=24%, list=18%, signal=29%
GO_RESPONSE_TO_PAIN	GO_RESPONSE_TO_PAIN		26	0.394697	1.05167	0.381703	0.8631	1	4950	tags=38%, list=22%, signal=49%
GO_CELLULAR_RESPONSE_TO_LEPTIN_STIMULUS	GO_CELLULAR_RESPONSE_TO_LEPTIN_STIMULUS		16	0.438277	1.05166	0.398333	0.862487	1	2655	tags=19%, list=12%, signal=21%
GO_REGULATION_OF_HOMEOSTATIC_PROCESS	GO_REGULATION_OF_HOMEOSTATIC_PROCESS		402	0.271425	1.05155	0.309469	0.862294	1	4720	tags=21%, list=21%, signal=26%
GO_REGULATION_OF_PHOSPHATASE_ACTIVITY	GO_REGULATION_OF_PHOSPHATASE_ACTIVITY		115	0.301562	1.05141	0.332394	0.862117	1	4697	tags=22%, list=21%, signal=27%
GO_REGULATION_OF_CARDIAC_MUSCLE_CELL_CONTRACTION	GO_REGULATION_OF_CARDIAC_MUSCLE_CELL_CONTRACTION		27	0.399581	1.05125	0.373626	0.862087	1	6552	tags=33%, list=29%, signal=47%
GO_REGULATION_OF_INTERLEUKIN_6_BIOSYNTHETIC_PROCESS	GO_REGULATION_OF_INTERLEUKIN_6_BIOSYNTHETIC_PROCESS		15	0.448863	1.05001	0.404568	0.86607	1	4086	tags=40%, list=18%, signal=49%
GO_REGULATION_OF_TRANSMEMBRANE_RECEPTOR_PROTEIN_SERINE_THREONINE_KINASE_SIGNALING_PATHWAY	GO_REGULATION_OF_TRANSMEMBRANE_RECEPTOR_PROTEIN_SERINE_THREONINE_KINASE_SIGNALING_PATHWAY		191	0.288037	1.04978	0.344346	0.866292	1	4734	tags=24%, list=21%, signal=30%
GO_POSITIVE_REGULATION_OF_ALCOHOL_BIOSYNTHETIC_PROCESS	GO_POSITIVE_REGULATION_OF_ALCOHOL_BIOSYNTHETIC_PROCESS		20	0.421573	1.04963	0.397035	0.866197	1	3451	tags=30%, list=15%, signal=35%
GO_POSITIVE_REGULATION_OF_NEURON_PROJECTION_DEVELOPMENT	GO_POSITIVE_REGULATION_OF_NEURON_PROJECTION_DEVELOPMENT		224	0.285969	1.04958	0.362595	0.865744	1	4602	tags=23%, list=20%, signal=29%
GO_NEGATIVE_REGULATION_OF_ESTABLISHMENT_OF_PROTEIN_LOCALIZATION	GO_NEGATIVE_REGULATION_OF_ESTABLISHMENT_OF_PROTEIN_LOCALIZATION		186	0.291766	1.04824	0.351492	0.870162	1	4361	tags=20%, list=19%, signal=24%
GO_REGULATION_OF_NIK_NF_KAPPAB_SIGNALING	GO_REGULATION_OF_NIK_NF_KAPPAB_SIGNALING		40	0.356621	1.04806	0.387195	0.870202	1	6032	tags=30%, list=26%, signal=41%
GO_NEGATIVE_REGULATION_OF_PROTEIN_CATABOLIC_PROCESS	GO_NEGATIVE_REGULATION_OF_PROTEIN_CATABOLIC_PROCESS		102	0.310275	1.04775	0.350725	0.870648	1	4873	tags=19%, list=21%, signal=24%
GO_RESPONSE_TO_EXTRACELLULAR_STIMULUS	GO_RESPONSE_TO_EXTRACELLULAR_STIMULUS		400	0.27059	1.04773	0.319428	0.870086	1	6513	tags=31%, list=29%, signal=42%
GO_KIDNEY_EPITHELIUM_DEVELOPMENT	GO_KIDNEY_EPITHELIUM_DEVELOPMENT		119	0.304158	1.04768	0.344444	0.869646	1	4751	tags=30%, list=21%, signal=38%
GO_SCAFFOLD_PROTEIN_BINDING	GO_SCAFFOLD_PROTEIN_BINDING		43	0.351072	1.04752	0.378812	0.869579	1	4430	tags=23%, list=19%, signal=29%
GO_CELL_CELL_RECOGNITION	GO_CELL_CELL_RECOGNITION		44	0.359462	1.04715	0.387597	0.8703	1	4764	tags=34%, list=21%, signal=43%
GO_AMIDE_BINDING	GO_AMIDE_BINDING		208	0.285417	1.04698	0.356511	0.870274	1	4536	tags=21%, list=20%, signal=26%
GO_EMBRYONIC_ORGAN_MORPHOGENESIS	GO_EMBRYONIC_ORGAN_MORPHOGENESIS		260	0.278512	1.04691	0.349815	0.869882	1	4713	tags=25%, list=21%, signal=31%
GO_REGULATION_OF_VESICLE_FUSION	GO_REGULATION_OF_VESICLE_FUSION		56	0.342585	1.04686	0.3951	0.869456	1	9068	tags=50%, list=40%, signal=83%
GO_RESPONSE_TO_BMP	GO_RESPONSE_TO_BMP		83	0.319016	1.0466	0.370213	0.869826	1	4730	tags=31%, list=21%, signal=39%
GO_PIGMENT_BIOSYNTHETIC_PROCESS	GO_PIGMENT_BIOSYNTHETIC_PROCESS		42	0.355359	1.04637	0.396256	0.87002	1	1577	tags=12%, list=7%, signal=13%
GO_PHOSPHATIDYLINOSITOL_3_4_5_TRISPHOSPHATE_BINDING	GO_PHOSPHATIDYLINOSITOL_3_4_5_TRISPHOSPHATE_BINDING		31	0.378117	1.04594	0.394693	0.870971	1	8986	tags=42%, list=39%, signal=69%
GO_DRUG_BINDING	GO_DRUG_BINDING		92	0.317068	1.04575	0.385892	0.871049	1	6621	tags=36%, list=29%, signal=50%
GO_SIGNALING_ADAPTOR_ACTIVITY	GO_SIGNALING_ADAPTOR_ACTIVITY		70	0.329943	1.04552	0.396254	0.871224	1	7481	tags=39%, list=33%, signal=57%
GO_REGULATION_OF_STEM_CELL_PROLIFERATION	GO_REGULATION_OF_STEM_CELL_PROLIFERATION		80	0.321275	1.04477	0.38	0.873448	1	5993	tags=34%, list=26%, signal=46%
GO_G2_DNA_DAMAGE_CHECKPOINT	GO_G2_DNA_DAMAGE_CHECKPOINT		33	0.368846	1.04413	0.387195	0.875184	1	8920	tags=42%, list=39%, signal=70%
GO_RESPONSE_TO_INORGANIC_SUBSTANCE	GO_RESPONSE_TO_INORGANIC_SUBSTANCE		429	0.269011	1.04387	0.348519	0.875522	1	3645	tags=16%, list=16%, signal=19%
GO_PROTEIN_KINASE_A_REGULATORY_SUBUNIT_BINDING	GO_PROTEIN_KINASE_A_REGULATORY_SUBUNIT_BINDING		15	0.450582	1.04361	0.412478	0.875879	1	627	tags=7%, list=3%, signal=7%
GO_NEGATIVE_REGULATION_OF_OSTEOCLAST_DIFFERENTIATION	GO_NEGATIVE_REGULATION_OF_OSTEOCLAST_DIFFERENTIATION		21	0.410595	1.04335	0.421053	0.87619	1	7588	tags=57%, list=33%, signal=86%
GO_GLOMERULAR_EPITHELIUM_DEVELOPMENT	GO_GLOMERULAR_EPITHELIUM_DEVELOPMENT		18	0.42265	1.04278	0.42487	0.877706	1	4540	tags=39%, list=20%, signal=49%
GO_DNA_CATABOLIC_PROCESS_ENDONUCLEOLYTIC	GO_DNA_CATABOLIC_PROCESS_ENDONUCLEOLYTIC		17	0.427281	1.04272	0.416807	0.877341	1	265	tags=6%, list=1%, signal=6%
GO_POSITIVE_REGULATION_OF_LEUKOCYTE_DEGRANULATION	GO_POSITIVE_REGULATION_OF_LEUKOCYTE_DEGRANULATION		16	0.424867	1.04255	0.410473	0.877294	1	2957	tags=25%, list=13%, signal=29%
GO_POSITIVE_REGULATION_OF_SMOOTHENED_SIGNALING_PATHWAY	GO_POSITIVE_REGULATION_OF_SMOOTHENED_SIGNALING_PATHWAY		23	0.39431	1.04231	0.399023	0.877521	1	9255	tags=57%, list=41%, signal=95%
GO_REGULATION_OF_SYSTEMIC_ARTERIAL_BLOOD_PRESSURE_MEDIATED_BY_A_CHEMICAL_SIGNAL	GO_REGULATION_OF_SYSTEMIC_ARTERIAL_BLOOD_PRESSURE_MEDIATED_BY_A_CHEMICAL_SIGNAL		38	0.359199	1.04198	0.379728	0.878044	1	6251	tags=39%, list=27%, signal=54%
GO_GLYCOSYL_COMPOUND_CATABOLIC_PROCESS	GO_GLYCOSYL_COMPOUND_CATABOLIC_PROCESS		33	0.368165	1.04187	0.408451	0.877879	1	6159	tags=33%, list=27%, signal=46%
GO_ZYMOGEN_ACTIVATION	GO_ZYMOGEN_ACTIVATION		99	0.310366	1.04163	0.391484	0.878163	1	3480	tags=21%, list=15%, signal=25%
GO_DENDRITIC_SPINE_ORGANIZATION	GO_DENDRITIC_SPINE_ORGANIZATION		17	0.433973	1.04151	0.423203	0.877925	1	3646	tags=29%, list=16%, signal=35%
GO_APOPTOTIC_PROCESS_INVOLVED_IN_DEVELOPMENT	GO_APOPTOTIC_PROCESS_INVOLVED_IN_DEVELOPMENT		18	0.419173	1.0414	0.393258	0.877694	1	8905	tags=72%, list=39%, signal=118%
GO_PROSTANOID_BIOSYNTHETIC_PROCESS	GO_PROSTANOID_BIOSYNTHETIC_PROCESS		17	0.421312	1.04114	0.39701	0.878047	1	4344	tags=29%, list=19%, signal=36%
GO_REGULATION_OF_NON_CANONICAL_WNT_SIGNALING_PATHWAY	GO_REGULATION_OF_NON_CANONICAL_WNT_SIGNALING_PATHWAY		19	0.427286	1.04097	0.418831	0.878036	1	4329	tags=26%, list=19%, signal=32%
GO_REGULATION_OF_ACTIN_FILAMENT_BUNDLE_ASSEMBLY	GO_REGULATION_OF_ACTIN_FILAMENT_BUNDLE_ASSEMBLY		74	0.322908	1.04077	0.377025	0.878119	1	8119	tags=51%, list=36%, signal=79%
GO_ALCOHOL_BINDING	GO_ALCOHOL_BINDING		91	0.312973	1.0404	0.397163	0.878849	1	4771	tags=31%, list=21%, signal=39%
GO_ENDODERMAL_CELL_DIFFERENTIATION	GO_ENDODERMAL_CELL_DIFFERENTIATION		40	0.356533	1.04039	0.394984	0.878286	1	6673	tags=38%, list=29%, signal=53%
GO_ANION_TRANSPORT	GO_ANION_TRANSPORT		415	0.268924	1.04025	0.346651	0.878159	1	6861	tags=36%, list=30%, signal=50%
GO_L_AMINO_ACID_TRANSPORT	GO_L_AMINO_ACID_TRANSPORT		55	0.334644	1.03975	0.401198	0.879419	1	3156	tags=20%, list=14%, signal=23%
GO_REGULATION_OF_ENDOTHELIAL_CELL_MIGRATION	GO_REGULATION_OF_ENDOTHELIAL_CELL_MIGRATION		109	0.303385	1.03973	0.378641	0.878817	1	6869	tags=38%, list=30%, signal=54%
GO_REGULATION_OF_ACTIN_FILAMENT_BASED_PROCESS	GO_REGULATION_OF_ACTIN_FILAMENT_BASED_PROCESS		289	0.275596	1.03969	0.373494	0.878325	1	8119	tags=43%, list=36%, signal=66%
GO_CLATHRIN_ADAPTOR_COMPLEX	GO_CLATHRIN_ADAPTOR_COMPLEX		27	0.386381	1.03959	0.407233	0.87806	1	10040	tags=56%, list=44%, signal=99%
GO_SMAD_PROTEIN_SIGNAL_TRANSDUCTION	GO_SMAD_PROTEIN_SIGNAL_TRANSDUCTION		53	0.337589	1.0392	0.408889	0.878868	1	3676	tags=21%, list=16%, signal=25%
GO_REGULATION_OF_MAST_CELL_ACTIVATION	GO_REGULATION_OF_MAST_CELL_ACTIVATION		37	0.365424	1.03829	0.385911	0.881576	1	8044	tags=43%, list=35%, signal=67%
GO_REGULATION_OF_TRANSCRIPTION_REGULATORY_REGION_DNA_BINDING	GO_REGULATION_OF_TRANSCRIPTION_REGULATORY_REGION_DNA_BINDING		34	0.369541	1.03797	0.402866	0.882073	1	3755	tags=21%, list=16%, signal=25%
GO_MEMBRANE_DEPOLARIZATION	GO_MEMBRANE_DEPOLARIZATION		55	0.336577	1.03792	0.406627	0.881637	1	7753	tags=49%, list=34%, signal=74%
GO_VASCULAR_ENDOTHELIAL_GROWTH_FACTOR_RECEPTOR_SIGNALING_PATHWAY	GO_VASCULAR_ENDOTHELIAL_GROWTH_FACTOR_RECEPTOR_SIGNALING_PATHWAY		74	0.322302	1.03675	0.393175	0.885356	1	9535	tags=54%, list=42%, signal=93%
GO_POSITIVE_REGULATION_OF_PROTEIN_IMPORT	GO_POSITIVE_REGULATION_OF_PROTEIN_IMPORT		100	0.30499	1.03653	0.377688	0.885561	1	6523	tags=33%, list=29%, signal=46%
GO_CILIUM	GO_CILIUM		381	0.269613	1.03652	0.372922	0.884952	1	4807	tags=22%, list=21%, signal=27%
GO_REGULATION_OF_CELLULAR_COMPONENT_SIZE	GO_REGULATION_OF_CELLULAR_COMPONENT_SIZE		310	0.273946	1.03636	0.368613	0.884895	1	7253	tags=37%, list=32%, signal=53%
GO_FOLIC_ACID_CONTAINING_COMPOUND_METABOLIC_PROCESS	GO_FOLIC_ACID_CONTAINING_COMPOUND_METABOLIC_PROCESS		27	0.387886	1.03628	0.412238	0.884542	1	2765	tags=15%, list=12%, signal=17%
GO_CGMP_METABOLIC_PROCESS	GO_CGMP_METABOLIC_PROCESS		19	0.411423	1.03581	0.419463	0.885654	1	2504	tags=21%, list=11%, signal=24%
GO_NEGATIVE_REGULATION_OF_NEURAL_PRECURSOR_CELL_PROLIFERATION	GO_NEGATIVE_REGULATION_OF_NEURAL_PRECURSOR_CELL_PROLIFERATION		19	0.410812	1.03575	0.421824	0.885209	1	4488	tags=32%, list=20%, signal=39%
GO_ISOPRENOID_BIOSYNTHETIC_PROCESS	GO_ISOPRENOID_BIOSYNTHETIC_PROCESS		24	0.399228	1.03551	0.417085	0.885428	1	8677	tags=58%, list=38%, signal=94%
GO_AMINOGLYCAN_METABOLIC_PROCESS	GO_AMINOGLYCAN_METABOLIC_PROCESS		151	0.29097	1.03511	0.392258	0.886272	1	7027	tags=36%, list=31%, signal=51%
GO_REGULATION_OF_NEUROTRANSMITTER_RECEPTOR_ACTIVITY	GO_REGULATION_OF_NEUROTRANSMITTER_RECEPTOR_ACTIVITY		25	0.399011	1.0351	0.427215	0.885661	1	4277	tags=40%, list=19%, signal=49%
GO_CELLULAR_RESPONSE_TO_CORTICOSTEROID_STIMULUS	GO_CELLULAR_RESPONSE_TO_CORTICOSTEROID_STIMULUS		54	0.338086	1.03446	0.39645	0.887382	1	4847	tags=24%, list=21%, signal=30%
GO_POSITIVE_REGULATION_OF_CELL_MATRIX_ADHESION	GO_POSITIVE_REGULATION_OF_CELL_MATRIX_ADHESION		37	0.36407	1.03438	0.408602	0.887069	1	7295	tags=41%, list=32%, signal=59%
GO_RESPONSE_TO_VITAMIN_D	GO_RESPONSE_TO_VITAMIN_D		32	0.376622	1.03435	0.429245	0.886523	1	6461	tags=38%, list=28%, signal=52%
GO_SITE_OF_POLARIZED_GROWTH	GO_SITE_OF_POLARIZED_GROWTH		139	0.292935	1.03432	0.375328	0.886033	1	4641	tags=24%, list=20%, signal=31%
GO_RESPONSE_TO_LEPTIN	GO_RESPONSE_TO_LEPTIN		20	0.411467	1.03427	0.407767	0.88557	1	2655	tags=15%, list=12%, signal=17%
GO_NEGATIVE_REGULATION_OF_RESPONSE_TO_BIOTIC_STIMULUS	GO_NEGATIVE_REGULATION_OF_RESPONSE_TO_BIOTIC_STIMULUS		27	0.379353	1.03414	0.403846	0.88542	1	6722	tags=41%, list=29%, signal=58%
GO_NEGATIVE_REGULATION_OF_PROTEIN_COMPLEX_ASSEMBLY	GO_NEGATIVE_REGULATION_OF_PROTEIN_COMPLEX_ASSEMBLY		96	0.31174	1.03291	0.413793	0.88924	1	4350	tags=22%, list=19%, signal=27%
GO_NEGATIVE_REGULATION_OF_ION_TRANSPORT	GO_NEGATIVE_REGULATION_OF_ION_TRANSPORT		110	0.303771	1.03187	0.405028	0.89246	1	4865	tags=26%, list=21%, signal=33%
GO_ESTROGEN_METABOLIC_PROCESS	GO_ESTROGEN_METABOLIC_PROCESS		17	0.421352	1.03158	0.429457	0.89292	1	6106	tags=35%, list=27%, signal=48%
GO_NEGATIVE_REGULATION_OF_CATION_TRANSMEMBRANE_TRANSPORT	GO_NEGATIVE_REGULATION_OF_CATION_TRANSMEMBRANE_TRANSPORT		54	0.334391	1.03149	0.407295	0.892596	1	3494	tags=20%, list=15%, signal=24%
GO_ORGANIC_CATION_TRANSPORT	GO_ORGANIC_CATION_TRANSPORT		17	0.434391	1.03133	0.428099	0.892586	1	4750	tags=41%, list=21%, signal=52%
GO_REGULATION_OF_TYROSINE_PHOSPHORYLATION_OF_STAT5_PROTEIN	GO_REGULATION_OF_TYROSINE_PHOSPHORYLATION_OF_STAT5_PROTEIN		18	0.421297	1.031	0.432014	0.89316	1	2591	tags=28%, list=11%, signal=31%
GO_CELLULAR_SENESCENCE	GO_CELLULAR_SENESCENCE		30	0.375957	1.03048	0.415563	0.894406	1	6544	tags=30%, list=29%, signal=42%
GO_PYRIMIDINE_NUCLEOSIDE_METABOLIC_PROCESS	GO_PYRIMIDINE_NUCLEOSIDE_METABOLIC_PROCESS		41	0.353392	1.03045	0.423256	0.893879	1	3563	tags=17%, list=16%, signal=20%
GO_GENITALIA_DEVELOPMENT	GO_GENITALIA_DEVELOPMENT		38	0.360228	1.03032	0.419602	0.893727	1	4727	tags=34%, list=21%, signal=43%
GO_REGULATION_OF_SYMBIOSIS_ENCOMPASSING_MUTUALISM_THROUGH_PARASITISM	GO_REGULATION_OF_SYMBIOSIS_ENCOMPASSING_MUTUALISM_THROUGH_PARASITISM		172	0.285963	1.0303	0.373541	0.89317	1	4625	tags=23%, list=20%, signal=29%
GO_REGULATION_OF_BMP_SIGNALING_PATHWAY	GO_REGULATION_OF_BMP_SIGNALING_PATHWAY		73	0.322989	1.02975	0.412294	0.894626	1	3478	tags=21%, list=15%, signal=24%
GO_ACTIN_FILAMENT_BUNDLE_ORGANIZATION	GO_ACTIN_FILAMENT_BUNDLE_ORGANIZATION		45	0.346887	1.02859	0.414861	0.898317	1	4274	tags=20%, list=19%, signal=25%
GO_STAT_CASCADE	GO_STAT_CASCADE		44	0.342429	1.02803	0.416914	0.899827	1	7548	tags=48%, list=33%, signal=71%
GO_NEGATIVE_REGULATION_OF_HYDROLASE_ACTIVITY	GO_NEGATIVE_REGULATION_OF_HYDROLASE_ACTIVITY		319	0.269563	1.02766	0.397862	0.900555	1	4887	tags=23%, list=21%, signal=29%
GO_PROTEIN_LOCALIZATION_TO_CILIUM	GO_PROTEIN_LOCALIZATION_TO_CILIUM		24	0.393678	1.02726	0.417863	0.901339	1	3439	tags=17%, list=15%, signal=20%
GO_REGULATION_OF_MULTI_ORGANISM_PROCESS	GO_REGULATION_OF_MULTI_ORGANISM_PROCESS		392	0.266688	1.02706	0.396512	0.901406	1	4625	tags=21%, list=20%, signal=26%
GO_RESPONSE_TO_TRANSFORMING_GROWTH_FACTOR_BETA	GO_RESPONSE_TO_TRANSFORMING_GROWTH_FACTOR_BETA		138	0.291051	1.02628	0.406336	0.903634	1	6841	tags=29%, list=30%, signal=41%
GO_REGULATION_OF_OLIGODENDROCYTE_DIFFERENTIATION	GO_REGULATION_OF_OLIGODENDROCYTE_DIFFERENTIATION		22	0.395828	1.02612	0.43109	0.903607	1	4560	tags=32%, list=20%, signal=40%
GO_POSITIVE_REGULATION_OF_LIPID_CATABOLIC_PROCESS	GO_POSITIVE_REGULATION_OF_LIPID_CATABOLIC_PROCESS		24	0.395989	1.02592	0.439063	0.90374	1	1749	tags=17%, list=8%, signal=18%
GO_REGULATION_OF_TRIGLYCERIDE_BIOSYNTHETIC_PROCESS	GO_REGULATION_OF_TRIGLYCERIDE_BIOSYNTHETIC_PROCESS		17	0.42842	1.02589	0.449664	0.903211	1	5741	tags=35%, list=25%, signal=47%
GO_ADULT_LOCOMOTORY_BEHAVIOR	GO_ADULT_LOCOMOTORY_BEHAVIOR		70	0.318339	1.02542	0.391496	0.904278	1	6956	tags=44%, list=30%, signal=64%
GO_MONOVALENT_INORGANIC_CATION_TRANSMEMBRANE_TRANSPORTER_ACTIVITY	GO_MONOVALENT_INORGANIC_CATION_TRANSMEMBRANE_TRANSPORTER_ACTIVITY		309	0.269697	1.02506	0.401227	0.904967	1	4980	tags=28%, list=22%, signal=36%
GO_OVULATION_CYCLE_PROCESS	GO_OVULATION_CYCLE_PROCESS		77	0.313438	1.02473	0.427536	0.905526	1	4728	tags=23%, list=21%, signal=29%
GO_POSITIVE_REGULATION_OF_TISSUE_REMODELING	GO_POSITIVE_REGULATION_OF_TISSUE_REMODELING		22	0.390347	1.02473	0.425641	0.904903	1	3310	tags=23%, list=15%, signal=27%
GO_METANEPHRIC_EPITHELIUM_DEVELOPMENT	GO_METANEPHRIC_EPITHELIUM_DEVELOPMENT		19	0.41011	1.0246	0.431373	0.90475	1	1903	tags=21%, list=8%, signal=23%
GO_BILE_ACID_BIOSYNTHETIC_PROCESS	GO_BILE_ACID_BIOSYNTHETIC_PROCESS		16	0.433533	1.02414	0.44	0.90576	1	4322	tags=25%, list=19%, signal=31%
GO_ANION_CATION_SYMPORTER_ACTIVITY	GO_ANION_CATION_SYMPORTER_ACTIVITY		44	0.345585	1.0238	0.403846	0.906302	1	3309	tags=23%, list=15%, signal=27%
GO_N_GLYCAN_PROCESSING	GO_N_GLYCAN_PROCESSING		16	0.420863	1.02376	0.442857	0.90586	1	8923	tags=50%, list=39%, signal=82%
GO_PHOSPHATIDYLINOSITOL_DEPHOSPHORYLATION	GO_PHOSPHATIDYLINOSITOL_DEPHOSPHORYLATION		22	0.402662	1.02346	0.444631	0.906407	1	4265	tags=18%, list=19%, signal=22%
GO_TRANSFORMING_GROWTH_FACTOR_BETA_RECEPTOR_SIGNALING_PATHWAY	GO_TRANSFORMING_GROWTH_FACTOR_BETA_RECEPTOR_SIGNALING_PATHWAY		92	0.305561	1.02336	0.404899	0.906108	1	6997	tags=27%, list=31%, signal=39%
GO_MICROBODY	GO_MICROBODY		122	0.29334	1.02336	0.43531	0.905482	1	3945	tags=13%, list=17%, signal=16%
GO_POSITIVE_REGULATION_OF_DEVELOPMENTAL_GROWTH	GO_POSITIVE_REGULATION_OF_DEVELOPMENTAL_GROWTH		143	0.291512	1.02297	0.385013	0.906253	1	6653	tags=36%, list=29%, signal=51%
GO_PRESYNAPTIC_PROCESS_INVOLVED_IN_SYNAPTIC_TRANSMISSION	GO_PRESYNAPTIC_PROCESS_INVOLVED_IN_SYNAPTIC_TRANSMISSION		107	0.30187	1.02224	0.431206	0.908333	1	4693	tags=32%, list=21%, signal=40%
GO_REGULATION_OF_PROTEIN_SERINE_THREONINE_KINASE_ACTIVITY	GO_REGULATION_OF_PROTEIN_SERINE_THREONINE_KINASE_ACTIVITY		439	0.26272	1.02206	0.407577	0.908382	1	7000	tags=33%, list=31%, signal=46%
GO_RNA_POLYMERASE_II_CORE_PROMOTER_SEQUENCE_SPECIFIC_DNA_BINDING	GO_RNA_POLYMERASE_II_CORE_PROMOTER_SEQUENCE_SPECIFIC_DNA_BINDING		50	0.337377	1.0215	0.408618	0.909878	1	4566	tags=24%, list=20%, signal=30%
GO_SH2_DOMAIN_BINDING	GO_SH2_DOMAIN_BINDING		26	0.384928	1.02082	0.445724	0.911743	1	6606	tags=42%, list=29%, signal=59%
GO_AXON_REGENERATION	GO_AXON_REGENERATION		22	0.386288	1.0198	0.436975	0.914882	1	7801	tags=59%, list=34%, signal=90%
GO_POSITIVE_REGULATION_OF_STEM_CELL_PROLIFERATION	GO_POSITIVE_REGULATION_OF_STEM_CELL_PROLIFERATION		56	0.330983	1.01936	0.424739	0.915926	1	4565	tags=30%, list=20%, signal=38%
GO_ACTININ_BINDING	GO_ACTININ_BINDING		28	0.376989	1.01834	0.451876	0.919088	1	9271	tags=61%, list=41%, signal=102%
GO_REGULATION_OF_EXTRINSIC_APOPTOTIC_SIGNALING_PATHWAY	GO_REGULATION_OF_EXTRINSIC_APOPTOTIC_SIGNALING_PATHWAY		144	0.286024	1.0173	0.432	0.922197	1	3537	tags=18%, list=16%, signal=21%
GO_CARBOXYLIC_ESTER_HYDROLASE_ACTIVITY	GO_CARBOXYLIC_ESTER_HYDROLASE_ACTIVITY		107	0.300806	1.01721	0.431452	0.921883	1	4431	tags=26%, list=19%, signal=32%
GO_NEGATIVE_REGULATION_OF_INTRACELLULAR_STEROID_HORMONE_RECEPTOR_SIGNALING_PATHWAY	GO_NEGATIVE_REGULATION_OF_INTRACELLULAR_STEROID_HORMONE_RECEPTOR_SIGNALING_PATHWAY		26	0.379795	1.01622	0.434572	0.924916	1	3922	tags=19%, list=17%, signal=23%
GO_GRANULOCYTE_ACTIVATION	GO_GRANULOCYTE_ACTIVATION		17	0.418042	1.01621	0.448763	0.9243	1	7950	tags=53%, list=35%, signal=81%
GO_REGULATION_OF_MYELOID_LEUKOCYTE_DIFFERENTIATION	GO_REGULATION_OF_MYELOID_LEUKOCYTE_DIFFERENTIATION		94	0.303331	1.01581	0.450147	0.92508	1	4102	tags=24%, list=18%, signal=30%
GO_REGULATION_OF_EXOSOMAL_SECRETION	GO_REGULATION_OF_EXOSOMAL_SECRETION		16	0.41943	1.01466	0.444265	0.928746	1	3367	tags=13%, list=15%, signal=15%
GO_POSITIVE_REGULATION_OF_VASCULAR_ENDOTHELIAL_GROWTH_FACTOR_PRODUCTION	GO_POSITIVE_REGULATION_OF_VASCULAR_ENDOTHELIAL_GROWTH_FACTOR_PRODUCTION		25	0.385211	1.01431	0.466346	0.929375	1	7576	tags=52%, list=33%, signal=78%
GO_STEROL_METABOLIC_PROCESS	GO_STEROL_METABOLIC_PROCESS		108	0.296639	1.01397	0.435616	0.929989	1	6754	tags=40%, list=30%, signal=56%
GO_ACTIN_CYTOSKELETON_REORGANIZATION	GO_ACTIN_CYTOSKELETON_REORGANIZATION		54	0.332862	1.01386	0.430556	0.929745	1	4415	tags=24%, list=19%, signal=30%
GO_CYTOPLASMIC_PATTERN_RECOGNITION_RECEPTOR_SIGNALING_PATHWAY	GO_CYTOPLASMIC_PATTERN_RECOGNITION_RECEPTOR_SIGNALING_PATHWAY		32	0.359716	1.01253	0.440124	0.934066	1	6898	tags=31%, list=30%, signal=45%
GO_REGULATION_OF_LIPID_CATABOLIC_PROCESS	GO_REGULATION_OF_LIPID_CATABOLIC_PROCESS		50	0.33235	1.01202	0.459752	0.935324	1	8108	tags=46%, list=36%, signal=71%
GO_POST_EMBRYONIC_DEVELOPMENT	GO_POST_EMBRYONIC_DEVELOPMENT		81	0.30892	1.01075	0.444444	0.939315	1	8427	tags=48%, list=37%, signal=76%
GO_HORMONE_ACTIVITY	GO_HORMONE_ACTIVITY		76	0.309202	1.01071	0.446176	0.938837	1	4821	tags=36%, list=21%, signal=45%
GO_ORGANIC_ACID_CATABOLIC_PROCESS	GO_ORGANIC_ACID_CATABOLIC_PROCESS		186	0.28074	1.01018	0.438059	0.940152	1	3945	tags=16%, list=17%, signal=19%
GO_GLUCOSAMINE_CONTAINING_COMPOUND_METABOLIC_PROCESS	GO_GLUCOSAMINE_CONTAINING_COMPOUND_METABOLIC_PROCESS		22	0.388313	1.00989	0.448105	0.940545	1	158	tags=5%, list=1%, signal=5%
GO_REGULATION_OF_SYNAPTIC_VESICLE_EXOCYTOSIS	GO_REGULATION_OF_SYNAPTIC_VESICLE_EXOCYTOSIS		20	0.403538	1.00962	0.461538	0.940897	1	3679	tags=25%, list=16%, signal=30%
GO_NEGATIVE_REGULATION_OF_TRANSMEMBRANE_TRANSPORT	GO_NEGATIVE_REGULATION_OF_TRANSMEMBRANE_TRANSPORT		75	0.312796	1.00956	0.434343	0.940485	1	4771	tags=24%, list=21%, signal=30%
GO_MICROFILAMENT_MOTOR_ACTIVITY	GO_MICROFILAMENT_MOTOR_ACTIVITY		21	0.401122	1.00952	0.472175	0.939983	1	3758	tags=33%, list=16%, signal=40%
GO_SODIUM_CHANNEL_ACTIVITY	GO_SODIUM_CHANNEL_ACTIVITY		29	0.374517	1.00912	0.464174	0.940862	1	4950	tags=41%, list=22%, signal=53%
GO_INTRACELLULAR_LIPID_TRANSPORT	GO_INTRACELLULAR_LIPID_TRANSPORT		20	0.397167	1.00905	0.45873	0.940481	1	9047	tags=55%, list=40%, signal=91%
GO_SODIUM_CHANNEL_REGULATOR_ACTIVITY	GO_SODIUM_CHANNEL_REGULATOR_ACTIVITY		31	0.367114	1.00878	0.455859	0.940789	1	3606	tags=16%, list=16%, signal=19%
GO_PHOSPHOLIPID_BINDING	GO_PHOSPHOLIPID_BINDING		324	0.265631	1.00795	0.44431	0.943204	1	8169	tags=41%, list=36%, signal=64%
GO_GROWTH_FACTOR_BINDING	GO_GROWTH_FACTOR_BINDING		117	0.295098	1.00785	0.451087	0.942921	1	6841	tags=45%, list=30%, signal=64%
GO_REGULATION_OF_HEART_RATE	GO_REGULATION_OF_HEART_RATE		84	0.306788	1.00656	0.447214	0.947006	1	3661	tags=21%, list=16%, signal=25%
GO_REGULATION_OF_INTERLEUKIN_8_SECRETION	GO_REGULATION_OF_INTERLEUKIN_8_SECRETION		16	0.426013	1.00635	0.480392	0.947128	1	2614	tags=25%, list=11%, signal=28%
GO_TRANSCRIPTIONAL_REPRESSOR_ACTIVITY_RNA_POLYMERASE_II_CORE_PROMOTER_PROXIMAL_REGION_SEQUENCE_SPECIFIC_BINDING	GO_TRANSCRIPTIONAL_REPRESSOR_ACTIVITY_RNA_POLYMERASE_II_CORE_PROMOTER_PROXIMAL_REGION_SEQUENCE_SPECIFIC_BINDING		90	0.301987	1.00631	0.461538	0.946598	1	4798	tags=22%, list=21%, signal=28%
GO_REGULATION_OF_NOREPINEPHRINE_SECRETION	GO_REGULATION_OF_NOREPINEPHRINE_SECRETION		15	0.42146	1.00629	0.441667	0.946035	1	6134	tags=53%, list=27%, signal=73%
GO_PROTEIN_PALMITOYLATION	GO_PROTEIN_PALMITOYLATION		23	0.384262	1.00591	0.461165	0.946825	1	8574	tags=52%, list=38%, signal=83%
GO_PODOSOME	GO_PODOSOME		23	0.388234	1.00498	0.469522	0.949595	1	7332	tags=43%, list=32%, signal=64%
GO_WIDE_PORE_CHANNEL_ACTIVITY	GO_WIDE_PORE_CHANNEL_ACTIVITY		20	0.394753	1.00469	0.46549	0.949976	1	3661	tags=30%, list=16%, signal=36%
GO_MAMMARY_GLAND_MORPHOGENESIS	GO_MAMMARY_GLAND_MORPHOGENESIS		38	0.352383	1.0041	0.449843	0.951479	1	7607	tags=45%, list=33%, signal=67%
GO_APOPTOTIC_NUCLEAR_CHANGES	GO_APOPTOTIC_NUCLEAR_CHANGES		21	0.38916	1.00397	0.455149	0.951353	1	265	tags=5%, list=1%, signal=5%
GO_ACTIN_FILAMENT_BINDING	GO_ACTIN_FILAMENT_BINDING		115	0.295153	1.00355	0.442693	0.952246	1	7742	tags=45%, list=34%, signal=68%
GO_REGULATION_OF_TYPE_I_INTERFERON_MEDIATED_SIGNALING_PATHWAY	GO_REGULATION_OF_TYPE_I_INTERFERON_MEDIATED_SIGNALING_PATHWAY		25	0.381126	1.00325	0.435484	0.952704	1	6423	tags=40%, list=28%, signal=56%
GO_REGULATION_OF_DEFENSE_RESPONSE_TO_VIRUS_BY_HOST	GO_REGULATION_OF_DEFENSE_RESPONSE_TO_VIRUS_BY_HOST		110	0.298613	1.0021	0.477901	0.956218	1	3803	tags=18%, list=17%, signal=22%
GO_ASPARTIC_TYPE_PEPTIDASE_ACTIVITY	GO_ASPARTIC_TYPE_PEPTIDASE_ACTIVITY		17	0.413024	1.00201	0.484034	0.95596	1	8726	tags=65%, list=38%, signal=105%
GO_PERIPHERAL_NERVOUS_SYSTEM_AXON_ENSHEATHMENT	GO_PERIPHERAL_NERVOUS_SYSTEM_AXON_ENSHEATHMENT		20	0.392528	1.00156	0.462541	0.956948	1	7588	tags=35%, list=33%, signal=52%
GO_RESPONSE_TO_ACIDIC_PH	GO_RESPONSE_TO_ACIDIC_PH		15	0.425165	1.00105	0.47973	0.95819	1	4115	tags=27%, list=18%, signal=33%
GO_ORGANIC_ANION_TRANSPORT	GO_ORGANIC_ANION_TRANSPORT		318	0.262121	1.0009	0.449941	0.958123	1	6577	tags=34%, list=29%, signal=47%
GO_SH3_DOMAIN_BINDING	GO_SH3_DOMAIN_BINDING		109	0.294832	1.00083	0.448895	0.957716	1	8587	tags=50%, list=38%, signal=81%
GO_RESPONSE_TO_HEAT	GO_RESPONSE_TO_HEAT		77	0.308615	1.00082	0.444954	0.957099	1	6571	tags=30%, list=29%, signal=42%
GO_POSITIVE_REGULATION_OF_PHOSPHATIDYLINOSITOL_3_KINASE_SIGNALING	GO_POSITIVE_REGULATION_OF_PHOSPHATIDYLINOSITOL_3_KINASE_SIGNALING		56	0.324963	0.999787	0.464939	0.960229	1	6789	tags=45%, list=30%, signal=63%
GO_NEGATIVE_REGULATION_OF_G_PROTEIN_COUPLED_RECEPTOR_PROTEIN_SIGNALING_PATHWAY	GO_NEGATIVE_REGULATION_OF_G_PROTEIN_COUPLED_RECEPTOR_PROTEIN_SIGNALING_PATHWAY		38	0.350068	0.99973	0.471074	0.959793	1	3606	tags=21%, list=16%, signal=25%
GO_RESPONSE_TO_PURINE_CONTAINING_COMPOUND	GO_RESPONSE_TO_PURINE_CONTAINING_COMPOUND		151	0.281972	0.99827	0.472074	0.964553	1	4013	tags=21%, list=18%, signal=25%
GO_MUSCLE_TISSUE_DEVELOPMENT	GO_MUSCLE_TISSUE_DEVELOPMENT		249	0.268646	0.998124	0.479012	0.964437	1	4796	tags=27%, list=21%, signal=34%
GO_SECRETORY_GRANULE	GO_SECRETORY_GRANULE		293	0.265412	0.998089	0.494545	0.963931	1	4871	tags=25%, list=21%, signal=32%
GO_REGULATION_OF_DEVELOPMENTAL_GROWTH	GO_REGULATION_OF_DEVELOPMENTAL_GROWTH		262	0.267543	0.997966	0.470085	0.963751	1	4776	tags=24%, list=21%, signal=30%
GO_REGULATION_OF_PROTEIN_AUTOPHOSPHORYLATION	GO_REGULATION_OF_PROTEIN_AUTOPHOSPHORYLATION		35	0.351033	0.997897	0.451761	0.963361	1	4190	tags=20%, list=18%, signal=24%
GO_FILOPODIUM_ASSEMBLY	GO_FILOPODIUM_ASSEMBLY		17	0.416732	0.997831	0.462838	0.962972	1	7467	tags=59%, list=33%, signal=87%
GO_POSITIVE_REGULATION_OF_MYELOID_LEUKOCYTE_DIFFERENTIATION	GO_POSITIVE_REGULATION_OF_MYELOID_LEUKOCYTE_DIFFERENTIATION		44	0.340022	0.9976	0.465544	0.963222	1	3706	tags=23%, list=16%, signal=27%
GO_NEURON_PROJECTION_REGENERATION	GO_NEURON_PROJECTION_REGENERATION		31	0.365973	0.997501	0.4736	0.962933	1	6677	tags=52%, list=29%, signal=73%
GO_NEGATIVE_REGULATION_OF_DENDRITE_DEVELOPMENT	GO_NEGATIVE_REGULATION_OF_DENDRITE_DEVELOPMENT		25	0.375843	0.997059	0.430743	0.963898	1	8119	tags=52%, list=36%, signal=81%
GO_CELL_DIFFERENTIATION_INVOLVED_IN_KIDNEY_DEVELOPMENT	GO_CELL_DIFFERENTIATION_INVOLVED_IN_KIDNEY_DEVELOPMENT		33	0.356361	0.996459	0.467669	0.965434	1	4540	tags=30%, list=20%, signal=38%
GO_POSITIVE_REGULATION_OF_TRANSFORMING_GROWTH_FACTOR_BETA_PRODUCTION	GO_POSITIVE_REGULATION_OF_TRANSFORMING_GROWTH_FACTOR_BETA_PRODUCTION		16	0.419307	0.996451	0.471795	0.964821	1	2288	tags=19%, list=10%, signal=21%
GO_RESPONSE_TO_FATTY_ACID	GO_RESPONSE_TO_FATTY_ACID		77	0.310158	0.996326	0.460784	0.964646	1	4771	tags=29%, list=21%, signal=36%
GO_GLYCOPROTEIN_METABOLIC_PROCESS	GO_GLYCOPROTEIN_METABOLIC_PROCESS		311	0.260184	0.996235	0.45962	0.964325	1	6891	tags=31%, list=30%, signal=44%
GO_HEART_DEVELOPMENT	GO_HEART_DEVELOPMENT		438	0.256294	0.995994	0.490991	0.964546	1	4730	tags=22%, list=21%, signal=27%
GO_MAIN_AXON	GO_MAIN_AXON		53	0.327555	0.995488	0.458333	0.96573	1	4791	tags=38%, list=21%, signal=48%
GO_REACTIVE_OXYGEN_SPECIES_BIOSYNTHETIC_PROCESS	GO_REACTIVE_OXYGEN_SPECIES_BIOSYNTHETIC_PROCESS		22	0.394249	0.994834	0.466454	0.967495	1	2737	tags=23%, list=12%, signal=26%
GO_LIPID_CATABOLIC_PROCESS	GO_LIPID_CATABOLIC_PROCESS		206	0.271016	0.994316	0.47416	0.968768	1	4789	tags=23%, list=21%, signal=29%
GO_UNSATURATED_FATTY_ACID_METABOLIC_PROCESS	GO_UNSATURATED_FATTY_ACID_METABOLIC_PROCESS		74	0.303218	0.993482	0.476471	0.971219	1	4426	tags=24%, list=19%, signal=30%
GO_CAMERA_TYPE_EYE_MORPHOGENESIS	GO_CAMERA_TYPE_EYE_MORPHOGENESIS		93	0.297904	0.993389	0.464129	0.970943	1	4751	tags=24%, list=21%, signal=30%
GO_POSITIVE_REGULATION_OF_SKELETAL_MUSCLE_TISSUE_DEVELOPMENT	GO_POSITIVE_REGULATION_OF_SKELETAL_MUSCLE_TISSUE_DEVELOPMENT		26	0.371597	0.993322	0.4832	0.970541	1	7754	tags=50%, list=34%, signal=76%
GO_POSITIVE_REGULATION_OF_CELLULAR_COMPONENT_BIOGENESIS	GO_POSITIVE_REGULATION_OF_CELLULAR_COMPONENT_BIOGENESIS		373	0.257844	0.993124	0.486705	0.970637	1	4713	tags=20%, list=21%, signal=25%
GO_STEROID_CATABOLIC_PROCESS	GO_STEROID_CATABOLIC_PROCESS		15	0.416763	0.992563	0.478261	0.972015	1	6677	tags=40%, list=29%, signal=57%
GO_POSITIVE_REGULATION_OF_CYTOPLASMIC_TRANSPORT	GO_POSITIVE_REGULATION_OF_CYTOPLASMIC_TRANSPORT		260	0.266304	0.992289	0.505521	0.972386	1	3933	tags=15%, list=17%, signal=18%
GO_REGULATION_OF_MYOBLAST_FUSION	GO_REGULATION_OF_MYOBLAST_FUSION		17	0.40788	0.991493	0.485714	0.974716	1	2931	tags=24%, list=13%, signal=27%
GO_NEGATIVE_REGULATION_OF_RESPONSE_TO_REACTIVE_OXYGEN_SPECIES	GO_NEGATIVE_REGULATION_OF_RESPONSE_TO_REACTIVE_OXYGEN_SPECIES		17	0.406319	0.991294	0.471264	0.974808	1	6186	tags=47%, list=27%, signal=65%
GO_POSITIVE_REGULATION_OF_CELL_MORPHOGENESIS_INVOLVED_IN_DIFFERENTIATION	GO_POSITIVE_REGULATION_OF_CELL_MORPHOGENESIS_INVOLVED_IN_DIFFERENTIATION		155	0.278531	0.991228	0.496617	0.974398	1	4566	tags=21%, list=20%, signal=26%
GO_GLUTATHIONE_METABOLIC_PROCESS	GO_GLUTATHIONE_METABOLIC_PROCESS		51	0.32765	0.991111	0.501511	0.974188	1	4220	tags=24%, list=18%, signal=29%
GO_PHOSPHATIDYLINOSITOL_3_4_BISPHOSPHATE_BINDING	GO_PHOSPHATIDYLINOSITOL_3_4_BISPHOSPHATE_BINDING		18	0.402336	0.991077	0.497623	0.973676	1	8986	tags=50%, list=39%, signal=82%
GO_FATTY_ACID_DERIVATIVE_METABOLIC_PROCESS	GO_FATTY_ACID_DERIVATIVE_METABOLIC_PROCESS		64	0.314026	0.990405	0.485757	0.975449	1	4426	tags=25%, list=19%, signal=31%
GO_APICAL_JUNCTION_COMPLEX	GO_APICAL_JUNCTION_COMPLEX		120	0.28688	0.989675	0.495091	0.977477	1	4205	tags=18%, list=18%, signal=21%
GO_POSITIVE_REGULATION_OF_HOMEOSTATIC_PROCESS	GO_POSITIVE_REGULATION_OF_HOMEOSTATIC_PROCESS		188	0.272713	0.988751	0.490298	0.980136	1	4086	tags=18%, list=18%, signal=21%
GO_REGULATION_OF_STEROID_METABOLIC_PROCESS	GO_REGULATION_OF_STEROID_METABOLIC_PROCESS		67	0.310253	0.988337	0.480994	0.981004	1	3451	tags=16%, list=15%, signal=19%
GO_MAINTENANCE_OF_LOCATION_IN_CELL	GO_MAINTENANCE_OF_LOCATION_IN_CELL		89	0.297349	0.987977	0.47145	0.981675	1	8935	tags=45%, list=39%, signal=74%
GO_SARCOPLASM	GO_SARCOPLASM		65	0.311689	0.98752	0.473684	0.982733	1	4460	tags=20%, list=20%, signal=25%
GO_RESPONSE_TO_CAMP	GO_RESPONSE_TO_CAMP		100	0.293488	0.987363	0.488338	0.982682	1	4013	tags=23%, list=18%, signal=28%
GO_DETECTION_OF_STIMULUS	GO_DETECTION_OF_STIMULUS		182	0.271097	0.986209	0.503201	0.986298	1	4602	tags=24%, list=20%, signal=29%
GO_SENSORY_ORGAN_DEVELOPMENT	GO_SENSORY_ORGAN_DEVELOPMENT		435	0.256187	0.986209	0.538983	0.985654	1	4758	tags=23%, list=21%, signal=29%
GO_CARDIAC_MUSCLE_TISSUE_DEVELOPMENT	GO_CARDIAC_MUSCLE_TISSUE_DEVELOPMENT		131	0.28181	0.986095	0.481683	0.9854	1	4796	tags=27%, list=21%, signal=34%
GO_TERMINAL_BOUTON	GO_TERMINAL_BOUTON		61	0.3176	0.98592	0.463415	0.985403	1	4751	tags=30%, list=21%, signal=37%
GO_EXOCYTIC_VESICLE_MEMBRANE	GO_EXOCYTIC_VESICLE_MEMBRANE		53	0.320809	0.985203	0.504505	0.987405	1	2995	tags=17%, list=13%, signal=20%
GO_CARBOHYDRATE_DERIVATIVE_CATABOLIC_PROCESS	GO_CARBOHYDRATE_DERIVATIVE_CATABOLIC_PROCESS		153	0.278264	0.985082	0.504	0.987213	1	7826	tags=39%, list=34%, signal=58%
GO_REGULATION_OF_ARF_PROTEIN_SIGNAL_TRANSDUCTION	GO_REGULATION_OF_ARF_PROTEIN_SIGNAL_TRANSDUCTION		15	0.416462	0.985075	0.488889	0.986597	1	8404	tags=67%, list=37%, signal=105%
GO_NEURAL_PRECURSOR_CELL_PROLIFERATION	GO_NEURAL_PRECURSOR_CELL_PROLIFERATION		66	0.31265	0.984633	0.477545	0.987571	1	6277	tags=38%, list=28%, signal=52%
GO_MODIFICATION_BY_SYMBIONT_OF_HOST_MORPHOLOGY_OR_PHYSIOLOGY	GO_MODIFICATION_BY_SYMBIONT_OF_HOST_MORPHOLOGY_OR_PHYSIOLOGY		40	0.341825	0.984422	0.491936	0.987695	1	4370	tags=23%, list=19%, signal=28%
GO_GLUTATHIONE_DERIVATIVE_METABOLIC_PROCESS	GO_GLUTATHIONE_DERIVATIVE_METABOLIC_PROCESS		21	0.387939	0.983979	0.492228	0.988693	1	4166	tags=29%, list=18%, signal=35%
GO_GROWTH_FACTOR_RECEPTOR_BINDING	GO_GROWTH_FACTOR_RECEPTOR_BINDING		118	0.285013	0.983543	0.484507	0.989642	1	4828	tags=28%, list=21%, signal=35%
GO_RESPONSE_TO_NUTRIENT	GO_RESPONSE_TO_NUTRIENT		181	0.27326	0.983532	0.515345	0.989037	1	6161	tags=31%, list=27%, signal=43%
GO_TRANSCRIPTIONAL_ACTIVATOR_ACTIVITY_RNA_POLYMERASE_II_DISTAL_ENHANCER_SEQUENCE_SPECIFIC_BINDING	GO_TRANSCRIPTIONAL_ACTIVATOR_ACTIVITY_RNA_POLYMERASE_II_DISTAL_ENHANCER_SEQUENCE_SPECIFIC_BINDING		22	0.381942	0.983289	0.488673	0.989215	1	6220	tags=36%, list=27%, signal=50%
GO_CYTOKINE_METABOLIC_PROCESS	GO_CYTOKINE_METABOLIC_PROCESS		17	0.407416	0.982581	0.5	0.991174	1	4094	tags=41%, list=18%, signal=50%
GO_NEGATIVE_REGULATION_OF_MYOBLAST_DIFFERENTIATION	GO_NEGATIVE_REGULATION_OF_MYOBLAST_DIFFERENTIATION		23	0.377985	0.982423	0.4928	0.991138	1	4562	tags=39%, list=20%, signal=49%
GO_CARDIAC_VENTRICLE_DEVELOPMENT	GO_CARDIAC_VENTRICLE_DEVELOPMENT		99	0.288062	0.982179	0.487627	0.991369	1	4562	tags=25%, list=20%, signal=31%
GO_SIGNAL_RELEASE	GO_SIGNAL_RELEASE		154	0.278583	0.982148	0.486523	0.990845	1	4745	tags=27%, list=21%, signal=34%
GO_REGULATION_OF_DOUBLE_STRAND_BREAK_REPAIR_VIA_HOMOLOGOUS_RECOMBINATION	GO_REGULATION_OF_DOUBLE_STRAND_BREAK_REPAIR_VIA_HOMOLOGOUS_RECOMBINATION		17	0.402945	0.982101	0.466893	0.990377	1	2411	tags=12%, list=11%, signal=13%
GO_SPECIFICATION_OF_SYMMETRY	GO_SPECIFICATION_OF_SYMMETRY		101	0.293618	0.981618	0.499293	0.991492	1	4708	tags=25%, list=21%, signal=31%
GO_FIBRIL_ORGANIZATION	GO_FIBRIL_ORGANIZATION		19	0.396944	0.981399	0.492488	0.99165	1	2456	tags=26%, list=11%, signal=29%
GO_PHAGOCYTIC_VESICLE	GO_PHAGOCYTIC_VESICLE		73	0.304621	0.981227	0.501458	0.991648	1	7608	tags=42%, list=33%, signal=64%
GO_REGULATION_OF_I_KAPPAB_KINASE_NF_KAPPAB_SIGNALING	GO_REGULATION_OF_I_KAPPAB_KINASE_NF_KAPPAB_SIGNALING		214	0.265787	0.981089	0.517949	0.991519	1	6995	tags=29%, list=31%, signal=42%
GO_MEMBRANE_REPOLARIZATION	GO_MEMBRANE_REPOLARIZATION		15	0.420698	0.980991	0.495082	0.991258	1	2488	tags=20%, list=11%, signal=22%
GO_REGULATION_OF_VIRAL_TRANSCRIPTION	GO_REGULATION_OF_VIRAL_TRANSCRIPTION		54	0.313184	0.980959	0.509119	0.990746	1	4616	tags=20%, list=20%, signal=25%
GO_POSITIVE_REGULATION_OF_HISTONE_METHYLATION	GO_POSITIVE_REGULATION_OF_HISTONE_METHYLATION		26	0.368843	0.980914	0.507937	0.990268	1	10400	tags=65%, list=46%, signal=120%
GO_NEGATIVE_REGULATION_OF_JNK_CASCADE	GO_NEGATIVE_REGULATION_OF_JNK_CASCADE		30	0.352199	0.980865	0.5	0.989802	1	8384	tags=47%, list=37%, signal=74%
GO_SMALL_GTPASE_MEDIATED_SIGNAL_TRANSDUCTION	GO_SMALL_GTPASE_MEDIATED_SIGNAL_TRANSDUCTION		321	0.256828	0.980661	0.500596	0.989889	1	4695	tags=18%, list=21%, signal=23%
GO_FATTY_ACID_DERIVATIVE_BIOSYNTHETIC_PROCESS	GO_FATTY_ACID_DERIVATIVE_BIOSYNTHETIC_PROCESS		36	0.345842	0.9797	0.512579	0.992722	1	4344	tags=28%, list=19%, signal=34%
GO_RESPONSE_TO_METAL_ION	GO_RESPONSE_TO_METAL_ION		296	0.26039	0.979626	0.5157	0.992356	1	3982	tags=18%, list=17%, signal=22%
GO_POSITIVE_REGULATION_OF_ADHERENS_JUNCTION_ORGANIZATION	GO_POSITIVE_REGULATION_OF_ADHERENS_JUNCTION_ORGANIZATION		19	0.387862	0.979335	0.504934	0.992789	1	9799	tags=63%, list=43%, signal=111%
GO_NEGATIVE_REGULATION_OF_BIOMINERAL_TISSUE_DEVELOPMENT	GO_NEGATIVE_REGULATION_OF_BIOMINERAL_TISSUE_DEVELOPMENT		18	0.397131	0.979122	0.47774	0.99294	1	4856	tags=28%, list=21%, signal=35%
GO_REGULATION_OF_OXIDOREDUCTASE_ACTIVITY	GO_REGULATION_OF_OXIDOREDUCTASE_ACTIVITY		83	0.295782	0.978868	0.509537	0.993189	1	3773	tags=20%, list=17%, signal=24%
GO_MAMMARY_GLAND_EPITHELIUM_DEVELOPMENT	GO_MAMMARY_GLAND_EPITHELIUM_DEVELOPMENT		51	0.326792	0.978788	0.486068	0.992848	1	4562	tags=25%, list=20%, signal=32%
GO_HYDROLASE_ACTIVITY_ACTING_ON_CARBON_NITROGEN_BUT_NOT_PEPTIDE_BONDS_IN_CYCLIC_AMIDINES	GO_HYDROLASE_ACTIVITY_ACTING_ON_CARBON_NITROGEN_BUT_NOT_PEPTIDE_BONDS_IN_CYCLIC_AMIDINES		25	0.371701	0.978741	0.503226	0.992371	1	4625	tags=32%, list=20%, signal=40%
GO_POSITIVE_REGULATION_OF_CARTILAGE_DEVELOPMENT	GO_POSITIVE_REGULATION_OF_CARTILAGE_DEVELOPMENT		27	0.358693	0.97873	0.498371	0.991776	1	9156	tags=63%, list=40%, signal=105%
GO_NEGATIVE_REGULATION_OF_RESPONSE_TO_OXIDATIVE_STRESS	GO_NEGATIVE_REGULATION_OF_RESPONSE_TO_OXIDATIVE_STRESS		32	0.350706	0.97846	0.512038	0.992067	1	188	tags=6%, list=1%, signal=6%
GO_GUANYL_NUCLEOTIDE_BINDING	GO_GUANYL_NUCLEOTIDE_BINDING		338	0.255084	0.978314	0.524669	0.991964	1	4667	tags=16%, list=20%, signal=19%
GO_AMIDE_TRANSMEMBRANE_TRANSPORTER_ACTIVITY	GO_AMIDE_TRANSMEMBRANE_TRANSPORTER_ACTIVITY		17	0.397977	0.978151	0.497577	0.991951	1	6349	tags=59%, list=28%, signal=81%
GO_PLASMA_MEMBRANE_ORGANIZATION	GO_PLASMA_MEMBRANE_ORGANIZATION		195	0.267268	0.977634	0.505806	0.993172	1	8477	tags=43%, list=37%, signal=67%
GO_REGULATION_OF_CELL_SHAPE	GO_REGULATION_OF_CELL_SHAPE		128	0.279056	0.977516	0.517385	0.992956	1	8165	tags=40%, list=36%, signal=62%
GO_RESPONSE_TO_COLD	GO_RESPONSE_TO_COLD		37	0.349068	0.977516	0.510802	0.992324	1	2603	tags=16%, list=11%, signal=18%
GO_SPECTRIN_BINDING	GO_SPECTRIN_BINDING		21	0.381414	0.977381	0.506667	0.992161	1	8286	tags=62%, list=36%, signal=97%
GO_GANGLIOSIDE_METABOLIC_PROCESS	GO_GANGLIOSIDE_METABOLIC_PROCESS		22	0.380544	0.976215	0.509934	0.995678	1	8430	tags=50%, list=37%, signal=79%
GO_REGULATION_OF_TRIGLYCERIDE_METABOLIC_PROCESS	GO_REGULATION_OF_TRIGLYCERIDE_METABOLIC_PROCESS		33	0.349937	0.976062	0.496124	0.995587	1	4771	tags=24%, list=21%, signal=31%
GO_REGULATION_OF_LAMELLIPODIUM_ORGANIZATION	GO_REGULATION_OF_LAMELLIPODIUM_ORGANIZATION		34	0.351778	0.975875	0.505654	0.995627	1	8098	tags=47%, list=35%, signal=73%
GO_MUCOPOLYSACCHARIDE_METABOLIC_PROCESS	GO_MUCOPOLYSACCHARIDE_METABOLIC_PROCESS		102	0.288777	0.975731	0.507289	0.99547	1	7798	tags=41%, list=34%, signal=62%
GO_APICAL_PART_OF_CELL	GO_APICAL_PART_OF_CELL		314	0.257564	0.975721	0.527207	0.99487	1	4807	tags=25%, list=21%, signal=31%
GO_BAF_TYPE_COMPLEX	GO_BAF_TYPE_COMPLEX		22	0.38016	0.975526	0.4967	0.994942	1	8708	tags=50%, list=38%, signal=81%
GO_CELLULAR_RESPONSE_TO_LIPID	GO_CELLULAR_RESPONSE_TO_LIPID		418	0.253245	0.975162	0.539954	0.995552	1	6902	tags=34%, list=30%, signal=48%
GO_PHOSPHOLIPID_METABOLIC_PROCESS	GO_PHOSPHOLIPID_METABOLIC_PROCESS		340	0.256225	0.975053	0.534911	0.99529	1	4679	tags=20%, list=21%, signal=24%
GO_ENSHEATHMENT_OF_NEURONS	GO_ENSHEATHMENT_OF_NEURONS		80	0.300644	0.974911	0.502899	0.995182	1	4798	tags=25%, list=21%, signal=32%
GO_PIGMENTATION	GO_PIGMENTATION		75	0.303258	0.974461	0.501416	0.996172	1	2287	tags=11%, list=10%, signal=12%
GO_REGULATION_OF_MRNA_CATABOLIC_PROCESS	GO_REGULATION_OF_MRNA_CATABOLIC_PROCESS		25	0.365174	0.9744	0.5	0.995775	1	9939	tags=68%, list=44%, signal=120%
GO_NEGATIVE_REGULATION_OF_PHOSPHOPROTEIN_PHOSPHATASE_ACTIVITY	GO_NEGATIVE_REGULATION_OF_PHOSPHOPROTEIN_PHOSPHATASE_ACTIVITY		15	0.411444	0.973886	0.489474	0.996984	1	3961	tags=20%, list=17%, signal=24%
GO_REGULATION_OF_KERATINOCYTE_PROLIFERATION	GO_REGULATION_OF_KERATINOCYTE_PROLIFERATION		23	0.36909	0.973828	0.493311	0.996566	1	8203	tags=48%, list=36%, signal=75%
GO_NEUROPEPTIDE_RECEPTOR_BINDING	GO_NEUROPEPTIDE_RECEPTOR_BINDING		21	0.380317	0.973302	0.500813	0.997784	1	4821	tags=43%, list=21%, signal=54%
GO_RESPONSE_TO_ACID_CHEMICAL	GO_RESPONSE_TO_ACID_CHEMICAL		283	0.257453	0.972211	0.542413	1	1	4667	tags=24%, list=20%, signal=30%
GO_INNERVATION	GO_INNERVATION		20	0.382482	0.972119	0.495066	1	1	7589	tags=55%, list=33%, signal=82%
GO_CARDIAC_SEPTUM_DEVELOPMENT	GO_CARDIAC_SEPTUM_DEVELOPMENT		81	0.296398	0.971847	0.534107	1	1	4590	tags=30%, list=20%, signal=37%
GO_CARDIAC_MUSCLE_TISSUE_MORPHOGENESIS	GO_CARDIAC_MUSCLE_TISSUE_MORPHOGENESIS		50	0.318077	0.971759	0.506116	1	1	4174	tags=32%, list=18%, signal=39%
GO_ACTIN_FILAMENT_BASED_PROCESS	GO_ACTIN_FILAMENT_BASED_PROCESS		419	0.250612	0.971651	0.561927	1	1	4568	tags=19%, list=20%, signal=24%
GO_B_CELL_DIFFERENTIATION	GO_B_CELL_DIFFERENTIATION		72	0.30423	0.971265	0.503726	1	1	4881	tags=28%, list=21%, signal=35%
GO_GROWTH	GO_GROWTH		375	0.250826	0.970902	0.553738	1	1	4754	tags=22%, list=21%, signal=27%
GO_REGULATION_OF_CARDIAC_MUSCLE_CELL_ACTION_POTENTIAL	GO_REGULATION_OF_CARDIAC_MUSCLE_CELL_ACTION_POTENTIAL		19	0.394172	0.970399	0.510815	1	1	3661	tags=21%, list=16%, signal=25%
GO_REGULATION_OF_REACTIVE_OXYGEN_SPECIES_BIOSYNTHETIC_PROCESS	GO_REGULATION_OF_REACTIVE_OXYGEN_SPECIES_BIOSYNTHETIC_PROCESS		60	0.313535	0.970038	0.522761	1	1	4586	tags=30%, list=20%, signal=37%
GO_STEROID_BINDING	GO_STEROID_BINDING		76	0.301426	0.969894	0.526163	1	1	4771	tags=32%, list=21%, signal=40%
GO_REGULATION_OF_STRIATED_MUSCLE_CONTRACTION	GO_REGULATION_OF_STRIATED_MUSCLE_CONTRACTION		74	0.298004	0.969824	0.512337	1	1	4481	tags=23%, list=20%, signal=28%
GO_REGULATION_OF_LIPOPOLYSACCHARIDE_MEDIATED_SIGNALING_PATHWAY	GO_REGULATION_OF_LIPOPOLYSACCHARIDE_MEDIATED_SIGNALING_PATHWAY		16	0.404347	0.969792	0.51505	1	1	7372	tags=50%, list=32%, signal=74%
GO_HORMONE_METABOLIC_PROCESS	GO_HORMONE_METABOLIC_PROCESS		126	0.278438	0.969253	0.547619	1	1	4954	tags=25%, list=22%, signal=31%
GO_CATION_CATION_ANTIPORTER_ACTIVITY	GO_CATION_CATION_ANTIPORTER_ACTIVITY		24	0.371149	0.968363	0.515974	1	1	4115	tags=29%, list=18%, signal=36%
GO_STEROL_BINDING	GO_STEROL_BINDING		40	0.333698	0.968318	0.502283	1	1	4771	tags=28%, list=21%, signal=35%
GO_SEX_CHROMOSOME	GO_SEX_CHROMOSOME		25	0.368916	0.96817	0.532125	1	1	176	tags=4%, list=1%, signal=4%
GO_EXOCYTIC_VESICLE	GO_EXOCYTIC_VESICLE		134	0.273602	0.967869	0.520584	1	1	4873	tags=25%, list=21%, signal=31%
GO_CELLULAR_RESPONSE_TO_ORGANIC_CYCLIC_COMPOUND	GO_CELLULAR_RESPONSE_TO_ORGANIC_CYCLIC_COMPOUND		422	0.24924	0.967291	0.56946	1	1	4847	tags=21%, list=21%, signal=26%
GO_RUFFLE_MEMBRANE	GO_RUFFLE_MEMBRANE		73	0.302293	0.966916	0.522124	1	1	6711	tags=34%, list=29%, signal=48%
GO_INTRACELLULAR_CALCIUM_ACTIVATED_CHLORIDE_CHANNEL_ACTIVITY	GO_INTRACELLULAR_CALCIUM_ACTIVATED_CHLORIDE_CHANNEL_ACTIVITY		15	0.410577	0.966767	0.494773	1	1	569	tags=13%, list=2%, signal=14%
GO_CALCIUM_CHANNEL_REGULATOR_ACTIVITY	GO_CALCIUM_CHANNEL_REGULATOR_ACTIVITY		35	0.341705	0.966688	0.500808	1	1	3249	tags=26%, list=14%, signal=30%
GO_LIPID_BIOSYNTHETIC_PROCESS	GO_LIPID_BIOSYNTHETIC_PROCESS		479	0.247369	0.966491	0.576404	1	1	6603	tags=27%, list=29%, signal=38%
GO_PROTEIN_LIPID_COMPLEX_ASSEMBLY	GO_PROTEIN_LIPID_COMPLEX_ASSEMBLY		19	0.386722	0.966357	0.51586	1	1	1693	tags=16%, list=7%, signal=17%
GO_NEGATIVE_REGULATION_OF_STEROID_METABOLIC_PROCESS	GO_NEGATIVE_REGULATION_OF_STEROID_METABOLIC_PROCESS		21	0.37571	0.965752	0.475329	1	1	3031	tags=19%, list=13%, signal=22%
GO_RECEPTOR_AGONIST_ACTIVITY	GO_RECEPTOR_AGONIST_ACTIVITY		16	0.400948	0.965546	0.517123	1	1	3875	tags=25%, list=17%, signal=30%
GO_NEGATIVE_REGULATION_OF_OXIDATIVE_STRESS_INDUCED_INTRINSIC_APOPTOTIC_SIGNALING_PATHWAY	GO_NEGATIVE_REGULATION_OF_OXIDATIVE_STRESS_INDUCED_INTRINSIC_APOPTOTIC_SIGNALING_PATHWAY		19	0.397269	0.964614	0.508417	1	1	160	tags=5%, list=1%, signal=5%
GO_INORGANIC_ANION_TRANSMEMBRANE_TRANSPORTER_ACTIVITY	GO_INORGANIC_ANION_TRANSMEMBRANE_TRANSPORTER_ACTIVITY		97	0.289443	0.964527	0.522346	1	1	3431	tags=23%, list=15%, signal=27%
GO_RESPONSE_TO_OXYGEN_LEVELS	GO_RESPONSE_TO_OXYGEN_LEVELS		294	0.255667	0.964336	0.579141	1	1	7782	tags=35%, list=34%, signal=52%
GO_NEUROTROPHIN_SIGNALING_PATHWAY	GO_NEUROTROPHIN_SIGNALING_PATHWAY		23	0.374381	0.963749	0.526936	1	1	6472	tags=48%, list=28%, signal=67%
GO_BRANCHING_INVOLVED_IN_SALIVARY_GLAND_MORPHOGENESIS	GO_BRANCHING_INVOLVED_IN_SALIVARY_GLAND_MORPHOGENESIS		16	0.400062	0.963698	0.5	1	1	4392	tags=50%, list=19%, signal=62%
GO_NEGATIVE_REGULATION_OF_PLATELET_ACTIVATION	GO_NEGATIVE_REGULATION_OF_PLATELET_ACTIVATION		17	0.402364	0.963644	0.510815	1	1	6789	tags=59%, list=30%, signal=84%
GO_NEPHRON_EPITHELIUM_DEVELOPMENT	GO_NEPHRON_EPITHELIUM_DEVELOPMENT		88	0.289601	0.963043	0.551282	1	1	4751	tags=32%, list=21%, signal=40%
GO_KETONE_BIOSYNTHETIC_PROCESS	GO_KETONE_BIOSYNTHETIC_PROCESS		19	0.386965	0.963027	0.52551	1	1	208	tags=5%, list=1%, signal=5%
GO_NEUROMUSCULAR_JUNCTION_DEVELOPMENT	GO_NEUROMUSCULAR_JUNCTION_DEVELOPMENT		35	0.34102	0.962998	0.516535	1	1	7926	tags=43%, list=35%, signal=66%
GO_MONOVALENT_INORGANIC_CATION_TRANSPORT	GO_MONOVALENT_INORGANIC_CATION_TRANSPORT		371	0.251165	0.961709	0.581503	1	1	4980	tags=26%, list=22%, signal=32%
GO_POTASSIUM_ION_IMPORT	GO_POTASSIUM_ION_IMPORT		24	0.366349	0.961389	0.523102	1	1	7678	tags=58%, list=34%, signal=88%
GO_MUSCLE_STRUCTURE_DEVELOPMENT	GO_MUSCLE_STRUCTURE_DEVELOPMENT		406	0.249198	0.960985	0.600902	1	1	4796	tags=23%, list=21%, signal=29%
GO_PROTEIN_TRIMERIZATION	GO_PROTEIN_TRIMERIZATION		31	0.353806	0.960906	0.519747	1	1	3182	tags=19%, list=14%, signal=22%
GO_KERATAN_SULFATE_BIOSYNTHETIC_PROCESS	GO_KERATAN_SULFATE_BIOSYNTHETIC_PROCESS		27	0.364423	0.960894	0.522866	1	1	5691	tags=30%, list=25%, signal=39%
GO_RESPONSE_TO_CAFFEINE	GO_RESPONSE_TO_CAFFEINE		18	0.383293	0.960396	0.509244	1	1	7606	tags=61%, list=33%, signal=92%
GO_POSITIVE_REGULATION_OF_MRNA_METABOLIC_PROCESS	GO_POSITIVE_REGULATION_OF_MRNA_METABOLIC_PROCESS		42	0.327506	0.960126	0.54321	1	1	4852	tags=17%, list=21%, signal=21%
GO_NEGATIVE_REGULATION_OF_PEPTIDASE_ACTIVITY	GO_NEGATIVE_REGULATION_OF_PEPTIDASE_ACTIVITY		179	0.266441	0.959877	0.551634	1	1	4887	tags=25%, list=21%, signal=31%
GO_POSITIVE_REGULATION_OF_PROTEIN_LOCALIZATION_TO_NUCLEUS	GO_POSITIVE_REGULATION_OF_PROTEIN_LOCALIZATION_TO_NUCLEUS		124	0.274567	0.959517	0.547586	1	1	4730	tags=20%, list=21%, signal=25%
GO_TOXIN_TRANSPORT	GO_TOXIN_TRANSPORT		34	0.342316	0.959199	0.510015	1	1	6995	tags=35%, list=31%, signal=51%
GO_POSITIVE_REGULATION_OF_NEURON_DEATH	GO_POSITIVE_REGULATION_OF_NEURON_DEATH		63	0.306157	0.958729	0.537092	1	1	4663	tags=24%, list=20%, signal=30%
GO_REGULATION_OF_COLLATERAL_SPROUTING	GO_REGULATION_OF_COLLATERAL_SPROUTING		17	0.396962	0.958547	0.512821	1	1	4776	tags=29%, list=21%, signal=37%
GO_GLOMERULUS_DEVELOPMENT	GO_GLOMERULUS_DEVELOPMENT		46	0.322125	0.958102	0.520124	1	1	6900	tags=46%, list=30%, signal=65%
GO_V_D_J_RECOMBINATION	GO_V_D_J_RECOMBINATION		15	0.404186	0.958063	0.526587	1	1	5846	tags=33%, list=26%, signal=45%
GO_NEGATIVE_REGULATION_OF_CATABOLIC_PROCESS	GO_NEGATIVE_REGULATION_OF_CATABOLIC_PROCESS		192	0.264722	0.957895	0.560794	1	1	6716	tags=28%, list=29%, signal=39%
GO_REGULATION_OF_STEROID_BIOSYNTHETIC_PROCESS	GO_REGULATION_OF_STEROID_BIOSYNTHETIC_PROCESS		44	0.321395	0.957565	0.527356	1	1	3451	tags=18%, list=15%, signal=21%
GO_EMBRYONIC_MORPHOGENESIS	GO_EMBRYONIC_MORPHOGENESIS		487	0.243896	0.957307	0.61435	1	1	4730	tags=21%, list=21%, signal=26%
GO_NEGATIVE_REGULATION_OF_GENE_SILENCING	GO_NEGATIVE_REGULATION_OF_GENE_SILENCING		19	0.375398	0.957079	0.523551	1	1	4730	tags=32%, list=21%, signal=40%
GO_UNSATURATED_FATTY_ACID_BIOSYNTHETIC_PROCESS	GO_UNSATURATED_FATTY_ACID_BIOSYNTHETIC_PROCESS		44	0.328107	0.956839	0.532625	1	1	4344	tags=27%, list=19%, signal=34%
GO_REGULATION_OF_SODIUM_ION_TRANSMEMBRANE_TRANSPORTER_ACTIVITY	GO_REGULATION_OF_SODIUM_ION_TRANSMEMBRANE_TRANSPORTER_ACTIVITY		36	0.338116	0.956442	0.51548	1	1	9048	tags=61%, list=40%, signal=101%
GO_ACTIVATION_OF_MAPKK_ACTIVITY	GO_ACTIVATION_OF_MAPKK_ACTIVITY		48	0.317649	0.955644	0.535061	1	1	6944	tags=46%, list=30%, signal=66%
GO_IMPORT_INTO_CELL	GO_IMPORT_INTO_CELL		32	0.341592	0.955499	0.512232	1	1	6117	tags=44%, list=27%, signal=60%
GO_REGULATION_OF_CELLULAR_RESPONSE_TO_GROWTH_FACTOR_STIMULUS	GO_REGULATION_OF_CELLULAR_RESPONSE_TO_GROWTH_FACTOR_STIMULUS		213	0.258617	0.955354	0.602564	1	1	4687	tags=23%, list=21%, signal=28%
GO_EPITHELIAL_CELL_APOPTOTIC_PROCESS	GO_EPITHELIAL_CELL_APOPTOTIC_PROCESS		25	0.355978	0.955102	0.539232	1	1	8905	tags=60%, list=39%, signal=98%
GO_HEPATICOBILIARY_SYSTEM_DEVELOPMENT	GO_HEPATICOBILIARY_SYSTEM_DEVELOPMENT		121	0.277791	0.955094	0.552812	1	1	6867	tags=32%, list=30%, signal=46%
GO_NEGATIVE_REGULATION_OF_EXTRINSIC_APOPTOTIC_SIGNALING_PATHWAY	GO_NEGATIVE_REGULATION_OF_EXTRINSIC_APOPTOTIC_SIGNALING_PATHWAY		93	0.285133	0.95504	0.559541	1	1	3451	tags=17%, list=15%, signal=20%
GO_CELL_JUNCTION_ORGANIZATION	GO_CELL_JUNCTION_ORGANIZATION		174	0.26556	0.954857	0.578877	1	1	8584	tags=40%, list=38%, signal=63%
GO_GLYOXYLATE_METABOLIC_PROCESS	GO_GLYOXYLATE_METABOLIC_PROCESS		28	0.355113	0.954701	0.549505	1	1	1733	tags=11%, list=8%, signal=12%
GO_REGULATION_OF_DOPAMINE_SECRETION	GO_REGULATION_OF_DOPAMINE_SECRETION		19	0.388801	0.954392	0.532095	1	1	4423	tags=47%, list=19%, signal=59%
GO_REGULATION_OF_PROTEIN_KINASE_A_SIGNALING	GO_REGULATION_OF_PROTEIN_KINASE_A_SIGNALING		15	0.403571	0.954031	0.537786	1	1	1499	tags=13%, list=7%, signal=14%
GO_PATTERN_SPECIFICATION_PROCESS	GO_PATTERN_SPECIFICATION_PROCESS		364	0.246556	0.953983	0.600467	1	1	4798	tags=23%, list=21%, signal=28%
GO_RESPONSE_TO_INTERLEUKIN_4	GO_RESPONSE_TO_INTERLEUKIN_4		29	0.349398	0.953816	0.532695	1	1	4330	tags=28%, list=19%, signal=34%
GO_RESPONSE_TO_VITAMIN_E	GO_RESPONSE_TO_VITAMIN_E		15	0.400158	0.953243	0.534224	1	1	6500	tags=40%, list=28%, signal=56%
GO_GLIAL_CELL_DIFFERENTIATION	GO_GLIAL_CELL_DIFFERENTIATION		122	0.279537	0.952986	0.551724	1	1	4798	tags=25%, list=21%, signal=31%
GO_BASAL_PLASMA_MEMBRANE	GO_BASAL_PLASMA_MEMBRANE		31	0.345283	0.952854	0.53202	1	1	8894	tags=48%, list=39%, signal=79%
GO_REGULATION_OF_LIPID_METABOLIC_PROCESS	GO_REGULATION_OF_LIPID_METABOLIC_PROCESS		256	0.25245	0.952854	0.587065	1	1	6789	tags=29%, list=30%, signal=41%
GO_POSITIVE_REGULATION_OF_CYCLIN_DEPENDENT_PROTEIN_KINASE_ACTIVITY	GO_POSITIVE_REGULATION_OF_CYCLIN_DEPENDENT_PROTEIN_KINASE_ACTIVITY		32	0.343141	0.952677	0.564593	1	1	6859	tags=34%, list=30%, signal=49%
GO_MORPHOGENESIS_OF_A_BRANCHING_STRUCTURE	GO_MORPHOGENESIS_OF_A_BRANCHING_STRUCTURE		158	0.269693	0.952377	0.553708	1	1	4740	tags=27%, list=21%, signal=33%
GO_HEAT_SHOCK_PROTEIN_BINDING	GO_HEAT_SHOCK_PROTEIN_BINDING		82	0.28921	0.952319	0.552822	1	1	8692	tags=37%, list=38%, signal=59%
GO_TRANSMEMBRANE_RECEPTOR_PROTEIN_PHOSPHATASE_ACTIVITY	GO_TRANSMEMBRANE_RECEPTOR_PROTEIN_PHOSPHATASE_ACTIVITY		17	0.400646	0.952172	0.532446	1	1	6358	tags=53%, list=28%, signal=73%
GO_TRANS_GOLGI_NETWORK_TRANSPORT_VESICLE	GO_TRANS_GOLGI_NETWORK_TRANSPORT_VESICLE		25	0.35864	0.952033	0.511041	1	1	8225	tags=44%, list=36%, signal=69%
GO_REGULATION_OF_CATENIN_IMPORT_INTO_NUCLEUS	GO_REGULATION_OF_CATENIN_IMPORT_INTO_NUCLEUS		27	0.356125	0.951981	0.546191	1	1	7582	tags=56%, list=33%, signal=83%
GO_MODIFIED_AMINO_ACID_BINDING	GO_MODIFIED_AMINO_ACID_BINDING		61	0.30506	0.951968	0.545588	1	1	4412	tags=23%, list=19%, signal=28%
GO_DOPAMINE_RECEPTOR_BINDING	GO_DOPAMINE_RECEPTOR_BINDING		15	0.397864	0.951602	0.519672	1	1	8912	tags=53%, list=39%, signal=87%
GO_SKELETAL_MUSCLE_CONTRACTION	GO_SKELETAL_MUSCLE_CONTRACTION		31	0.343679	0.951461	0.537008	1	1	1720	tags=19%, list=8%, signal=21%
GO_REGULATION_OF_OXIDATIVE_STRESS_INDUCED_CELL_DEATH	GO_REGULATION_OF_OXIDATIVE_STRESS_INDUCED_CELL_DEATH		41	0.325377	0.951428	0.532284	1	1	6256	tags=27%, list=27%, signal=37%
GO_GLYCEROLIPID_METABOLIC_PROCESS	GO_GLYCEROLIPID_METABOLIC_PROCESS		330	0.248442	0.950941	0.614014	1	1	4679	tags=20%, list=21%, signal=24%
GO_PROSTANOID_METABOLIC_PROCESS	GO_PROSTANOID_METABOLIC_PROCESS		23	0.367751	0.950798	0.52188	1	1	1814	tags=13%, list=8%, signal=14%
GO_REGULATION_OF_ICOSANOID_SECRETION	GO_REGULATION_OF_ICOSANOID_SECRETION		16	0.395371	0.949802	0.522801	1	1	6602	tags=44%, list=29%, signal=62%
GO_GLANDULAR_EPITHELIAL_CELL_DIFFERENTIATION	GO_GLANDULAR_EPITHELIAL_CELL_DIFFERENTIATION		33	0.343345	0.949418	0.546042	1	1	3995	tags=24%, list=18%, signal=29%
GO_REGULATION_OF_VASCULAR_ENDOTHELIAL_GROWTH_FACTOR_RECEPTOR_SIGNALING_PATHWAY	GO_REGULATION_OF_VASCULAR_ENDOTHELIAL_GROWTH_FACTOR_RECEPTOR_SIGNALING_PATHWAY		27	0.355291	0.949311	0.543919	1	1	8926	tags=67%, list=39%, signal=109%
GO_REGULATION_OF_EPIDERMIS_DEVELOPMENT	GO_REGULATION_OF_EPIDERMIS_DEVELOPMENT		56	0.310106	0.949207	0.557377	1	1	4234	tags=23%, list=19%, signal=28%
GO_REGULATION_OF_ENDOTHELIAL_CELL_PROLIFERATION	GO_REGULATION_OF_ENDOTHELIAL_CELL_PROLIFERATION		92	0.286923	0.949149	0.558865	1	1	7588	tags=42%, list=33%, signal=63%
GO_MUSCLE_ORGAN_DEVELOPMENT	GO_MUSCLE_ORGAN_DEVELOPMENT		255	0.255476	0.949071	0.601759	1	1	4796	tags=25%, list=21%, signal=31%
GO_COLLAGEN_TRIMER	GO_COLLAGEN_TRIMER		77	0.295235	0.949036	0.55	1	1	4434	tags=34%, list=19%, signal=42%
GO_DEVELOPMENTAL_MATURATION	GO_DEVELOPMENTAL_MATURATION		168	0.267468	0.948998	0.593421	1	1	7469	tags=40%, list=33%, signal=59%
GO_PHOSPHATIDYLSERINE_BINDING	GO_PHOSPHATIDYLSERINE_BINDING		31	0.346896	0.948993	0.538336	1	1	4412	tags=26%, list=19%, signal=32%
GO_ATPASE_ACTIVITY_COUPLED_TO_MOVEMENT_OF_SUBSTANCES	GO_ATPASE_ACTIVITY_COUPLED_TO_MOVEMENT_OF_SUBSTANCES		108	0.278236	0.948778	0.561905	1	1	6747	tags=37%, list=30%, signal=52%
GO_POSITIVE_REGULATION_OF_NOTCH_SIGNALING_PATHWAY	GO_POSITIVE_REGULATION_OF_NOTCH_SIGNALING_PATHWAY		29	0.345817	0.948568	0.54054	1	1	4149	tags=31%, list=18%, signal=38%
GO_I_KAPPAB_KINASE_NF_KAPPAB_SIGNALING	GO_I_KAPPAB_KINASE_NF_KAPPAB_SIGNALING		67	0.297252	0.948085	0.536697	1	1	8653	tags=43%, list=38%, signal=70%
GO_PROTEIN_KINASE_B_SIGNALING	GO_PROTEIN_KINASE_B_SIGNALING		33	0.337097	0.947313	0.534056	1	1	4616	tags=27%, list=20%, signal=34%
GO_EMBRYONIC_HEMOPOIESIS	GO_EMBRYONIC_HEMOPOIESIS		16	0.396217	0.947054	0.538721	1	1	8620	tags=56%, list=38%, signal=90%
GO_NEGATIVE_REGULATION_OF_I_KAPPAB_KINASE_NF_KAPPAB_SIGNALING	GO_NEGATIVE_REGULATION_OF_I_KAPPAB_KINASE_NF_KAPPAB_SIGNALING		48	0.319525	0.946996	0.541063	1	1	8334	tags=44%, list=37%, signal=69%
GO_ADRENERGIC_RECEPTOR_BINDING	GO_ADRENERGIC_RECEPTOR_BINDING		19	0.381003	0.946957	0.548061	1	1	5824	tags=37%, list=26%, signal=49%
GO_REGULATION_OF_SMAD_PROTEIN_IMPORT_INTO_NUCLEUS	GO_REGULATION_OF_SMAD_PROTEIN_IMPORT_INTO_NUCLEUS		15	0.400471	0.946501	0.551724	1	1	1545	tags=13%, list=7%, signal=14%
GO_POSITIVE_REGULATION_OF_REACTIVE_OXYGEN_SPECIES_METABOLIC_PROCESS	GO_POSITIVE_REGULATION_OF_REACTIVE_OXYGEN_SPECIES_METABOLIC_PROCESS		77	0.292785	0.946425	0.557637	1	1	6208	tags=36%, list=27%, signal=50%
GO_INNER_EAR_RECEPTOR_CELL_DEVELOPMENT	GO_INNER_EAR_RECEPTOR_CELL_DEVELOPMENT		27	0.351961	0.946284	0.543974	1	1	4167	tags=30%, list=18%, signal=36%
GO_REGULATION_OF_PEPTIDASE_ACTIVITY	GO_REGULATION_OF_PEPTIDASE_ACTIVITY		313	0.248906	0.946106	0.600973	1	1	4566	tags=21%, list=20%, signal=26%
GO_WNT_SIGNALING_PATHWAY_CALCIUM_MODULATING_PATHWAY	GO_WNT_SIGNALING_PATHWAY_CALCIUM_MODULATING_PATHWAY		35	0.33827	0.946021	0.550325	1	1	8784	tags=54%, list=38%, signal=88%
GO_ARACHIDONIC_ACID_METABOLIC_PROCESS	GO_ARACHIDONIC_ACID_METABOLIC_PROCESS		31	0.342491	0.945975	0.562021	1	1	4426	tags=32%, list=19%, signal=40%
GO_PHOSPHOTRANSFERASE_ACTIVITY_PHOSPHATE_GROUP_AS_ACCEPTOR	GO_PHOSPHOTRANSFERASE_ACTIVITY_PHOSPHATE_GROUP_AS_ACCEPTOR		36	0.337105	0.945968	0.54201	1	1	2807	tags=11%, list=12%, signal=13%
GO_NEGATIVE_REGULATION_OF_MYELOID_LEUKOCYTE_DIFFERENTIATION	GO_NEGATIVE_REGULATION_OF_MYELOID_LEUKOCYTE_DIFFERENTIATION		39	0.326039	0.945571	0.551242	1	1	7588	tags=46%, list=33%, signal=69%
GO_REGULATION_OF_EPITHELIAL_CELL_MIGRATION	GO_REGULATION_OF_EPITHELIAL_CELL_MIGRATION		158	0.265481	0.94519	0.576316	1	1	7001	tags=38%, list=31%, signal=54%
GO_FIBRONECTIN_BINDING	GO_FIBRONECTIN_BINDING		24	0.365391	0.94517	0.568792	1	1	6779	tags=46%, list=30%, signal=65%
GO_ORGANIC_ACID_TRANSPORT	GO_ORGANIC_ACID_TRANSPORT		227	0.254222	0.945127	0.613027	1	1	6577	tags=33%, list=29%, signal=46%
GO_FOREBRAIN_GENERATION_OF_NEURONS	GO_FOREBRAIN_GENERATION_OF_NEURONS		57	0.309197	0.944917	0.567771	1	1	4756	tags=33%, list=21%, signal=42%
GO_FIBROBLAST_GROWTH_FACTOR_RECEPTOR_BINDING	GO_FIBROBLAST_GROWTH_FACTOR_RECEPTOR_BINDING		25	0.354851	0.944903	0.543947	1	1	5779	tags=44%, list=25%, signal=59%
GO_REGULATION_OF_TYPE_I_INTERFERON_PRODUCTION	GO_REGULATION_OF_TYPE_I_INTERFERON_PRODUCTION		106	0.280106	0.944813	0.557851	1	1	7019	tags=35%, list=31%, signal=50%
GO_REGULATION_OF_T_CELL_RECEPTOR_SIGNALING_PATHWAY	GO_REGULATION_OF_T_CELL_RECEPTOR_SIGNALING_PATHWAY		26	0.35316	0.944691	0.545161	1	1	8346	tags=50%, list=37%, signal=79%
GO_PHOSPHOLIPID_BIOSYNTHETIC_PROCESS	GO_PHOSPHOLIPID_BIOSYNTHETIC_PROCESS		224	0.256375	0.944558	0.601504	1	1	8250	tags=36%, list=36%, signal=55%
GO_REGULATION_OF_PROTEIN_SUMOYLATION	GO_REGULATION_OF_PROTEIN_SUMOYLATION		20	0.372564	0.944463	0.520593	1	1	3161	tags=15%, list=14%, signal=17%
GO_NEGATIVE_REGULATION_OF_LIPID_TRANSPORT	GO_NEGATIVE_REGULATION_OF_LIPID_TRANSPORT		23	0.366181	0.944364	0.546042	1	1	6754	tags=43%, list=30%, signal=62%
GO_HORMONE_BIOSYNTHETIC_PROCESS	GO_HORMONE_BIOSYNTHETIC_PROCESS		33	0.33162	0.944104	0.53451	1	1	4954	tags=24%, list=22%, signal=31%
GO_POSITIVE_REGULATION_OF_SODIUM_ION_TRANSPORT	GO_POSITIVE_REGULATION_OF_SODIUM_ION_TRANSPORT		31	0.33827	0.943813	0.565287	1	1	8973	tags=61%, list=39%, signal=101%
GO_GLAND_DEVELOPMENT	GO_GLAND_DEVELOPMENT		363	0.244428	0.943776	0.648235	1	1	6548	tags=31%, list=29%, signal=43%
GO_POLYOL_METABOLIC_PROCESS	GO_POLYOL_METABOLIC_PROCESS		89	0.280257	0.943495	0.576149	1	1	4394	tags=22%, list=19%, signal=28%
GO_PROTEIN_KINASE_A_BINDING	GO_PROTEIN_KINASE_A_BINDING		38	0.325765	0.9434	0.539708	1	1	8510	tags=45%, list=37%, signal=71%
GO_LIPID_PHOSPHORYLATION	GO_LIPID_PHOSPHORYLATION		92	0.284129	0.943369	0.567185	1	1	4602	tags=24%, list=20%, signal=30%
GO_REGULATION_OF_CHONDROCYTE_DIFFERENTIATION	GO_REGULATION_OF_CHONDROCYTE_DIFFERENTIATION		43	0.318032	0.942359	0.574184	1	1	6933	tags=47%, list=30%, signal=67%
GO_REGULATION_OF_MACROPHAGE_ACTIVATION	GO_REGULATION_OF_MACROPHAGE_ACTIVATION		23	0.36395	0.942044	0.528912	1	1	3030	tags=26%, list=13%, signal=30%
GO_POSITIVE_REGULATION_OF_CYSTEINE_TYPE_ENDOPEPTIDASE_ACTIVITY_INVOLVED_IN_APOPTOTIC_SIGNALING_PATHWAY	GO_POSITIVE_REGULATION_OF_CYSTEINE_TYPE_ENDOPEPTIDASE_ACTIVITY_INVOLVED_IN_APOPTOTIC_SIGNALING_PATHWAY		15	0.39649	0.941915	0.538327	1	1	4353	tags=27%, list=19%, signal=33%
GO_REGULATION_OF_EPITHELIAL_CELL_PROLIFERATION	GO_REGULATION_OF_EPITHELIAL_CELL_PROLIFERATION		263	0.250165	0.941634	0.640741	1	1	7015	tags=32%, list=31%, signal=46%
GO_REGULATION_OF_ENDOTHELIAL_CELL_DIFFERENTIATION	GO_REGULATION_OF_ENDOTHELIAL_CELL_DIFFERENTIATION		27	0.348449	0.941613	0.54485	1	1	3478	tags=22%, list=15%, signal=26%
GO_NECROPTOTIC_PROCESS	GO_NECROPTOTIC_PROCESS		20	0.37305	0.941284	0.515464	1	1	6517	tags=35%, list=29%, signal=49%
GO_POSITIVE_REGULATION_OF_RESPONSE_TO_CYTOKINE_STIMULUS	GO_POSITIVE_REGULATION_OF_RESPONSE_TO_CYTOKINE_STIMULUS		32	0.341663	0.940703	0.541667	1	1	4094	tags=19%, list=18%, signal=23%
GO_CARBOHYDRATE_KINASE_ACTIVITY	GO_CARBOHYDRATE_KINASE_ACTIVITY		19	0.379519	0.940175	0.544118	1	1	8543	tags=53%, list=37%, signal=84%
GO_REGULATION_OF_TISSUE_REMODELING	GO_REGULATION_OF_TISSUE_REMODELING		55	0.30541	0.940137	0.566319	1	1	6738	tags=42%, list=30%, signal=59%
GO_COLUMNAR_CUBOIDAL_EPITHELIAL_CELL_DEVELOPMENT	GO_COLUMNAR_CUBOIDAL_EPITHELIAL_CELL_DEVELOPMENT		40	0.323065	0.94009	0.55626	1	1	3995	tags=18%, list=18%, signal=21%
GO_POSITIVE_REGULATION_OF_I_KAPPAB_KINASE_NF_KAPPAB_SIGNALING	GO_POSITIVE_REGULATION_OF_I_KAPPAB_KINASE_NF_KAPPAB_SIGNALING		163	0.261991	0.939974	0.606711	1	1	6425	tags=25%, list=28%, signal=35%
GO_NEURAL_CREST_CELL_DIFFERENTIATION	GO_NEURAL_CREST_CELL_DIFFERENTIATION		72	0.291408	0.939898	0.577649	1	1	7128	tags=39%, list=31%, signal=56%
GO_CELLULAR_MODIFIED_AMINO_ACID_CATABOLIC_PROCESS	GO_CELLULAR_MODIFIED_AMINO_ACID_CATABOLIC_PROCESS		17	0.389736	0.939838	0.560684	1	1	2708	tags=18%, list=12%, signal=20%
GO_REGULATION_OF_GLYCOPROTEIN_METABOLIC_PROCESS	GO_REGULATION_OF_GLYCOPROTEIN_METABOLIC_PROCESS		36	0.330241	0.939768	0.576087	1	1	7512	tags=42%, list=33%, signal=62%
GO_SODIUM_ION_TRANSMEMBRANE_TRANSPORTER_ACTIVITY	GO_SODIUM_ION_TRANSMEMBRANE_TRANSPORTER_ACTIVITY		115	0.27419	0.939398	0.584469	1	1	4115	tags=24%, list=18%, signal=30%
GO_PYRIMIDINE_CONTAINING_COMPOUND_CATABOLIC_PROCESS	GO_PYRIMIDINE_CONTAINING_COMPOUND_CATABOLIC_PROCESS		27	0.354721	0.939383	0.547923	1	1	3563	tags=22%, list=16%, signal=26%
GO_ANTIMICROBIAL_HUMORAL_RESPONSE	GO_ANTIMICROBIAL_HUMORAL_RESPONSE		29	0.345518	0.939229	0.546042	1	1	3877	tags=38%, list=17%, signal=46%
GO_POSITIVE_REGULATION_OF_EPITHELIAL_CELL_PROLIFERATION	GO_POSITIVE_REGULATION_OF_EPITHELIAL_CELL_PROLIFERATION		142	0.266879	0.939163	0.585695	1	1	7015	tags=36%, list=31%, signal=52%
GO_MALE_GENITALIA_DEVELOPMENT	GO_MALE_GENITALIA_DEVELOPMENT		18	0.382503	0.939034	0.560403	1	1	4727	tags=39%, list=21%, signal=49%
GO_CRANIAL_NERVE_DEVELOPMENT	GO_CRANIAL_NERVE_DEVELOPMENT		36	0.32695	0.93899	0.555556	1	1	7238	tags=42%, list=32%, signal=61%
GO_SMALL_MOLECULE_BIOSYNTHETIC_PROCESS	GO_SMALL_MOLECULE_BIOSYNTHETIC_PROCESS		393	0.243656	0.938928	0.672832	1	1	4703	tags=19%, list=21%, signal=23%
GO_PROTEIN_POLYMERIZATION	GO_PROTEIN_POLYMERIZATION		61	0.299918	0.938857	0.577941	1	1	4666	tags=20%, list=20%, signal=25%
GO_ODONTOGENESIS_OF_DENTIN_CONTAINING_TOOTH	GO_ODONTOGENESIS_OF_DENTIN_CONTAINING_TOOTH		66	0.300162	0.93885	0.570392	1	1	4430	tags=23%, list=19%, signal=28%
GO_APICAL_JUNCTION_ASSEMBLY	GO_APICAL_JUNCTION_ASSEMBLY		38	0.322173	0.938734	0.549383	1	1	2356	tags=11%, list=10%, signal=12%
GO_COSTAMERE	GO_COSTAMERE		19	0.376117	0.938555	0.542429	1	1	7572	tags=47%, list=33%, signal=71%
GO_AXONEME_ASSEMBLY	GO_AXONEME_ASSEMBLY		28	0.345084	0.938435	0.562998	1	1	2507	tags=25%, list=11%, signal=28%
GO_REGULATION_OF_RECEPTOR_MEDIATED_ENDOCYTOSIS	GO_REGULATION_OF_RECEPTOR_MEDIATED_ENDOCYTOSIS		73	0.291143	0.93825	0.569678	1	1	4771	tags=21%, list=21%, signal=26%
GO_LYTIC_VACUOLE	GO_LYTIC_VACUOLE		451	0.240244	0.938218	0.655606	1	1	8499	tags=39%, list=37%, signal=62%
GO_MODULATION_BY_SYMBIONT_OF_HOST_CELLULAR_PROCESS	GO_MODULATION_BY_SYMBIONT_OF_HOST_CELLULAR_PROCESS		26	0.350228	0.938019	0.548644	1	1	4347	tags=19%, list=19%, signal=24%
GO_HETEROTYPIC_CELL_CELL_ADHESION	GO_HETEROTYPIC_CELL_CELL_ADHESION		24	0.352094	0.937759	0.551613	1	1	4636	tags=33%, list=20%, signal=42%
GO_OXIDOREDUCTASE_ACTIVITY_ACTING_ON_SINGLE_DONORS_WITH_INCORPORATION_OF_MOLECULAR_OXYGEN	GO_OXIDOREDUCTASE_ACTIVITY_ACTING_ON_SINGLE_DONORS_WITH_INCORPORATION_OF_MOLECULAR_OXYGEN		24	0.35739	0.937494	0.574503	1	1	2467	tags=17%, list=11%, signal=19%
GO_ACETYLGALACTOSAMINYLTRANSFERASE_ACTIVITY	GO_ACETYLGALACTOSAMINYLTRANSFERASE_ACTIVITY		28	0.346063	0.937013	0.535714	1	1	2681	tags=21%, list=12%, signal=24%
GO_EMBRYONIC_CRANIAL_SKELETON_MORPHOGENESIS	GO_EMBRYONIC_CRANIAL_SKELETON_MORPHOGENESIS		46	0.311375	0.936766	0.572965	1	1	2296	tags=11%, list=10%, signal=12%
GO_MYOFIBRIL_ASSEMBLY	GO_MYOFIBRIL_ASSEMBLY		45	0.316886	0.936541	0.56962	1	1	3883	tags=24%, list=17%, signal=29%
GO_POSITIVE_REGULATION_OF_CELL_JUNCTION_ASSEMBLY	GO_POSITIVE_REGULATION_OF_CELL_JUNCTION_ASSEMBLY		22	0.366747	0.935738	0.564706	1	1	7767	tags=41%, list=34%, signal=62%
GO_HOMEOSTASIS_OF_NUMBER_OF_CELLS	GO_HOMEOSTASIS_OF_NUMBER_OF_CELLS		160	0.26166	0.93537	0.625493	1	1	4470	tags=19%, list=20%, signal=24%
GO_POSITIVE_REGULATION_OF_RECEPTOR_MEDIATED_ENDOCYTOSIS	GO_POSITIVE_REGULATION_OF_RECEPTOR_MEDIATED_ENDOCYTOSIS		43	0.32012	0.935335	0.560317	1	1	4265	tags=21%, list=19%, signal=26%
GO_CARBOHYDRATE_TRANSPORTER_ACTIVITY	GO_CARBOHYDRATE_TRANSPORTER_ACTIVITY		37	0.325804	0.935209	0.572948	1	1	6237	tags=30%, list=27%, signal=41%
GO_REGULATION_OF_STRIATED_MUSCLE_CELL_DIFFERENTIATION	GO_REGULATION_OF_STRIATED_MUSCLE_CELL_DIFFERENTIATION		79	0.289784	0.935019	0.567989	1	1	3841	tags=19%, list=17%, signal=23%
GO_ENZYME_INHIBITOR_ACTIVITY	GO_ENZYME_INHIBITOR_ACTIVITY		301	0.245952	0.934619	0.649412	1	1	4791	tags=23%, list=21%, signal=28%
GO_BETA_CATENIN_BINDING	GO_BETA_CATENIN_BINDING		79	0.28563	0.934367	0.594366	1	1	8772	tags=51%, list=38%, signal=82%
GO_DEFENSE_RESPONSE_TO_GRAM_POSITIVE_BACTERIUM	GO_DEFENSE_RESPONSE_TO_GRAM_POSITIVE_BACTERIUM		54	0.303862	0.933978	0.580502	1	1	3629	tags=30%, list=16%, signal=35%
GO_MONOSACCHARIDE_TRANSMEMBRANE_TRANSPORTER_ACTIVITY	GO_MONOSACCHARIDE_TRANSMEMBRANE_TRANSPORTER_ACTIVITY		17	0.384789	0.933957	0.579832	1	1	5985	tags=35%, list=26%, signal=48%
GO_INOSITOL_PHOSPHATE_MEDIATED_SIGNALING	GO_INOSITOL_PHOSPHATE_MEDIATED_SIGNALING		15	0.399234	0.933724	0.58087	1	1	7651	tags=53%, list=34%, signal=80%
GO_LEFT_RIGHT_PATTERN_FORMATION	GO_LEFT_RIGHT_PATTERN_FORMATION		19	0.371068	0.933463	0.547812	1	1	3995	tags=21%, list=18%, signal=25%
GO_POSITIVE_REGULATION_OF_ENDOTHELIAL_CELL_MIGRATION	GO_POSITIVE_REGULATION_OF_ENDOTHELIAL_CELL_MIGRATION		66	0.295619	0.933381	0.582712	1	1	6869	tags=39%, list=30%, signal=56%
GO_NERVE_DEVELOPMENT	GO_NERVE_DEVELOPMENT		57	0.300497	0.933267	0.571852	1	1	7293	tags=40%, list=32%, signal=59%
GO_REGULATION_OF_NEURON_DEATH	GO_REGULATION_OF_NEURON_DEATH		227	0.250088	0.932165	0.619753	1	1	4683	tags=20%, list=21%, signal=25%
GO_PLATELET_MORPHOGENESIS	GO_PLATELET_MORPHOGENESIS		17	0.385325	0.931943	0.560068	1	1	10982	tags=76%, list=48%, signal=147%
GO_REGULATION_OF_CYTOPLASMIC_TRANSPORT	GO_REGULATION_OF_CYTOPLASMIC_TRANSPORT		446	0.237829	0.931657	0.691954	1	1	3933	tags=15%, list=17%, signal=17%
GO_ENDOCYTIC_VESICLE	GO_ENDOCYTIC_VESICLE		214	0.253124	0.931517	0.641677	1	1	8619	tags=43%, list=38%, signal=68%
GO_SYNAPTIC_VESICLE_CYCLE	GO_SYNAPTIC_VESICLE_CYCLE		82	0.281564	0.931272	0.588319	1	1	3485	tags=22%, list=15%, signal=26%
GO_REGULATION_OF_EPIDERMAL_CELL_DIFFERENTIATION	GO_REGULATION_OF_EPIDERMAL_CELL_DIFFERENTIATION		39	0.321495	0.93101	0.571429	1	1	4234	tags=26%, list=19%, signal=31%
GO_POSITIVE_REGULATION_OF_MYELOID_CELL_DIFFERENTIATION	GO_POSITIVE_REGULATION_OF_MYELOID_CELL_DIFFERENTIATION		72	0.291774	0.930772	0.585516	1	1	4086	tags=19%, list=18%, signal=24%
GO_POSITIVE_REGULATION_OF_EPIDERMAL_CELL_DIFFERENTIATION	GO_POSITIVE_REGULATION_OF_EPIDERMAL_CELL_DIFFERENTIATION		17	0.384598	0.930535	0.568182	1	1	4234	tags=29%, list=19%, signal=36%
GO_POSITIVE_REGULATION_OF_MESENCHYMAL_CELL_PROLIFERATION	GO_POSITIVE_REGULATION_OF_MESENCHYMAL_CELL_PROLIFERATION		26	0.349047	0.930396	0.565978	1	1	6902	tags=42%, list=30%, signal=61%
GO_CYTOPLASMIC_STRESS_GRANULE	GO_CYTOPLASMIC_STRESS_GRANULE		31	0.336317	0.930375	0.578704	1	1	126	tags=3%, list=1%, signal=3%
GO_EMBRYONIC_DIGESTIVE_TRACT_MORPHOGENESIS	GO_EMBRYONIC_DIGESTIVE_TRACT_MORPHOGENESIS		16	0.393041	0.93003	0.566069	1	1	4713	tags=38%, list=21%, signal=47%
GO_REGULATION_OF_SODIUM_ION_TRANSMEMBRANE_TRANSPORT	GO_REGULATION_OF_SODIUM_ION_TRANSMEMBRANE_TRANSPORT		45	0.31379	0.929974	0.578626	1	1	9048	tags=58%, list=40%, signal=96%
GO_MICROVILLUS_ORGANIZATION	GO_MICROVILLUS_ORGANIZATION		19	0.37138	0.92928	0.556106	1	1	6569	tags=32%, list=29%, signal=44%
GO_REGULATION_OF_RECEPTOR_ACTIVITY	GO_REGULATION_OF_RECEPTOR_ACTIVITY		109	0.275118	0.929103	0.600283	1	1	4601	tags=20%, list=20%, signal=25%
GO_NEGATIVE_REGULATION_OF_DEVELOPMENTAL_GROWTH	GO_NEGATIVE_REGULATION_OF_DEVELOPMENTAL_GROWTH		80	0.28767	0.92909	0.591954	1	1	7921	tags=44%, list=35%, signal=67%
GO_RESPONSE_TO_DIETARY_EXCESS	GO_RESPONSE_TO_DIETARY_EXCESS		19	0.375554	0.928748	0.583333	1	1	2655	tags=26%, list=12%, signal=30%
GO_NEGATIVE_REGULATION_OF_DEPHOSPHORYLATION	GO_NEGATIVE_REGULATION_OF_DEPHOSPHORYLATION		69	0.289241	0.928676	0.578331	1	1	4052	tags=19%, list=18%, signal=23%
GO_K63_LINKED_POLYUBIQUITIN_BINDING	GO_K63_LINKED_POLYUBIQUITIN_BINDING		17	0.38044	0.92803	0.557536	1	1	6678	tags=41%, list=29%, signal=58%
GO_REGULATION_OF_PLASMA_LIPOPROTEIN_PARTICLE_LEVELS	GO_REGULATION_OF_PLASMA_LIPOPROTEIN_PARTICLE_LEVELS		41	0.321718	0.927956	0.575385	1	1	6826	tags=39%, list=30%, signal=56%
GO_PROTEIN_DEGLYCOSYLATION	GO_PROTEIN_DEGLYCOSYLATION		20	0.367471	0.9279	0.580906	1	1	9074	tags=55%, list=40%, signal=91%
GO_AXONAL_GROWTH_CONE	GO_AXONAL_GROWTH_CONE		19	0.370678	0.927726	0.561489	1	1	4329	tags=37%, list=19%, signal=45%
GO_REGULATION_OF_PHOSPHOPROTEIN_PHOSPHATASE_ACTIVITY	GO_REGULATION_OF_PHOSPHOPROTEIN_PHOSPHATASE_ACTIVITY		56	0.298546	0.927127	0.608631	1	1	4697	tags=20%, list=21%, signal=25%
GO_POLYOL_TRANSPORT	GO_POLYOL_TRANSPORT		15	0.399816	0.9268	0.558621	1	1	4097	tags=40%, list=18%, signal=49%
GO_REGULATION_OF_PROTEIN_TARGETING_TO_MEMBRANE	GO_REGULATION_OF_PROTEIN_TARGETING_TO_MEMBRANE		22	0.35576	0.926749	0.541599	1	1	107	tags=5%, list=0%, signal=5%
GO_PHOSPHATIDYLINOSITOL_BIOSYNTHETIC_PROCESS	GO_PHOSPHATIDYLINOSITOL_BIOSYNTHETIC_PROCESS		115	0.270613	0.926508	0.601132	1	1	8031	tags=37%, list=35%, signal=57%
GO_BILE_ACID_METABOLIC_PROCESS	GO_BILE_ACID_METABOLIC_PROCESS		25	0.35323	0.926403	0.590083	1	1	6835	tags=44%, list=30%, signal=63%
GO_EMBRYONIC_SKELETAL_SYSTEM_MORPHOGENESIS	GO_EMBRYONIC_SKELETAL_SYSTEM_MORPHOGENESIS		89	0.280562	0.926223	0.593923	1	1	2296	tags=11%, list=10%, signal=12%
GO_ANATOMICAL_STRUCTURE_HOMEOSTASIS	GO_ANATOMICAL_STRUCTURE_HOMEOSTASIS		242	0.249156	0.926021	0.671894	1	1	4333	tags=16%, list=19%, signal=19%
GO_CILIARY_PART	GO_CILIARY_PART		253	0.247974	0.925891	0.653652	1	1	4807	tags=21%, list=21%, signal=27%
GO_REGULATION_OF_CELL_JUNCTION_ASSEMBLY	GO_REGULATION_OF_CELL_JUNCTION_ASSEMBLY		65	0.291669	0.925859	0.610526	1	1	7884	tags=46%, list=35%, signal=70%
GO_DNA_METHYLATION_INVOLVED_IN_GAMETE_GENERATION	GO_DNA_METHYLATION_INVOLVED_IN_GAMETE_GENERATION		15	0.399561	0.925777	0.577586	1	1	419	tags=13%, list=2%, signal=14%
GO_NEGATIVE_REGULATION_OF_CARTILAGE_DEVELOPMENT	GO_NEGATIVE_REGULATION_OF_CARTILAGE_DEVELOPMENT		25	0.352656	0.925662	0.569558	1	1	4609	tags=36%, list=20%, signal=45%
GO_NEGATIVE_REGULATION_OF_HEART_CONTRACTION	GO_NEGATIVE_REGULATION_OF_HEART_CONTRACTION		21	0.365591	0.925351	0.563813	1	1	4481	tags=38%, list=20%, signal=47%
GO_NAD_ADP_RIBOSYLTRANSFERASE_ACTIVITY	GO_NAD_ADP_RIBOSYLTRANSFERASE_ACTIVITY		25	0.35205	0.924967	0.618729	1	1	4138	tags=28%, list=18%, signal=34%
GO_NONMOTILE_PRIMARY_CILIUM	GO_NONMOTILE_PRIMARY_CILIUM		114	0.271247	0.924632	0.623465	1	1	4634	tags=24%, list=20%, signal=30%
GO_MUSCLE_CELL_DIFFERENTIATION	GO_MUSCLE_CELL_DIFFERENTIATION		223	0.250189	0.924459	0.641698	1	1	4796	tags=23%, list=21%, signal=29%
GO_RETINOIC_ACID_RECEPTOR_SIGNALING_PATHWAY	GO_RETINOIC_ACID_RECEPTOR_SIGNALING_PATHWAY		16	0.390256	0.923881	0.560201	1	1	8488	tags=56%, list=37%, signal=90%
GO_CELLULAR_COMPONENT_DISASSEMBLY_INVOLVED_IN_EXECUTION_PHASE_OF_APOPTOSIS	GO_CELLULAR_COMPONENT_DISASSEMBLY_INVOLVED_IN_EXECUTION_PHASE_OF_APOPTOSIS		38	0.321407	0.923594	0.600624	1	1	1818	tags=8%, list=8%, signal=9%
GO_EMBRYONIC_ORGAN_DEVELOPMENT	GO_EMBRYONIC_ORGAN_DEVELOPMENT		379	0.238702	0.923534	0.713295	1	1	4713	tags=21%, list=21%, signal=26%
GO_POSITIVE_REGULATION_OF_TRANSLATIONAL_INITIATION	GO_POSITIVE_REGULATION_OF_TRANSLATIONAL_INITIATION		21	0.360564	0.923016	0.574359	1	1	1056	tags=10%, list=5%, signal=10%
GO_KERATAN_SULFATE_METABOLIC_PROCESS	GO_KERATAN_SULFATE_METABOLIC_PROCESS		32	0.333091	0.922966	0.575365	1	1	5826	tags=28%, list=26%, signal=38%
GO_OXIDOREDUCTASE_ACTIVITY_OXIDIZING_METAL_IONS	GO_OXIDOREDUCTASE_ACTIVITY_OXIDIZING_METAL_IONS		16	0.38594	0.922731	0.588816	1	1	3941	tags=25%, list=17%, signal=30%
GO_AMMONIUM_TRANSMEMBRANE_TRANSPORTER_ACTIVITY	GO_AMMONIUM_TRANSMEMBRANE_TRANSPORTER_ACTIVITY		22	0.358943	0.922343	0.574751	1	1	5540	tags=41%, list=24%, signal=54%
GO_REGULATION_OF_PROTEIN_IMPORT	GO_REGULATION_OF_PROTEIN_IMPORT		172	0.255837	0.921979	0.660403	1	1	6933	tags=32%, list=30%, signal=46%
GO_REGULATION_OF_CARTILAGE_DEVELOPMENT	GO_REGULATION_OF_CARTILAGE_DEVELOPMENT		59	0.297235	0.921943	0.588663	1	1	4682	tags=29%, list=21%, signal=36%
GO_CARDIAC_MUSCLE_CELL_ACTION_POTENTIAL	GO_CARDIAC_MUSCLE_CELL_ACTION_POTENTIAL		37	0.324068	0.921903	0.571861	1	1	8461	tags=59%, list=37%, signal=94%
GO_ORGAN_GROWTH	GO_ORGAN_GROWTH		60	0.29631	0.921881	0.598802	1	1	4577	tags=30%, list=20%, signal=37%
GO_REGULATION_OF_MYOTUBE_DIFFERENTIATION	GO_REGULATION_OF_MYOTUBE_DIFFERENTIATION		51	0.309112	0.921645	0.585219	1	1	3588	tags=20%, list=16%, signal=23%
GO_CELL_MATURATION	GO_CELL_MATURATION		109	0.26799	0.921093	0.62552	1	1	4702	tags=23%, list=21%, signal=29%
GO_CELLULAR_RESPONSE_TO_VASCULAR_ENDOTHELIAL_GROWTH_FACTOR_STIMULUS	GO_CELLULAR_RESPONSE_TO_VASCULAR_ENDOTHELIAL_GROWTH_FACTOR_STIMULUS		29	0.339293	0.920864	0.575707	1	1	8122	tags=48%, list=36%, signal=75%
GO_SYMPORTER_ACTIVITY	GO_SYMPORTER_ACTIVITY		126	0.263229	0.920582	0.636111	1	1	6491	tags=35%, list=28%, signal=49%
GO_NEGATIVE_REGULATION_OF_TRANSCRIPTION_FACTOR_IMPORT_INTO_NUCLEUS	GO_NEGATIVE_REGULATION_OF_TRANSCRIPTION_FACTOR_IMPORT_INTO_NUCLEUS		38	0.318697	0.920406	0.5808	1	1	9514	tags=50%, list=42%, signal=86%
GO_SECONDARY_ACTIVE_TRANSMEMBRANE_TRANSPORTER_ACTIVITY	GO_SECONDARY_ACTIVE_TRANSMEMBRANE_TRANSPORTER_ACTIVITY		196	0.253077	0.920052	0.665823	1	1	3540	tags=19%, list=16%, signal=23%
GO_PROTEIN_LIPID_COMPLEX_SUBUNIT_ORGANIZATION	GO_PROTEIN_LIPID_COMPLEX_SUBUNIT_ORGANIZATION		31	0.335245	0.919811	0.58748	1	1	4771	tags=29%, list=21%, signal=37%
GO_SODIUM_ION_TRANSPORT	GO_SODIUM_ION_TRANSPORT		119	0.266701	0.91977	0.627397	1	1	6130	tags=35%, list=27%, signal=48%
GO_C21_STEROID_HORMONE_METABOLIC_PROCESS	GO_C21_STEROID_HORMONE_METABOLIC_PROCESS		17	0.374538	0.919455	0.574013	1	1	208	tags=6%, list=1%, signal=6%
GO_RUFFLE	GO_RUFFLE		148	0.258401	0.919217	0.636	1	1	9400	tags=48%, list=41%, signal=81%
GO_REGULATION_OF_POSTTRANSCRIPTIONAL_GENE_SILENCING	GO_REGULATION_OF_POSTTRANSCRIPTIONAL_GENE_SILENCING		20	0.36719	0.918771	0.569282	1	1	9383	tags=50%, list=41%, signal=85%
GO_EPIBOLY	GO_EPIBOLY		21	0.360489	0.918251	0.585124	1	1	6646	tags=48%, list=29%, signal=67%
GO_FOREBRAIN_NEURON_DEVELOPMENT	GO_FOREBRAIN_NEURON_DEVELOPMENT		29	0.334033	0.918192	0.573744	1	1	7619	tags=59%, list=33%, signal=88%
GO_RUFFLE_ORGANIZATION	GO_RUFFLE_ORGANIZATION		20	0.366336	0.918157	0.569492	1	1	8098	tags=45%, list=35%, signal=70%
GO_POSITIVE_REGULATION_OF_PROTEIN_LOCALIZATION_TO_CELL_PERIPHERY	GO_POSITIVE_REGULATION_OF_PROTEIN_LOCALIZATION_TO_CELL_PERIPHERY		34	0.326957	0.918154	0.565943	1	1	3321	tags=15%, list=15%, signal=17%
GO_REGULATION_OF_MYOBLAST_DIFFERENTIATION	GO_REGULATION_OF_MYOBLAST_DIFFERENTIATION		45	0.307571	0.917811	0.601527	1	1	4562	tags=29%, list=20%, signal=36%
GO_FATTY_ACID_BIOSYNTHETIC_PROCESS	GO_FATTY_ACID_BIOSYNTHETIC_PROCESS		96	0.275049	0.917454	0.651226	1	1	4344	tags=21%, list=19%, signal=26%
GO_CELLULAR_RESPONSE_TO_ALCOHOL	GO_CELLULAR_RESPONSE_TO_ALCOHOL		106	0.269573	0.917406	0.60396	1	1	6817	tags=39%, list=30%, signal=55%
GO_RETINA_MORPHOGENESIS_IN_CAMERA_TYPE_EYE	GO_RETINA_MORPHOGENESIS_IN_CAMERA_TYPE_EYE		41	0.313602	0.917382	0.607372	1	1	6539	tags=37%, list=29%, signal=51%
GO_TRANSPORT_VESICLE	GO_TRANSPORT_VESICLE		282	0.244627	0.917349	0.679104	1	1	4335	tags=17%, list=19%, signal=20%
GO_CARDIAC_MUSCLE_CELL_CONTRACTION	GO_CARDIAC_MUSCLE_CELL_CONTRACTION		29	0.336939	0.917013	0.571906	1	1	8461	tags=55%, list=37%, signal=88%
GO_SIGNAL_SEQUENCE_BINDING	GO_SIGNAL_SEQUENCE_BINDING		34	0.325778	0.916954	0.599057	1	1	1075	tags=6%, list=5%, signal=6%
GO_PLASMA_MEMBRANE_RAFT	GO_PLASMA_MEMBRANE_RAFT		82	0.278227	0.91677	0.633136	1	1	7884	tags=48%, list=35%, signal=72%
GO_MULTICELLULAR_ORGANISM_METABOLIC_PROCESS	GO_MULTICELLULAR_ORGANISM_METABOLIC_PROCESS		85	0.27285	0.916693	0.632948	1	1	6969	tags=46%, list=31%, signal=66%
GO_DRUG_METABOLIC_PROCESS	GO_DRUG_METABOLIC_PROCESS		20	0.364641	0.91668	0.566994	1	1	6648	tags=50%, list=29%, signal=70%
GO_REGULATION_OF_VASCULAR_PERMEABILITY	GO_REGULATION_OF_VASCULAR_PERMEABILITY		28	0.340648	0.91632	0.590625	1	1	7782	tags=57%, list=34%, signal=87%
GO_ESTABLISHMENT_OF_CELL_POLARITY	GO_ESTABLISHMENT_OF_CELL_POLARITY		84	0.282186	0.916199	0.632479	1	1	4589	tags=19%, list=20%, signal=24%
GO_REGULATION_OF_ORGANELLE_ASSEMBLY	GO_REGULATION_OF_ORGANELLE_ASSEMBLY		138	0.257036	0.916192	0.655989	1	1	4566	tags=16%, list=20%, signal=20%
GO_SCHWANN_CELL_DIFFERENTIATION	GO_SCHWANN_CELL_DIFFERENTIATION		29	0.334343	0.915796	0.6128	1	1	4540	tags=21%, list=20%, signal=26%
GO_TRANSPORT_VESICLE_MEMBRANE	GO_TRANSPORT_VESICLE_MEMBRANE		119	0.267114	0.915563	0.652589	1	1	4484	tags=18%, list=20%, signal=23%
GO_REGULATION_OF_ACTIVIN_RECEPTOR_SIGNALING_PATHWAY	GO_REGULATION_OF_ACTIVIN_RECEPTOR_SIGNALING_PATHWAY		23	0.348421	0.915254	0.585124	1	1	4149	tags=22%, list=18%, signal=27%
GO_NEGATIVE_REGULATION_OF_MYOTUBE_DIFFERENTIATION	GO_NEGATIVE_REGULATION_OF_MYOTUBE_DIFFERENTIATION		16	0.39083	0.914946	0.598086	1	1	3588	tags=25%, list=16%, signal=30%
GO_REGIONALIZATION	GO_REGIONALIZATION		270	0.242633	0.914681	0.68789	1	1	4798	tags=22%, list=21%, signal=27%
GO_PROTEIN_BINDING_INVOLVED_IN_CELL_ADHESION	GO_PROTEIN_BINDING_INVOLVED_IN_CELL_ADHESION		17	0.370916	0.913954	0.611018	1	1	4569	tags=35%, list=20%, signal=44%
GO_SYNTAXIN_1_BINDING	GO_SYNTAXIN_1_BINDING		16	0.379433	0.913858	0.589786	1	1	319	tags=6%, list=1%, signal=6%
GO_TUBE_MORPHOGENESIS	GO_TUBE_MORPHOGENESIS		310	0.239872	0.913682	0.713759	1	1	4713	tags=22%, list=21%, signal=28%
GO_POSITIVE_REGULATION_OF_LIPID_TRANSPORT	GO_POSITIVE_REGULATION_OF_LIPID_TRANSPORT		44	0.308841	0.913272	0.579819	1	1	6898	tags=45%, list=30%, signal=65%
GO_PYRIDOXAL_PHOSPHATE_BINDING	GO_PYRIDOXAL_PHOSPHATE_BINDING		45	0.304972	0.913229	0.580894	1	1	2380	tags=16%, list=10%, signal=17%
GO_PIGMENT_METABOLIC_PROCESS	GO_PIGMENT_METABOLIC_PROCESS		54	0.298516	0.913125	0.60709	1	1	1810	tags=11%, list=8%, signal=12%
GO_AMINOGLYCAN_BIOSYNTHETIC_PROCESS	GO_AMINOGLYCAN_BIOSYNTHETIC_PROCESS		100	0.270253	0.912815	0.637006	1	1	6278	tags=31%, list=28%, signal=43%
GO_POSITIVE_REGULATION_OF_ENDOTHELIAL_CELL_DIFFERENTIATION	GO_POSITIVE_REGULATION_OF_ENDOTHELIAL_CELL_DIFFERENTIATION		15	0.384973	0.912799	0.600683	1	1	6997	tags=53%, list=31%, signal=77%
GO_SMALL_MOLECULE_CATABOLIC_PROCESS	GO_SMALL_MOLECULE_CATABOLIC_PROCESS		294	0.241491	0.911472	0.716399	1	1	3945	tags=15%, list=17%, signal=18%
GO_NEURON_PROJECTION_EXTENSION	GO_NEURON_PROJECTION_EXTENSION		49	0.306213	0.911388	0.626543	1	1	4540	tags=29%, list=20%, signal=36%
GO_CARTILAGE_DEVELOPMENT_INVOLVED_IN_ENDOCHONDRAL_BONE_MORPHOGENESIS	GO_CARTILAGE_DEVELOPMENT_INVOLVED_IN_ENDOCHONDRAL_BONE_MORPHOGENESIS		17	0.377317	0.911312	0.59217	1	1	6779	tags=53%, list=30%, signal=75%
GO_NEGATIVE_REGULATION_OF_PROTEOLYSIS	GO_NEGATIVE_REGULATION_OF_PROTEOLYSIS		253	0.243061	0.911026	0.684143	1	1	4887	tags=22%, list=21%, signal=28%
GO_CELLULAR_HORMONE_METABOLIC_PROCESS	GO_CELLULAR_HORMONE_METABOLIC_PROCESS		76	0.284451	0.91078	0.645588	1	1	6206	tags=32%, list=27%, signal=43%
GO_POSITIVE_REGULATION_OF_OSTEOBLAST_DIFFERENTIATION	GO_POSITIVE_REGULATION_OF_OSTEOBLAST_DIFFERENTIATION		56	0.295503	0.910472	0.610465	1	1	6530	tags=34%, list=29%, signal=47%
GO_NEGATIVE_REGULATION_OF_ENDOTHELIAL_CELL_PROLIFERATION	GO_NEGATIVE_REGULATION_OF_ENDOTHELIAL_CELL_PROLIFERATION		30	0.33353	0.910365	0.60778	1	1	6841	tags=43%, list=30%, signal=62%
GO_ANION_TRANSMEMBRANE_TRANSPORTER_ACTIVITY	GO_ANION_TRANSMEMBRANE_TRANSPORTER_ACTIVITY		237	0.245228	0.910125	0.702564	1	1	3431	tags=17%, list=15%, signal=20%
GO_REGULATION_OF_ACTIN_FILAMENT_BASED_MOVEMENT	GO_REGULATION_OF_ACTIN_FILAMENT_BASED_MOVEMENT		32	0.325214	0.909823	0.608766	1	1	3661	tags=19%, list=16%, signal=22%
GO_INORGANIC_ANION_TRANSPORT	GO_INORGANIC_ANION_TRANSPORT		101	0.272204	0.909788	0.657747	1	1	4649	tags=27%, list=20%, signal=33%
GO_CILIARY_PLASM	GO_CILIARY_PLASM		66	0.286373	0.909517	0.630402	1	1	4072	tags=23%, list=18%, signal=28%
GO_PTERIDINE_CONTAINING_COMPOUND_METABOLIC_PROCESS	GO_PTERIDINE_CONTAINING_COMPOUND_METABOLIC_PROCESS		33	0.320001	0.909145	0.582237	1	1	2765	tags=12%, list=12%, signal=14%
GO_POSITIVE_REGULATION_OF_MULTI_ORGANISM_PROCESS	GO_POSITIVE_REGULATION_OF_MULTI_ORGANISM_PROCESS		133	0.258144	0.908663	0.637319	1	1	4625	tags=17%, list=20%, signal=21%
GO_PERICENTRIC_HETEROCHROMATIN	GO_PERICENTRIC_HETEROCHROMATIN		15	0.382187	0.908564	0.586777	1	1	8944	tags=47%, list=39%, signal=77%
GO_MYELOID_LEUKOCYTE_MEDIATED_IMMUNITY	GO_MYELOID_LEUKOCYTE_MEDIATED_IMMUNITY		38	0.313925	0.908071	0.634218	1	1	4683	tags=32%, list=21%, signal=40%
GO_RENAL_TUBULE_DEVELOPMENT	GO_RENAL_TUBULE_DEVELOPMENT		74	0.282487	0.907968	0.641749	1	1	4751	tags=31%, list=21%, signal=39%
GO_HMG_BOX_DOMAIN_BINDING	GO_HMG_BOX_DOMAIN_BINDING		17	0.367863	0.907632	0.599653	1	1	4565	tags=29%, list=20%, signal=37%
GO_CLATHRIN_VESICLE_COAT	GO_CLATHRIN_VESICLE_COAT		22	0.351125	0.907287	0.589701	1	1	8253	tags=50%, list=36%, signal=78%
GO_MYELIN_SHEATH	GO_MYELIN_SHEATH		158	0.255987	0.907147	0.660972	1	1	4740	tags=16%, list=21%, signal=20%
GO_OVARIAN_FOLLICLE_DEVELOPMENT	GO_OVARIAN_FOLLICLE_DEVELOPMENT		51	0.300495	0.906276	0.623358	1	1	4222	tags=22%, list=19%, signal=26%
GO_EPITHELIAL_CELL_DIFFERENTIATION	GO_EPITHELIAL_CELL_DIFFERENTIATION		421	0.232267	0.905993	0.761905	1	1	4713	tags=19%, list=21%, signal=24%
GO_GTP_METABOLIC_PROCESS	GO_GTP_METABOLIC_PROCESS		20	0.367175	0.905802	0.59727	1	1	160	tags=5%, list=1%, signal=5%
GO_NEUROMUSCULAR_JUNCTION	GO_NEUROMUSCULAR_JUNCTION		54	0.294224	0.905647	0.618287	1	1	8036	tags=48%, list=35%, signal=74%
GO_PEPTIDE_HORMONE_PROCESSING	GO_PEPTIDE_HORMONE_PROCESSING		27	0.341356	0.905602	0.629268	1	1	1885	tags=11%, list=8%, signal=12%
GO_REGULATION_OF_SPROUTING_ANGIOGENESIS	GO_REGULATION_OF_SPROUTING_ANGIOGENESIS		27	0.332001	0.905216	0.585938	1	1	6592	tags=37%, list=29%, signal=52%
GO_POSITIVE_REGULATION_OF_ORGANELLE_ASSEMBLY	GO_POSITIVE_REGULATION_OF_ORGANELLE_ASSEMBLY		44	0.306807	0.905189	0.604167	1	1	4566	tags=23%, list=20%, signal=28%
GO_NEGATIVE_REGULATION_OF_EPITHELIAL_CELL_MIGRATION	GO_NEGATIVE_REGULATION_OF_EPITHELIAL_CELL_MIGRATION		50	0.302059	0.904745	0.617124	1	1	6917	tags=40%, list=30%, signal=57%
GO_REGULATION_OF_FATTY_ACID_TRANSPORT	GO_REGULATION_OF_FATTY_ACID_TRANSPORT		23	0.346866	0.904316	0.595082	1	1	7198	tags=39%, list=32%, signal=57%
GO_COMPLEX_OF_COLLAGEN_TRIMERS	GO_COMPLEX_OF_COLLAGEN_TRIMERS		23	0.347882	0.904158	0.61859	1	1	6812	tags=57%, list=30%, signal=80%
GO_ACTIVE_TRANSMEMBRANE_TRANSPORTER_ACTIVITY	GO_ACTIVE_TRANSMEMBRANE_TRANSPORTER_ACTIVITY		303	0.237889	0.903877	0.74673	1	1	4788	tags=24%, list=21%, signal=30%
GO_NEPHRON_DEVELOPMENT	GO_NEPHRON_DEVELOPMENT		109	0.262161	0.903711	0.673759	1	1	6933	tags=42%, list=30%, signal=60%
GO_CALCIUM_ION_REGULATED_EXOCYTOSIS	GO_CALCIUM_ION_REGULATED_EXOCYTOSIS		71	0.284831	0.903505	0.637298	1	1	4265	tags=25%, list=19%, signal=31%
GO_AUDITORY_RECEPTOR_CELL_DIFFERENTIATION	GO_AUDITORY_RECEPTOR_CELL_DIFFERENTIATION		22	0.344186	0.902576	0.623932	1	1	3758	tags=23%, list=16%, signal=27%
GO_POSITIVE_REGULATION_OF_INTRACELLULAR_TRANSPORT	GO_POSITIVE_REGULATION_OF_INTRACELLULAR_TRANSPORT		332	0.236754	0.901802	0.778698	1	1	3933	tags=13%, list=17%, signal=16%
GO_SKELETAL_MUSCLE_CELL_DIFFERENTIATION	GO_SKELETAL_MUSCLE_CELL_DIFFERENTIATION		48	0.297678	0.901167	0.643642	1	1	6024	tags=38%, list=26%, signal=51%
GO_SYMPATHETIC_NERVOUS_SYSTEM_DEVELOPMENT	GO_SYMPATHETIC_NERVOUS_SYSTEM_DEVELOPMENT		19	0.366614	0.901084	0.614478	1	1	4116	tags=32%, list=18%, signal=38%
GO_EPIDERMAL_CELL_DIFFERENTIATION	GO_EPIDERMAL_CELL_DIFFERENTIATION		114	0.263716	0.901018	0.667129	1	1	8205	tags=40%, list=36%, signal=63%
GO_SKELETAL_SYSTEM_DEVELOPMENT	GO_SKELETAL_SYSTEM_DEVELOPMENT		426	0.231836	0.900696	0.767712	1	1	6956	tags=35%, list=30%, signal=50%
GO_ACTIN_FILAMENT_ORGANIZATION	GO_ACTIN_FILAMENT_ORGANIZATION		159	0.253687	0.900496	0.69891	1	1	4420	tags=19%, list=19%, signal=24%
GO_REGULATION_OF_FIBROBLAST_MIGRATION	GO_REGULATION_OF_FIBROBLAST_MIGRATION		27	0.333721	0.9004	0.61478	1	1	9680	tags=56%, list=42%, signal=96%
GO_POSITIVE_REGULATION_OF_LAMELLIPODIUM_ORGANIZATION	GO_POSITIVE_REGULATION_OF_LAMELLIPODIUM_ORGANIZATION		24	0.348701	0.900352	0.621495	1	1	8098	tags=46%, list=35%, signal=71%
GO_CENTRIOLE	GO_CENTRIOLE		90	0.266354	0.899645	0.656821	1	1	7962	tags=36%, list=35%, signal=54%
GO_PERICENTRIOLAR_MATERIAL	GO_PERICENTRIOLAR_MATERIAL		18	0.363983	0.899381	0.609756	1	1	10461	tags=61%, list=46%, signal=113%
GO_LIPOPROTEIN_METABOLIC_PROCESS	GO_LIPOPROTEIN_METABOLIC_PROCESS		113	0.267888	0.899228	0.663448	1	1	4831	tags=19%, list=21%, signal=25%
GO_GLIAL_CELL_DEVELOPMENT	GO_GLIAL_CELL_DEVELOPMENT		69	0.282834	0.89909	0.626277	1	1	4798	tags=25%, list=21%, signal=31%
GO_NEGATIVE_REGULATION_OF_SMOOTH_MUSCLE_CONTRACTION	GO_NEGATIVE_REGULATION_OF_SMOOTH_MUSCLE_CONTRACTION		15	0.380402	0.899009	0.626072	1	1	8436	tags=67%, list=37%, signal=106%
GO_MONOVALENT_INORGANIC_CATION_HOMEOSTASIS	GO_MONOVALENT_INORGANIC_CATION_HOMEOSTASIS		106	0.260122	0.898903	0.667127	1	1	4785	tags=25%, list=21%, signal=32%
GO_HIPPOCAMPUS_DEVELOPMENT	GO_HIPPOCAMPUS_DEVELOPMENT		63	0.286038	0.898901	0.64956	1	1	4756	tags=29%, list=21%, signal=36%
GO_RESPONSE_TO_CORTICOSTERONE	GO_RESPONSE_TO_CORTICOSTERONE		23	0.346469	0.898657	0.617694	1	1	4612	tags=26%, list=20%, signal=33%
GO_COATED_PIT	GO_COATED_PIT		63	0.290595	0.898003	0.64521	1	1	8253	tags=38%, list=36%, signal=60%
GO_POSITIVE_REGULATION_OF_ACTIN_FILAMENT_POLYMERIZATION	GO_POSITIVE_REGULATION_OF_ACTIN_FILAMENT_POLYMERIZATION		59	0.287556	0.897894	0.645768	1	1	4120	tags=20%, list=18%, signal=25%
GO_SCHWANN_CELL_DEVELOPMENT	GO_SCHWANN_CELL_DEVELOPMENT		24	0.34091	0.897511	0.610927	1	1	9045	tags=46%, list=40%, signal=76%
GO_MUSCLE_HYPERTROPHY	GO_MUSCLE_HYPERTROPHY		27	0.337248	0.896709	0.612111	1	1	4329	tags=26%, list=19%, signal=32%
GO_POSITIVE_REGULATION_OF_FIBROBLAST_PROLIFERATION	GO_POSITIVE_REGULATION_OF_FIBROBLAST_PROLIFERATION		52	0.297711	0.896696	0.633333	1	1	8585	tags=48%, list=38%, signal=77%
GO_DEAMINASE_ACTIVITY	GO_DEAMINASE_ACTIVITY		26	0.338432	0.896621	0.605178	1	1	4625	tags=27%, list=20%, signal=34%
GO_TRANSMITTER_GATED_CHANNEL_ACTIVITY	GO_TRANSMITTER_GATED_CHANNEL_ACTIVITY		23	0.346918	0.896415	0.6112	1	1	3257	tags=39%, list=14%, signal=46%
GO_MYOSIN_II_COMPLEX	GO_MYOSIN_II_COMPLEX		23	0.34484	0.896199	0.609642	1	1	3313	tags=30%, list=15%, signal=36%
GO_PYRIMIDINE_RIBONUCLEOSIDE_METABOLIC_PROCESS	GO_PYRIMIDINE_RIBONUCLEOSIDE_METABOLIC_PROCESS		25	0.341592	0.895849	0.631052	1	1	1355	tags=8%, list=6%, signal=8%
GO_WNT_PROTEIN_BINDING	GO_WNT_PROTEIN_BINDING		28	0.3283	0.895751	0.629108	1	1	6946	tags=50%, list=30%, signal=72%
GO_ION_CHANNEL_BINDING	GO_ION_CHANNEL_BINDING		107	0.261771	0.895343	0.690834	1	1	5569	tags=24%, list=24%, signal=32%
GO_COPPER_ION_TRANSPORT	GO_COPPER_ION_TRANSPORT		19	0.358225	0.895218	0.612342	1	1	8270	tags=47%, list=36%, signal=74%
GO_RESPONSE_TO_MUSCLE_STRETCH	GO_RESPONSE_TO_MUSCLE_STRETCH		18	0.367861	0.894882	0.612479	1	1	6064	tags=39%, list=27%, signal=53%
GO_RESPONSE_TO_GROWTH_FACTOR	GO_RESPONSE_TO_GROWTH_FACTOR		446	0.229215	0.893991	0.786996	1	1	4730	tags=19%, list=21%, signal=24%
GO_PYRIMIDINE_RIBONUCLEOTIDE_METABOLIC_PROCESS	GO_PYRIMIDINE_RIBONUCLEOTIDE_METABOLIC_PROCESS		22	0.349147	0.89395	0.623355	1	1	160	tags=5%, list=1%, signal=5%
GO_INNER_EAR_RECEPTOR_STEREOCILIUM_ORGANIZATION	GO_INNER_EAR_RECEPTOR_STEREOCILIUM_ORGANIZATION		17	0.368972	0.893842	0.614618	1	1	4167	tags=41%, list=18%, signal=50%
GO_POSITIVE_REGULATION_OF_CELLULAR_RESPONSE_TO_INSULIN_STIMULUS	GO_POSITIVE_REGULATION_OF_CELLULAR_RESPONSE_TO_INSULIN_STIMULUS		20	0.360786	0.893695	0.637239	1	1	7480	tags=35%, list=33%, signal=52%
GO_RESPONSE_TO_MAGNESIUM_ION	GO_RESPONSE_TO_MAGNESIUM_ION		20	0.353561	0.893406	0.622112	1	1	2425	tags=20%, list=11%, signal=22%
GO_ANION_CHANNEL_ACTIVITY	GO_ANION_CHANNEL_ACTIVITY		70	0.275995	0.893013	0.663189	1	1	4588	tags=27%, list=20%, signal=34%
GO_PHOTORECEPTOR_OUTER_SEGMENT	GO_PHOTORECEPTOR_OUTER_SEGMENT		59	0.284435	0.89272	0.651719	1	1	4879	tags=32%, list=21%, signal=41%
GO_PHOSPHORIC_ESTER_HYDROLASE_ACTIVITY	GO_PHOSPHORIC_ESTER_HYDROLASE_ACTIVITY		340	0.230275	0.89208	0.760241	1	1	8347	tags=38%, list=37%, signal=59%
GO_REGULATION_OF_SYNCYTIUM_FORMATION_BY_PLASMA_MEMBRANE_FUSION	GO_REGULATION_OF_SYNCYTIUM_FORMATION_BY_PLASMA_MEMBRANE_FUSION		20	0.358115	0.892042	0.631083	1	1	2931	tags=20%, list=13%, signal=23%
GO_COLUMNAR_CUBOIDAL_EPITHELIAL_CELL_DIFFERENTIATION	GO_COLUMNAR_CUBOIDAL_EPITHELIAL_CELL_DIFFERENTIATION		91	0.268637	0.891979	0.692529	1	1	3995	tags=18%, list=18%, signal=21%
GO_LAMELLIPODIUM_ASSEMBLY	GO_LAMELLIPODIUM_ASSEMBLY		29	0.32346	0.891815	0.629808	1	1	7470	tags=45%, list=33%, signal=67%
GO_GOLGI_ASSOCIATED_VESICLE	GO_GOLGI_ASSOCIATED_VESICLE		73	0.275791	0.891438	0.660028	1	1	1701	tags=8%, list=7%, signal=9%
GO_POSITIVE_REGULATION_OF_POTASSIUM_ION_TRANSPORT	GO_POSITIVE_REGULATION_OF_POTASSIUM_ION_TRANSPORT		35	0.315039	0.891436	0.622875	1	1	4679	tags=23%, list=21%, signal=29%
GO_APICAL_PLASMA_MEMBRANE	GO_APICAL_PLASMA_MEMBRANE		255	0.239094	0.891359	0.744681	1	1	4807	tags=25%, list=21%, signal=31%
GO_POSITIVE_REGULATION_OF_AXONOGENESIS	GO_POSITIVE_REGULATION_OF_AXONOGENESIS		68	0.281654	0.891319	0.673375	1	1	6809	tags=35%, list=30%, signal=50%
GO_PDZ_DOMAIN_BINDING	GO_PDZ_DOMAIN_BINDING		84	0.273896	0.891203	0.64723	1	1	4865	tags=21%, list=21%, signal=27%
GO_CELLULAR_RESPONSE_TO_INTERLEUKIN_4	GO_CELLULAR_RESPONSE_TO_INTERLEUKIN_4		24	0.340289	0.890797	0.625	1	1	4330	tags=29%, list=19%, signal=36%
GO_REGULATION_OF_FEEDING_BEHAVIOR	GO_REGULATION_OF_FEEDING_BEHAVIOR		17	0.365866	0.890189	0.613176	1	1	6134	tags=53%, list=27%, signal=72%
GO_ENDOTHELIAL_CELL_MIGRATION	GO_ENDOTHELIAL_CELL_MIGRATION		53	0.285984	0.890137	0.658789	1	1	8616	tags=45%, list=38%, signal=73%
GO_FORELIMB_MORPHOGENESIS	GO_FORELIMB_MORPHOGENESIS		37	0.307517	0.890063	0.625197	1	1	4732	tags=30%, list=21%, signal=37%
GO_SUBSTRATE_ADHESION_DEPENDENT_CELL_SPREADING	GO_SUBSTRATE_ADHESION_DEPENDENT_CELL_SPREADING		37	0.3158	0.889845	0.661789	1	1	8053	tags=51%, list=35%, signal=79%
GO_TRANSCRIPTION_FACTOR_ACTIVITY_RNA_POLYMERASE_II_CORE_PROMOTER_PROXIMAL_REGION_SEQUENCE_SPECIFIC_BINDING	GO_TRANSCRIPTION_FACTOR_ACTIVITY_RNA_POLYMERASE_II_CORE_PROMOTER_PROXIMAL_REGION_SEQUENCE_SPECIFIC_BINDING		281	0.235325	0.889652	0.760951	1	1	4683	tags=20%, list=21%, signal=25%
GO_SENSORY_PERCEPTION_OF_TASTE	GO_SENSORY_PERCEPTION_OF_TASTE		26	0.333562	0.889405	0.622074	1	1	5601	tags=42%, list=25%, signal=56%
GO_CARBOHYDRATE_DERIVATIVE_TRANSPORTER_ACTIVITY	GO_CARBOHYDRATE_DERIVATIVE_TRANSPORTER_ACTIVITY		33	0.31842	0.889394	0.644961	1	1	3633	tags=18%, list=16%, signal=22%
GO_INTRINSIC_COMPONENT_OF_EXTERNAL_SIDE_OF_PLASMA_MEMBRANE	GO_INTRINSIC_COMPONENT_OF_EXTERNAL_SIDE_OF_PLASMA_MEMBRANE		16	0.374339	0.88921	0.60596	1	1	7677	tags=56%, list=34%, signal=85%
GO_DEVELOPMENTAL_GROWTH	GO_DEVELOPMENTAL_GROWTH		303	0.233581	0.88895	0.771295	1	1	4754	tags=21%, list=21%, signal=27%
GO_CARDIAC_CELL_DEVELOPMENT	GO_CARDIAC_CELL_DEVELOPMENT		45	0.301776	0.888888	0.653787	1	1	3887	tags=24%, list=17%, signal=29%
GO_REGULATION_OF_MICROTUBULE_BASED_MOVEMENT	GO_REGULATION_OF_MICROTUBULE_BASED_MOVEMENT		16	0.374844	0.888703	0.613176	1	1	4793	tags=31%, list=21%, signal=40%
GO_NEGATIVE_REGULATION_OF_CELL_GROWTH	GO_NEGATIVE_REGULATION_OF_CELL_GROWTH		160	0.249005	0.888522	0.715573	1	1	7334	tags=31%, list=32%, signal=45%
GO_MAP_KINASE_KINASE_KINASE_ACTIVITY	GO_MAP_KINASE_KINASE_KINASE_ACTIVITY		20	0.353657	0.888138	0.63	1	1	8653	tags=65%, list=38%, signal=105%
GO_POSITIVE_REGULATION_OF_STEROL_TRANSPORT	GO_POSITIVE_REGULATION_OF_STEROL_TRANSPORT		17	0.36829	0.888034	0.60906	1	1	4497	tags=29%, list=20%, signal=37%
GO_WW_DOMAIN_BINDING	GO_WW_DOMAIN_BINDING		28	0.323293	0.88712	0.625	1	1	4767	tags=25%, list=21%, signal=32%
GO_CARDIAC_EPITHELIAL_TO_MESENCHYMAL_TRANSITION	GO_CARDIAC_EPITHELIAL_TO_MESENCHYMAL_TRANSITION		24	0.333157	0.88691	0.633013	1	1	4432	tags=33%, list=19%, signal=41%
GO_RHO_PROTEIN_SIGNAL_TRANSDUCTION	GO_RHO_PROTEIN_SIGNAL_TRANSDUCTION		45	0.297477	0.886233	0.662975	1	1	6809	tags=31%, list=30%, signal=44%
GO_METANEPHROS_DEVELOPMENT	GO_METANEPHROS_DEVELOPMENT		76	0.270212	0.88606	0.692199	1	1	4751	tags=28%, list=21%, signal=35%
GO_UROGENITAL_SYSTEM_DEVELOPMENT	GO_UROGENITAL_SYSTEM_DEVELOPMENT		276	0.236468	0.886045	0.755556	1	1	6933	tags=36%, list=30%, signal=50%
GO_CARDIOCYTE_DIFFERENTIATION	GO_CARDIOCYTE_DIFFERENTIATION		90	0.265249	0.886021	0.687845	1	1	4730	tags=27%, list=21%, signal=34%
GO_POSITIVE_REGULATION_OF_EPITHELIAL_CELL_MIGRATION	GO_POSITIVE_REGULATION_OF_EPITHELIAL_CELL_MIGRATION		100	0.264067	0.886009	0.707819	1	1	7001	tags=39%, list=31%, signal=56%
GO_TRANSMEMBRANE_RECEPTOR_PROTEIN_TYROSINE_KINASE_SIGNALING_PATHWAY	GO_TRANSMEMBRANE_RECEPTOR_PROTEIN_TYROSINE_KINASE_SIGNALING_PATHWAY		471	0.226442	0.885728	0.809795	1	1	6897	tags=31%, list=30%, signal=44%
GO_SENSORY_ORGAN_MORPHOGENESIS	GO_SENSORY_ORGAN_MORPHOGENESIS		218	0.240924	0.885063	0.765707	1	1	4751	tags=26%, list=21%, signal=33%
GO_CENTRIOLE_ASSEMBLY	GO_CENTRIOLE_ASSEMBLY		18	0.364739	0.885049	0.630293	1	1	7680	tags=39%, list=34%, signal=59%
GO_RESPONSE_TO_LIGHT_STIMULUS	GO_RESPONSE_TO_LIGHT_STIMULUS		250	0.236331	0.884847	0.774427	1	1	3596	tags=13%, list=16%, signal=15%
GO_REGULATION_OF_EXCRETION	GO_REGULATION_OF_EXCRETION		25	0.334495	0.884565	0.611026	1	1	6134	tags=52%, list=27%, signal=71%
GO_MUSCLE_CELL_PROLIFERATION	GO_MUSCLE_CELL_PROLIFERATION		16	0.363573	0.884429	0.623549	1	1	4174	tags=25%, list=18%, signal=31%
GO_CELL_KILLING	GO_CELL_KILLING		32	0.318286	0.884242	0.648734	1	1	4586	tags=34%, list=20%, signal=43%
GO_STRAND_DISPLACEMENT	GO_STRAND_DISPLACEMENT		26	0.332456	0.884238	0.648562	1	1	9049	tags=50%, list=40%, signal=83%
GO_POSITIVE_REGULATION_OF_NUCLEOCYTOPLASMIC_TRANSPORT	GO_POSITIVE_REGULATION_OF_NUCLEOCYTOPLASMIC_TRANSPORT		116	0.259289	0.884238	0.724932	1	1	7898	tags=39%, list=35%, signal=59%
GO_MACROMITOPHAGY	GO_MACROMITOPHAGY		113	0.258514	0.883962	0.71409	1	1	3803	tags=18%, list=17%, signal=21%
GO_ORGANIC_ACID_SODIUM_SYMPORTER_ACTIVITY	GO_ORGANIC_ACID_SODIUM_SYMPORTER_ACTIVITY		27	0.330817	0.883244	0.63344	1	1	1591	tags=15%, list=7%, signal=16%
GO_VITAMIN_TRANSPORTER_ACTIVITY	GO_VITAMIN_TRANSPORTER_ACTIVITY		20	0.351427	0.882409	0.632721	1	1	6014	tags=30%, list=26%, signal=41%
GO_MUSCLE_ORGAN_MORPHOGENESIS	GO_MUSCLE_ORGAN_MORPHOGENESIS		66	0.278316	0.882275	0.681366	1	1	4360	tags=29%, list=19%, signal=35%
GO_POSITIVE_REGULATION_OF_GLUCOSE_TRANSPORT	GO_POSITIVE_REGULATION_OF_GLUCOSE_TRANSPORT		35	0.311828	0.882238	0.64511	1	1	9101	tags=49%, list=40%, signal=81%
GO_RESPONSE_TO_AXON_INJURY	GO_RESPONSE_TO_AXON_INJURY		43	0.302241	0.882229	0.653543	1	1	6653	tags=40%, list=29%, signal=56%
GO_CORTICAL_ACTIN_CYTOSKELETON	GO_CORTICAL_ACTIN_CYTOSKELETON		56	0.287956	0.881801	0.673193	1	1	6955	tags=39%, list=30%, signal=56%
GO_REGULATION_OF_OXIDATIVE_STRESS_INDUCED_INTRINSIC_APOPTOTIC_SIGNALING_PATHWAY	GO_REGULATION_OF_OXIDATIVE_STRESS_INDUCED_INTRINSIC_APOPTOTIC_SIGNALING_PATHWAY		26	0.333974	0.881711	0.641357	1	1	160	tags=4%, list=1%, signal=4%
GO_PROTEIN_HOMOOLIGOMERIZATION	GO_PROTEIN_HOMOOLIGOMERIZATION		232	0.239573	0.881669	0.751908	1	1	3110	tags=13%, list=14%, signal=15%
GO_RAB_GUANYL_NUCLEOTIDE_EXCHANGE_FACTOR_ACTIVITY	GO_RAB_GUANYL_NUCLEOTIDE_EXCHANGE_FACTOR_ACTIVITY		27	0.326051	0.881412	0.645425	1	1	7489	tags=37%, list=33%, signal=55%
GO_REGULATION_OF_DEPHOSPHORYLATION	GO_REGULATION_OF_DEPHOSPHORYLATION		143	0.25125	0.881352	0.725437	1	1	4697	tags=18%, list=21%, signal=23%
GO_CELLULAR_RESPONSE_TO_NUTRIENT	GO_CELLULAR_RESPONSE_TO_NUTRIENT		38	0.305559	0.880988	0.664634	1	1	4789	tags=26%, list=21%, signal=33%
GO_MULTICELLULAR_ORGANISMAL_MOVEMENT	GO_MULTICELLULAR_ORGANISMAL_MOVEMENT		40	0.303978	0.880923	0.656061	1	1	1720	tags=15%, list=8%, signal=16%
GO_NEGATIVE_REGULATION_OF_STRESS_ACTIVATED_PROTEIN_KINASE_SIGNALING_CASCADE	GO_NEGATIVE_REGULATION_OF_STRESS_ACTIVATED_PROTEIN_KINASE_SIGNALING_CASCADE		38	0.305815	0.88023	0.660194	1	1	8384	tags=42%, list=37%, signal=66%
GO_CARDIAC_MUSCLE_CELL_DIFFERENTIATION	GO_CARDIAC_MUSCLE_CELL_DIFFERENTIATION		69	0.275379	0.880052	0.68806	1	1	4647	tags=26%, list=20%, signal=33%
GO_NEUROTRANSMITTER_TRANSPORTER_ACTIVITY	GO_NEUROTRANSMITTER_TRANSPORTER_ACTIVITY		22	0.346855	0.879882	0.622449	1	1	1887	tags=18%, list=8%, signal=20%
GO_PROTEIN_KINASE_A_CATALYTIC_SUBUNIT_BINDING	GO_PROTEIN_KINASE_A_CATALYTIC_SUBUNIT_BINDING		15	0.374639	0.879679	0.606612	1	1	627	tags=7%, list=3%, signal=7%
GO_NECROTIC_CELL_DEATH	GO_NECROTIC_CELL_DEATH		27	0.326942	0.87944	0.660578	1	1	6995	tags=33%, list=31%, signal=48%
GO_REGULATION_OF_KERATINOCYTE_DIFFERENTIATION	GO_REGULATION_OF_KERATINOCYTE_DIFFERENTIATION		24	0.329439	0.879427	0.640323	1	1	4234	tags=25%, list=19%, signal=31%
GO_GLUTAMINE_FAMILY_AMINO_ACID_CATABOLIC_PROCESS	GO_GLUTAMINE_FAMILY_AMINO_ACID_CATABOLIC_PROCESS		22	0.332654	0.879422	0.66113	1	1	3532	tags=18%, list=15%, signal=21%
GO_ANKYRIN_BINDING	GO_ANKYRIN_BINDING		20	0.345036	0.879156	0.649916	1	1	3456	tags=30%, list=15%, signal=35%
GO_PYRIMIDINE_NUCLEOSIDE_TRIPHOSPHATE_BIOSYNTHETIC_PROCESS	GO_PYRIMIDINE_NUCLEOSIDE_TRIPHOSPHATE_BIOSYNTHETIC_PROCESS		17	0.366918	0.879094	0.615514	1	1	160	tags=6%, list=1%, signal=6%
GO_RESPIRATORY_SYSTEM_DEVELOPMENT	GO_RESPIRATORY_SYSTEM_DEVELOPMENT		185	0.243226	0.878756	0.757106	1	1	6956	tags=33%, list=30%, signal=47%
GO_KINASE_ACTIVATOR_ACTIVITY	GO_KINASE_ACTIVATOR_ACTIVITY		55	0.285227	0.878166	0.688073	1	1	7921	tags=36%, list=35%, signal=56%
GO_PROTEIN_LOCALIZATION_TO_CELL_SURFACE	GO_PROTEIN_LOCALIZATION_TO_CELL_SURFACE		21	0.340214	0.877955	0.613559	1	1	8929	tags=57%, list=39%, signal=94%
GO_CYTOPLASMIC_REGION	GO_CYTOPLASMIC_REGION		262	0.232609	0.87765	0.802532	1	1	4747	tags=19%, list=21%, signal=24%
GO_HEMATOPOIETIC_PROGENITOR_CELL_DIFFERENTIATION	GO_HEMATOPOIETIC_PROGENITOR_CELL_DIFFERENTIATION		92	0.263243	0.875774	0.717037	1	1	6981	tags=37%, list=31%, signal=53%
GO_MODULATION_BY_VIRUS_OF_HOST_MORPHOLOGY_OR_PHYSIOLOGY	GO_MODULATION_BY_VIRUS_OF_HOST_MORPHOLOGY_OR_PHYSIOLOGY		33	0.313028	0.875616	0.660256	1	1	5966	tags=24%, list=26%, signal=33%
GO_SOLUTE_PROTON_SYMPORTER_ACTIVITY	GO_SOLUTE_PROTON_SYMPORTER_ACTIVITY		26	0.326716	0.875587	0.660163	1	1	6349	tags=35%, list=28%, signal=48%
GO_CELL_CORTEX	GO_CELL_CORTEX		221	0.237741	0.874995	0.789673	1	1	4865	tags=21%, list=21%, signal=26%
GO_EMBRYO_IMPLANTATION	GO_EMBRYO_IMPLANTATION		34	0.307133	0.874401	0.668693	1	1	6132	tags=29%, list=27%, signal=40%
GO_MICROBODY_PART	GO_MICROBODY_PART		89	0.267514	0.874172	0.72	1	1	1672	tags=7%, list=7%, signal=7%
GO_NOTCH_SIGNALING_PATHWAY	GO_NOTCH_SIGNALING_PATHWAY		103	0.257734	0.874038	0.730159	1	1	4713	tags=19%, list=21%, signal=24%
GO_ALCOHOL_TRANSMEMBRANE_TRANSPORTER_ACTIVITY	GO_ALCOHOL_TRANSMEMBRANE_TRANSPORTER_ACTIVITY		21	0.336126	0.874008	0.66436	1	1	4097	tags=33%, list=18%, signal=41%
GO_EPHRIN_RECEPTOR_SIGNALING_PATHWAY	GO_EPHRIN_RECEPTOR_SIGNALING_PATHWAY		80	0.265435	0.873622	0.714076	1	1	6780	tags=31%, list=30%, signal=44%
GO_DENDRITIC_SPINE_DEVELOPMENT	GO_DENDRITIC_SPINE_DEVELOPMENT		19	0.358935	0.872294	0.645439	1	1	3646	tags=26%, list=16%, signal=31%
GO_CYTOPLASMIC_MICROTUBULE	GO_CYTOPLASMIC_MICROTUBULE		49	0.288208	0.870945	0.684604	1	1	431	tags=4%, list=2%, signal=4%
GO_POSITIVE_REGULATION_OF_NEUROTRANSMITTER_TRANSPORT	GO_POSITIVE_REGULATION_OF_NEUROTRANSMITTER_TRANSPORT		15	0.368125	0.870879	0.655172	1	1	1930	tags=27%, list=8%, signal=29%
GO_POSITIVE_REGULATION_OF_TRIGLYCERIDE_METABOLIC_PROCESS	GO_POSITIVE_REGULATION_OF_TRIGLYCERIDE_METABOLIC_PROCESS		20	0.34518	0.870858	0.640984	1	1	2491	tags=20%, list=11%, signal=22%
GO_SUBSTANTIA_NIGRA_DEVELOPMENT	GO_SUBSTANTIA_NIGRA_DEVELOPMENT		39	0.299573	0.870749	0.66	1	1	5936	tags=23%, list=26%, signal=31%
GO_PROTEIN_HOMOTETRAMERIZATION	GO_PROTEIN_HOMOTETRAMERIZATION		54	0.28716	0.87038	0.695087	1	1	2425	tags=11%, list=11%, signal=12%
GO_BIOMINERAL_TISSUE_DEVELOPMENT	GO_BIOMINERAL_TISSUE_DEVELOPMENT		65	0.274059	0.870354	0.708273	1	1	4856	tags=25%, list=21%, signal=31%
GO_GLYCEROLIPID_CATABOLIC_PROCESS	GO_GLYCEROLIPID_CATABOLIC_PROCESS		32	0.309091	0.869748	0.692064	1	1	4771	tags=28%, list=21%, signal=36%
GO_NEGATIVE_REGULATION_OF_BLOOD_VESSEL_ENDOTHELIAL_CELL_MIGRATION	GO_NEGATIVE_REGULATION_OF_BLOOD_VESSEL_ENDOTHELIAL_CELL_MIGRATION		22	0.349592	0.869073	0.620415	1	1	4682	tags=27%, list=21%, signal=34%
GO_OXIDOREDUCTASE_ACTIVITY_ACTING_ON_THE_ALDEHYDE_OR_OXO_GROUP_OF_DONORS_NAD_OR_NADP_AS_ACCEPTOR	GO_OXIDOREDUCTASE_ACTIVITY_ACTING_ON_THE_ALDEHYDE_OR_OXO_GROUP_OF_DONORS_NAD_OR_NADP_AS_ACCEPTOR		32	0.313052	0.868763	0.673981	1	1	8354	tags=53%, list=37%, signal=84%
GO_GLANDULAR_EPITHELIAL_CELL_DEVELOPMENT	GO_GLANDULAR_EPITHELIAL_CELL_DEVELOPMENT		16	0.359162	0.868246	0.664992	1	1	6458	tags=31%, list=28%, signal=44%
GO_PROTEASOME_BINDING	GO_PROTEASOME_BINDING		16	0.363869	0.867971	0.649063	1	1	483	tags=6%, list=2%, signal=6%
[truncated: 1,092 more rows]

## Sheet: Higher in Nonresponder
NAME	GS<br> follow link to MSigDB	GS DETAILS	SIZE	ES	NES	NOM p-val	FDR q-val	FWER p-val	RANK AT MAX	LEADING EDGE
GO_RIBOSOMAL_SUBUNIT	GO_RIBOSOMAL_SUBUNIT	Details ...	148	-0.698659	-2.80892	0	0	0	5944	tags=89%, list=26%, signal=119%
GO_CYTOSOLIC_RIBOSOME	GO_CYTOSOLIC_RIBOSOME	Details ...	101	-0.730805	-2.72625	0	0	0	4690	tags=84%, list=21%, signal=105%
GO_ESTABLISHMENT_OF_PROTEIN_LOCALIZATION_TO_ENDOPLASMIC_RETICULUM	GO_ESTABLISHMENT_OF_PROTEIN_LOCALIZATION_TO_ENDOPLASMIC_RETICULUM	Details ...	99	-0.71794	-2.7261	0	0	0	4472	tags=81%, list=20%, signal=100%
GO_LARGE_RIBOSOMAL_SUBUNIT	GO_LARGE_RIBOSOMAL_SUBUNIT	Details ...	86	-0.710326	-2.65312	0	0	0	5928	tags=91%, list=26%, signal=122%
GO_RIBOSOME	GO_RIBOSOME	Details ...	205	-0.63587	-2.62596	0	0	0	6055	tags=77%, list=27%, signal=104%
GO_PROTEIN_LOCALIZATION_TO_ENDOPLASMIC_RETICULUM	GO_PROTEIN_LOCALIZATION_TO_ENDOPLASMIC_RETICULUM	Details ...	117	-0.680655	-2.61244	0	0	0	4472	tags=71%, list=20%, signal=88%
GO_MULTI_ORGANISM_METABOLIC_PROCESS	GO_MULTI_ORGANISM_METABOLIC_PROCESS	Details ...	130	-0.664207	-2.58427	0	0	0	4518	tags=61%, list=20%, signal=75%
GO_STRUCTURAL_CONSTITUENT_OF_RIBOSOME	GO_STRUCTURAL_CONSTITUENT_OF_RIBOSOME	Details ...	192	-0.636368	-2.58332	0	0	0	6133	tags=77%, list=27%, signal=104%
GO_NUCLEAR_TRANSCRIBED_MRNA_CATABOLIC_PROCESS_NONSENSE_MEDIATED_DECAY	GO_NUCLEAR_TRANSCRIBED_MRNA_CATABOLIC_PROCESS_NONSENSE_MEDIATED_DECAY	Details ...	115	-0.676529	-2.5701	0	0	0	4444	tags=66%, list=19%, signal=82%
GO_CYTOSOLIC_LARGE_RIBOSOMAL_SUBUNIT	GO_CYTOSOLIC_LARGE_RIBOSOMAL_SUBUNIT	Details ...	55	-0.757801	-2.55055	0	0	0	4690	tags=91%, list=21%, signal=114%
GO_RIBOSOME_BIOGENESIS	GO_RIBOSOME_BIOGENESIS	Details ...	288	-0.565129	-2.44642	0	0	0	7623	tags=67%, list=33%, signal=100%
GO_TRANSLATIONAL_INITIATION	GO_TRANSLATIONAL_INITIATION	Details ...	135	-0.607602	-2.42159	0	0	0	4551	tags=65%, list=20%, signal=81%
GO_RRNA_METABOLIC_PROCESS	GO_RRNA_METABOLIC_PROCESS	Details ...	241	-0.567046	-2.40833	0	0	0	7401	tags=67%, list=32%, signal=98%
GO_SMALL_RIBOSOMAL_SUBUNIT	GO_SMALL_RIBOSOMAL_SUBUNIT	Details ...	62	-0.687176	-2.39079	0	0	0	5550	tags=84%, list=24%, signal=111%
GO_TRANSLATIONAL_ELONGATION	GO_TRANSLATIONAL_ELONGATION	Details ...	107	-0.627317	-2.38498	0	0	0	7136	tags=83%, list=31%, signal=120%
GO_TRANSLATIONAL_TERMINATION	GO_TRANSLATIONAL_TERMINATION	Details ...	90	-0.645035	-2.37924	0	0	0	7136	tags=86%, list=31%, signal=124%
GO_MITOCHONDRIAL_TRANSLATION	GO_MITOCHONDRIAL_TRANSLATION	Details ...	103	-0.626325	-2.37317	0	0	0	7561	tags=85%, list=33%, signal=127%
GO_NCRNA_PROCESSING	GO_NCRNA_PROCESSING	Details ...	351	-0.542443	-2.3624	0	0	0	7755	tags=65%, list=34%, signal=96%
GO_CYTOSOLIC_SMALL_RIBOSOMAL_SUBUNIT	GO_CYTOSOLIC_SMALL_RIBOSOMAL_SUBUNIT	Details ...	38	-0.744274	-2.3278	0	0	0	4594	tags=87%, list=20%, signal=109%
GO_MITOCHONDRIAL_PROTEIN_COMPLEX	GO_MITOCHONDRIAL_PROTEIN_COMPLEX	Details ...	121	-0.590664	-2.3003	0	0	0	7545	tags=77%, list=33%, signal=114%
GO_RIBONUCLEOPROTEIN_COMPLEX_BIOGENESIS	GO_RIBONUCLEOPROTEIN_COMPLEX_BIOGENESIS	Details ...	407	-0.516501	-2.2936	0	0	0	7623	tags=59%, list=33%, signal=88%
GO_INNER_MITOCHONDRIAL_MEMBRANE_PROTEIN_COMPLEX	GO_INNER_MITOCHONDRIAL_MEMBRANE_PROTEIN_COMPLEX	Details ...	93	-0.617673	-2.28873	0	0	0	7545	tags=85%, list=33%, signal=126%
GO_ORGANELLAR_RIBOSOME	GO_ORGANELLAR_RIBOSOME	Details ...	66	-0.647074	-2.27714	0	0	0	7136	tags=89%, list=31%, signal=130%
GO_PROTEIN_TARGETING_TO_MEMBRANE	GO_PROTEIN_TARGETING_TO_MEMBRANE	Details ...	149	-0.574584	-2.26103	0	3.46027e-05	0.001	4444	tags=55%, list=19%, signal=68%
GO_CELLULAR_PROTEIN_COMPLEX_DISASSEMBLY	GO_CELLULAR_PROTEIN_COMPLEX_DISASSEMBLY	Details ...	117	-0.574012	-2.21892	0	3.32185e-05	0.001	7136	tags=75%, list=31%, signal=109%
GO_RRNA_BINDING	GO_RRNA_BINDING	Details ...	54	-0.649163	-2.21063	0	3.19409e-05	0.001	6631	tags=78%, list=29%, signal=109%
GO_RESPIRATORY_CHAIN	GO_RESPIRATORY_CHAIN	Details ...	73	-0.613761	-2.19265	0	9.52531e-05	0.003	7137	tags=77%, list=31%, signal=111%
GO_RNA_CATABOLIC_PROCESS	GO_RNA_CATABOLIC_PROCESS	Details ...	212	-0.523628	-2.16089	0	0.000122526	0.004	5047	tags=47%, list=22%, signal=59%
GO_OXIDATIVE_PHOSPHORYLATION	GO_OXIDATIVE_PHOSPHORYLATION	Details ...	77	-0.60444	-2.15889	0	0.000148991	0.005	7238	tags=78%, list=32%, signal=114%
GO_NCRNA_METABOLIC_PROCESS	GO_NCRNA_METABOLIC_PROCESS	Details ...	482	-0.482832	-2.15163	0	0.000172952	0.006	7697	tags=59%, list=34%, signal=87%
GO_CYTOSOLIC_PART	GO_CYTOSOLIC_PART	Details ...	187	-0.517118	-2.13532	0	0.000279282	0.01	4690	tags=50%, list=21%, signal=62%
GO_MITOCHONDRIAL_MEMBRANE_PART	GO_MITOCHONDRIAL_MEMBRANE_PART	Details ...	150	-0.530544	-2.12416	0	0.000488294	0.018	7565	tags=73%, list=33%, signal=109%
GO_MITOCHONDRIAL_RESPIRATORY_CHAIN_COMPLEX_ASSEMBLY	GO_MITOCHONDRIAL_RESPIRATORY_CHAIN_COMPLEX_ASSEMBLY	Details ...	62	-0.601553	-2.10339	0	0.000659136	0.025	7137	tags=69%, list=31%, signal=101%
GO_RIBOSOMAL_LARGE_SUBUNIT_BIOGENESIS	GO_RIBOSOMAL_LARGE_SUBUNIT_BIOGENESIS	Details ...	45	-0.640487	-2.09183	0	0.00076822	0.03	4573	tags=58%, list=20%, signal=72%
GO_TRNA_PROCESSING	GO_TRNA_PROCESSING	Details ...	97	-0.552647	-2.08161	0	0.000992374	0.04	8400	tags=71%, list=37%, signal=112%
GO_RIBOSOME_ASSEMBLY	GO_RIBOSOME_ASSEMBLY	Details ...	49	-0.617215	-2.06747	0	0.00125515	0.052	7017	tags=78%, list=31%, signal=112%
GO_RIBOSOMAL_SMALL_SUBUNIT_BIOGENESIS	GO_RIBOSOMAL_SMALL_SUBUNIT_BIOGENESIS	Details ...	55	-0.598075	-2.05917	0	0.00152691	0.063	7978	tags=80%, list=35%, signal=123%
GO_ELECTRON_TRANSPORT_CHAIN	GO_ELECTRON_TRANSPORT_CHAIN	Details ...	88	-0.545496	-2.05207	0	0.00175844	0.073	6988	tags=68%, list=31%, signal=98%
GO_MITOCHONDRIAL_RESPIRATORY_CHAIN_COMPLEX_I_BIOGENESIS	GO_MITOCHONDRIAL_RESPIRATORY_CHAIN_COMPLEX_I_BIOGENESIS	Details ...	50	-0.606293	-2.04856	0	0.00186855	0.081	7137	tags=72%, list=31%, signal=105%
GO_ORGANELLAR_LARGE_RIBOSOMAL_SUBUNIT	GO_ORGANELLAR_LARGE_RIBOSOMAL_SUBUNIT	Details ...	29	-0.672866	-2.04085	0	0.00212563	0.093	6275	tags=86%, list=28%, signal=119%
GO_CELLULAR_RESPIRATION	GO_CELLULAR_RESPIRATION	Details ...	131	-0.52129	-2.0289	0	0.00239154	0.106	8050	tags=72%, list=35%, signal=110%
GO_TRNA_METABOLIC_PROCESS	GO_TRNA_METABOLIC_PROCESS	Details ...	156	-0.504245	-2.02475	0	0.00243671	0.11	8612	tags=69%, list=38%, signal=109%
GO_NADH_DEHYDROGENASE_COMPLEX	GO_NADH_DEHYDROGENASE_COMPLEX	Details ...	41	-0.636124	-2.02411	0	0.00240001	0.111	7137	tags=80%, list=31%, signal=117%
GO_AMIDE_BIOSYNTHETIC_PROCESS	GO_AMIDE_BIOSYNTHETIC_PROCESS	Details ...	465	-0.451859	-2.01675	0	0.00276084	0.129	7047	tags=59%, list=31%, signal=83%
GO_CYTOPLASMIC_TRANSLATION	GO_CYTOPLASMIC_TRANSLATION	Details ...	38	-0.626726	-2.00079	0	0.00349111	0.164	4573	tags=53%, list=20%, signal=66%
GO_TRNA_MODIFICATION	GO_TRNA_MODIFICATION	Details ...	50	-0.58989	-1.94612	0	0.00819747	0.356	7318	tags=70%, list=32%, signal=103%
GO_ORGANELLAR_SMALL_RIBOSOMAL_SUBUNIT	GO_ORGANELLAR_SMALL_RIBOSOMAL_SUBUNIT	Details ...	25	-0.64876	-1.8729	0	0.0214612	0.69	6735	tags=88%, list=30%, signal=125%
GO_RNA_CAPPING	GO_RNA_CAPPING	Details ...	33	-0.604333	-1.86775	0	0.0227063	0.721	7002	tags=70%, list=31%, signal=100%
GO_MACROMOLECULAR_COMPLEX_DISASSEMBLY	GO_MACROMOLECULAR_COMPLEX_DISASSEMBLY	Details ...	171	-0.456506	-1.84011	0	0.0318569	0.832	7618	tags=63%, list=33%, signal=94%
GO_RIBOSOMAL_SMALL_SUBUNIT_ASSEMBLY	GO_RIBOSOMAL_SMALL_SUBUNIT_ASSEMBLY	Details ...	16	-0.704476	-1.83583	0.00771208	0.0326531	0.851	4594	tags=75%, list=20%, signal=94%
GO_ORGANELLE_INNER_MEMBRANE	GO_ORGANELLE_INNER_MEMBRANE	Details ...	463	-0.414285	-1.82811	0	0.0351054	0.875	7561	tags=58%, list=33%, signal=85%
GO_PROTON_TRANSPORTING_ATP_SYNTHASE_COMPLEX	GO_PROTON_TRANSPORTING_ATP_SYNTHASE_COMPLEX	Details ...	18	-0.664248	-1.82043	0.00254453	0.0376005	0.898	7238	tags=94%, list=32%, signal=138%
GO_PRERIBOSOME	GO_PRERIBOSOME	Details ...	56	-0.529895	-1.81324	0	0.0399865	0.913	8119	tags=66%, list=36%, signal=102%
GO_MITOCHONDRIAL_MATRIX	GO_MITOCHONDRIAL_MATRIX	Details ...	374	-0.414786	-1.81054	0	0.0404285	0.919	7790	tags=60%, list=34%, signal=89%
GO_MATURATION_OF_SSU_RRNA	GO_MATURATION_OF_SSU_RRNA	Details ...	40	-0.57354	-1.79823	0.00263852	0.0455646	0.942	7978	tags=75%, list=35%, signal=115%
GO_OXIDOREDUCTASE_COMPLEX	GO_OXIDOREDUCTASE_COMPLEX	Details ...	89	-0.486554	-1.78929	0	0.0494318	0.962	8554	tags=74%, list=37%, signal=118%
GO_RNA_METHYLATION	GO_RNA_METHYLATION	Details ...	42	-0.55292	-1.7885	0	0.0490376	0.964	8885	tags=79%, list=39%, signal=128%
GO_TRANSCRIPTION_COUPLED_NUCLEOTIDE_EXCISION_REPAIR	GO_TRANSCRIPTION_COUPLED_NUCLEOTIDE_EXCISION_REPAIR	Details ...	71	-0.507048	-1.78839	0	0.0482373	0.964	7143	tags=56%, list=31%, signal=82%
GO_NUCLEOLAR_PART	GO_NUCLEOLAR_PART	Details ...	60	-0.518131	-1.78049	0	0.0518334	0.973	7728	tags=67%, list=34%, signal=101%
GO_TRNA_BINDING	GO_TRNA_BINDING	Details ...	41	-0.555769	-1.77003	0.00255102	0.0568943	0.979	7051	tags=63%, list=31%, signal=92%
GO_RIBOSOMAL_LARGE_SUBUNIT_ASSEMBLY	GO_RIBOSOMAL_LARGE_SUBUNIT_ASSEMBLY	Details ...	22	-0.657692	-1.76143	0.0102564	0.0615216	0.985	4102	tags=64%, list=18%, signal=78%
GO_OXIDOREDUCTASE_ACTIVITY_ACTING_ON_NAD_P_H_QUINONE_OR_SIMILAR_COMPOUND_AS_ACCEPTOR	GO_OXIDOREDUCTASE_ACTIVITY_ACTING_ON_NAD_P_H_QUINONE_OR_SIMILAR_COMPOUND_AS_ACCEPTOR	Details ...	45	-0.53879	-1.75102	0	0.0673256	0.988	8050	tags=82%, list=35%, signal=127%
GO_PROTEIN_TARGETING_TO_MITOCHONDRION	GO_PROTEIN_TARGETING_TO_MITOCHONDRION	Details ...	44	-0.536526	-1.74556	0.00269542	0.0703017	0.993	7080	tags=70%, list=31%, signal=102%
GO_SMN_SM_PROTEIN_COMPLEX	GO_SMN_SM_PROTEIN_COMPLEX	Details ...	16	-0.666566	-1.73896	0.0103896	0.0741236	0.995	6598	tags=75%, list=29%, signal=105%
GO_OXIDOREDUCTASE_ACTIVITY_ACTING_ON_A_HEME_GROUP_OF_DONORS	GO_OXIDOREDUCTASE_ACTIVITY_ACTING_ON_A_HEME_GROUP_OF_DONORS	Details ...	22	-0.612751	-1.73014	0.00728155	0.0798892	0.996	5956	tags=68%, list=26%, signal=92%
GO_RNA_METHYLTRANSFERASE_ACTIVITY	GO_RNA_METHYLTRANSFERASE_ACTIVITY	Details ...	35	-0.537325	-1.70991	0.0026455	0.0951738	0.998	8885	tags=74%, list=39%, signal=121%
GO_MATURATION_OF_SSU_RRNA_FROM_TRICISTRONIC_RRNA_TRANSCRIPT_SSU_RRNA_5_8S_RRNA_LSU_RRNA_	GO_MATURATION_OF_SSU_RRNA_FROM_TRICISTRONIC_RRNA_TRANSCRIPT_SSU_RRNA_5_8S_RRNA_LSU_RRNA_	Details ...	33	-0.573088	-1.70949	0.00271003	0.0941722	0.998	7978	tags=73%, list=35%, signal=112%
GO_ENERGY_DERIVATION_BY_OXIDATION_OF_ORGANIC_COMPOUNDS	GO_ENERGY_DERIVATION_BY_OXIDATION_OF_ORGANIC_COMPOUNDS	Details ...	199	-0.415097	-1.70806	0	0.094156	0.998	7043	tags=53%, list=31%, signal=76%
GO_MATURATION_OF_5_8S_RRNA	GO_MATURATION_OF_5_8S_RRNA	Details ...	28	-0.572988	-1.70534	0.00804289	0.0952438	0.998	7617	tags=68%, list=33%, signal=102%
GO_DNA_REPLICATION_INDEPENDENT_NUCLEOSOME_ORGANIZATION	GO_DNA_REPLICATION_INDEPENDENT_NUCLEOSOME_ORGANIZATION	Details ...	48	-0.502295	-1.69831	0	0.100385	0.999	6820	tags=48%, list=30%, signal=68%
GO_RNA_MODIFICATION	GO_RNA_MODIFICATION	Details ...	101	-0.452048	-1.69826	0	0.0989709	0.999	8885	tags=73%, list=39%, signal=119%
GO_ESTABLISHMENT_OF_PROTEIN_LOCALIZATION_TO_MEMBRANE	GO_ESTABLISHMENT_OF_PROTEIN_LOCALIZATION_TO_MEMBRANE	Details ...	251	-0.403561	-1.69442	0	0.101367	0.999	4690	tags=38%, list=21%, signal=48%
GO_TRANSCRIPTION_ELONGATION_FROM_RNA_POLYMERASE_II_PROMOTER	GO_TRANSCRIPTION_ELONGATION_FROM_RNA_POLYMERASE_II_PROMOTER	Details ...	69	-0.464075	-1.69387	0	0.100529	0.999	7002	tags=49%, list=31%, signal=71%
GO_TRNA_METHYLATION	GO_TRNA_METHYLATION	Details ...	16	-0.660651	-1.68907	0.00970874	0.104023	0.999	7051	tags=81%, list=31%, signal=118%
GO_MITOCHONDRIAL_TRANSMEMBRANE_TRANSPORT	GO_MITOCHONDRIAL_TRANSMEMBRANE_TRANSPORT	Details ...	51	-0.51404	-1.68568	0.00296736	0.105999	0.999	7367	tags=69%, list=32%, signal=101%
GO_DNA_TEMPLATED_TRANSCRIPTION_ELONGATION	GO_DNA_TEMPLATED_TRANSCRIPTION_ELONGATION	Details ...	84	-0.464119	-1.68432	0	0.105786	0.999	7658	tags=54%, list=34%, signal=80%
GO_HEME_BIOSYNTHETIC_PROCESS	GO_HEME_BIOSYNTHETIC_PROCESS	Details ...	20	-0.62281	-1.68377	0.0129534	0.104958	0.999	5577	tags=40%, list=24%, signal=53%
GO_AEROBIC_RESPIRATION	GO_AEROBIC_RESPIRATION	Details ...	48	-0.499027	-1.68	0.00295858	0.107216	0.999	6613	tags=54%, list=29%, signal=76%
GO_MITOCHONDRIAL_ATP_SYNTHESIS_COUPLED_PROTON_TRANSPORT	GO_MITOCHONDRIAL_ATP_SYNTHESIS_COUPLED_PROTON_TRANSPORT	Details ...	16	-0.660749	-1.66684	0.0155039	0.119184	0.999	7238	tags=94%, list=32%, signal=137%
GO_RIBONUCLEOPROTEIN_COMPLEX_SUBUNIT_ORGANIZATION	GO_RIBONUCLEOPROTEIN_COMPLEX_SUBUNIT_ORGANIZATION	Details ...	181	-0.411053	-1.65635	0	0.128488	0.999	8006	tags=54%, list=35%, signal=82%
GO_PRERIBOSOME_LARGE_SUBUNIT_PRECURSOR	GO_PRERIBOSOME_LARGE_SUBUNIT_PRECURSOR	Details ...	19	-0.625166	-1.6466	0.0233161	0.138172	1	4005	tags=47%, list=18%, signal=57%
GO_NEGATIVE_REGULATION_OF_CARDIAC_MUSCLE_TISSUE_DEVELOPMENT	GO_NEGATIVE_REGULATION_OF_CARDIAC_MUSCLE_TISSUE_DEVELOPMENT	Details ...	15	-0.656381	-1.64645	0.0293399	0.136647	1	2276	tags=33%, list=10%, signal=37%
GO_NUCLEOSIDE_MONOPHOSPHATE_BIOSYNTHETIC_PROCESS	GO_NUCLEOSIDE_MONOPHOSPHATE_BIOSYNTHETIC_PROCESS	Details ...	73	-0.463711	-1.63767	0	0.14579	1	8384	tags=67%, list=37%, signal=106%
GO_REGULATION_OF_TELOMERASE_RNA_LOCALIZATION_TO_CAJAL_BODY	GO_REGULATION_OF_TELOMERASE_RNA_LOCALIZATION_TO_CAJAL_BODY	Details ...	15	-0.646795	-1.6337	0.0168269	0.148964	1	7455	tags=87%, list=33%, signal=129%
GO_RRNA_MODIFICATION	GO_RRNA_MODIFICATION	Details ...	24	-0.575423	-1.63218	0.0123153	0.149441	1	8885	tags=83%, list=39%, signal=136%
GO_NUCLEOTIDE_EXCISION_REPAIR	GO_NUCLEOTIDE_EXCISION_REPAIR	Details ...	107	-0.428464	-1.63128	0	0.148943	1	7756	tags=55%, list=34%, signal=83%
GO_CHROMATIN_SILENCING_AT_RDNA	GO_CHROMATIN_SILENCING_AT_RDNA	Details ...	29	-0.540836	-1.62991	0.0137741	0.149055	1	6585	tags=55%, list=29%, signal=77%
GO_HYDROGEN_ION_TRANSMEMBRANE_TRANSPORT	GO_HYDROGEN_ION_TRANSMEMBRANE_TRANSPORT	Details ...	89	-0.442965	-1.62788	0	0.150165	1	5988	tags=54%, list=26%, signal=73%
GO_CENTROMERE_COMPLEX_ASSEMBLY	GO_CENTROMERE_COMPLEX_ASSEMBLY	Details ...	43	-0.496474	-1.62692	0.00903614	0.149662	1	6820	tags=47%, list=30%, signal=66%
GO_SMALL_NUCLEOLAR_RIBONUCLEOPROTEIN_COMPLEX	GO_SMALL_NUCLEOLAR_RIBONUCLEOPROTEIN_COMPLEX	Details ...	18	-0.616402	-1.62487	0.0257009	0.150738	1	7958	tags=83%, list=35%, signal=128%
GO_DNA_DIRECTED_RNA_POLYMERASE_III_COMPLEX	GO_DNA_DIRECTED_RNA_POLYMERASE_III_COMPLEX	Details ...	18	-0.613493	-1.62325	0.0179487	0.151326	1	6974	tags=72%, list=31%, signal=104%
GO_ATP_BIOSYNTHETIC_PROCESS	GO_ATP_BIOSYNTHETIC_PROCESS	Details ...	29	-0.558982	-1.61627	0.00533333	0.158832	1	7380	tags=76%, list=32%, signal=112%
GO_PROTON_TRANSPORTING_TWO_SECTOR_ATPASE_COMPLEX	GO_PROTON_TRANSPORTING_TWO_SECTOR_ATPASE_COMPLEX	Details ...	40	-0.517097	-1.61504	0.0056338	0.158734	1	5886	tags=58%, list=26%, signal=77%
GO_TRNA_SPECIFIC_RIBONUCLEASE_ACTIVITY	GO_TRNA_SPECIFIC_RIBONUCLEASE_ACTIVITY	Details ...	15	-0.640082	-1.60725	0.0294118	0.16753	1	6794	tags=73%, list=30%, signal=104%
GO_CHROMATIN_SILENCING	GO_CHROMATIN_SILENCING	Details ...	69	-0.443639	-1.60434	0.00314465	0.169655	1	6585	tags=46%, list=29%, signal=65%
GO_HISTONE_EXCHANGE	GO_HISTONE_EXCHANGE	Details ...	46	-0.48922	-1.59437	0.0058651	0.182324	1	7663	tags=54%, list=34%, signal=82%
GO_DNA_REPLICATION_DEPENDENT_NUCLEOSOME_ORGANIZATION	GO_DNA_REPLICATION_DEPENDENT_NUCLEOSOME_ORGANIZATION	Details ...	27	-0.545481	-1.58974	0.0162602	0.186905	1	6585	tags=56%, list=29%, signal=78%
GO_CLEAVAGE_INVOLVED_IN_RRNA_PROCESSING	GO_CLEAVAGE_INVOLVED_IN_RRNA_PROCESSING	Details ...	19	-0.575759	-1.57792	0.0184211	0.203513	1	7379	tags=68%, list=32%, signal=101%
GO_TETRAPYRROLE_BIOSYNTHETIC_PROCESS	GO_TETRAPYRROLE_BIOSYNTHETIC_PROCESS	Details ...	27	-0.550729	-1.57539	0.0247934	0.205662	1	5577	tags=33%, list=24%, signal=44%
GO_REGULATION_OF_MEGAKARYOCYTE_DIFFERENTIATION	GO_REGULATION_OF_MEGAKARYOCYTE_DIFFERENTIATION	Details ...	21	-0.577861	-1.57535	0.0347594	0.203675	1	5048	tags=48%, list=22%, signal=61%
GO_U12_TYPE_SPLICEOSOMAL_COMPLEX	GO_U12_TYPE_SPLICEOSOMAL_COMPLEX		25	-0.557057	-1.57375	0.0287958	0.204371	1	8280	tags=72%, list=36%, signal=113%
GO_AMINO_ACID_ACTIVATION	GO_AMINO_ACID_ACTIVATION		51	-0.459109	-1.56365	0.00597015	0.218473	1	8612	tags=61%, list=38%, signal=97%
GO_GLOBAL_GENOME_NUCLEOTIDE_EXCISION_REPAIR	GO_GLOBAL_GENOME_NUCLEOTIDE_EXCISION_REPAIR		32	-0.520314	-1.56244	0.0213415	0.218238	1	8743	tags=66%, list=38%, signal=106%
GO_NUCLEOTIDE_EXCISION_REPAIR_PREINCISION_COMPLEX_ASSEMBLY	GO_NUCLEOTIDE_EXCISION_REPAIR_PREINCISION_COMPLEX_ASSEMBLY		29	-0.528928	-1.56194	0.0192308	0.217225	1	7041	tags=52%, list=31%, signal=75%
GO_DNA_DAMAGE_RESPONSE_DETECTION_OF_DNA_DAMAGE	GO_DNA_DAMAGE_RESPONSE_DETECTION_OF_DNA_DAMAGE		36	-0.505402	-1.55857	0.0229592	0.221084	1	6564	tags=44%, list=29%, signal=62%
GO_DNA_TEMPLATED_TRANSCRIPTION_TERMINATION	GO_DNA_TEMPLATED_TRANSCRIPTION_TERMINATION		95	-0.41892	-1.55762	0.00673401	0.2204	1	8216	tags=55%, list=36%, signal=85%
GO_PTERIDINE_CONTAINING_COMPOUND_BIOSYNTHETIC_PROCESS	GO_PTERIDINE_CONTAINING_COMPOUND_BIOSYNTHETIC_PROCESS		16	-0.591612	-1.55743	0.0406699	0.218626	1	8639	tags=81%, list=38%, signal=131%
GO_RNA_POLYMERASE_ACTIVITY	GO_RNA_POLYMERASE_ACTIVITY		41	-0.488367	-1.5523	0.0122699	0.225339	1	7750	tags=68%, list=34%, signal=103%
GO_GENERATION_OF_PRECURSOR_METABOLITES_AND_ENERGY	GO_GENERATION_OF_PRECURSOR_METABOLITES_AND_ENERGY		267	-0.358295	-1.54817	0	0.230054	1	6988	tags=46%, list=31%, signal=66%
GO_MITOCHONDRIAL_ELECTRON_TRANSPORT_CYTOCHROME_C_TO_OXYGEN	GO_MITOCHONDRIAL_ELECTRON_TRANSPORT_CYTOCHROME_C_TO_OXYGEN		15	-0.606009	-1.54766	0.0290557	0.228936	1	6685	tags=80%, list=29%, signal=113%
GO_SPLICEOSOMAL_TRI_SNRNP_COMPLEX	GO_SPLICEOSOMAL_TRI_SNRNP_COMPLEX		26	-0.540744	-1.54735	0.0217391	0.227432	1	5788	tags=50%, list=25%, signal=67%
GO_NCRNA_3_END_PROCESSING	GO_NCRNA_3_END_PROCESSING		18	-0.608913	-1.54617	0.0376884	0.22754	1	7455	tags=67%, list=33%, signal=99%
GO_NUCLEAR_TRANSCRIBED_MRNA_CATABOLIC_PROCESS_EXONUCLEOLYTIC	GO_NUCLEAR_TRANSCRIBED_MRNA_CATABOLIC_PROCESS_EXONUCLEOLYTIC		29	-0.510721	-1.5387	0.0298103	0.238582	1	7359	tags=62%, list=32%, signal=91%
GO_U2_SNRNP	GO_U2_SNRNP		18	-0.577593	-1.53738	0.031941	0.238836	1	6471	tags=56%, list=28%, signal=77%
GO_CYTOCHROME_COMPLEX_ASSEMBLY	GO_CYTOCHROME_COMPLEX_ASSEMBLY		15	-0.606808	-1.53544	0.0524934	0.240037	1	7363	tags=67%, list=32%, signal=98%
GO_SPLICEOSOMAL_SNRNP_ASSEMBLY	GO_SPLICEOSOMAL_SNRNP_ASSEMBLY		36	-0.481415	-1.53086	0.0202899	0.246282	1	6598	tags=50%, list=29%, signal=70%
GO_NUCLEOTIDE_EXCISION_REPAIR_DNA_DAMAGE_RECOGNITION	GO_NUCLEOTIDE_EXCISION_REPAIR_DNA_DAMAGE_RECOGNITION		23	-0.542269	-1.52741	0.05	0.250697	1	8743	tags=78%, list=38%, signal=127%
GO_U1_SNRNP	GO_U1_SNRNP		17	-0.578251	-1.52712	0.0472441	0.249209	1	6598	tags=53%, list=29%, signal=74%
GO_PSEUDOURIDINE_SYNTHESIS	GO_PSEUDOURIDINE_SYNTHESIS		17	-0.592926	-1.52432	0.0420792	0.252201	1	8320	tags=82%, list=36%, signal=130%
GO_NUCLEOTIDE_EXCISION_REPAIR_DNA_INCISION	GO_NUCLEOTIDE_EXCISION_REPAIR_DNA_INCISION		39	-0.471871	-1.52375	0.00817439	0.25128	1	7756	tags=51%, list=34%, signal=78%
GO_UBIQUITIN_LIKE_PROTEIN_CONJUGATING_ENZYME_ACTIVITY	GO_UBIQUITIN_LIKE_PROTEIN_CONJUGATING_ENZYME_ACTIVITY		27	-0.516455	-1.52037	0.032345	0.254902	1	8088	tags=63%, list=35%, signal=97%
GO_METALLO_SULFUR_CLUSTER_ASSEMBLY	GO_METALLO_SULFUR_CLUSTER_ASSEMBLY		18	-0.580622	-1.51948	0.030303	0.254278	1	7762	tags=78%, list=34%, signal=118%
GO_ORGANELLE_ENVELOPE_LUMEN	GO_ORGANELLE_ENVELOPE_LUMEN		73	-0.430627	-1.51908	0.00895522	0.253011	1	6060	tags=55%, list=27%, signal=74%
GO_PROTEIN_TRANSMEMBRANE_TRANSPORT	GO_PROTEIN_TRANSMEMBRANE_TRANSPORT		47	-0.458992	-1.519	0.0210843	0.251097	1	6887	tags=60%, list=30%, signal=85%
GO_PURINE_NUCLEOSIDE_MONOPHOSPHATE_BIOSYNTHETIC_PROCESS	GO_PURINE_NUCLEOSIDE_MONOPHOSPHATE_BIOSYNTHETIC_PROCESS		53	-0.448406	-1.51607	0.0127389	0.254445	1	8384	tags=64%, list=37%, signal=101%
GO_MATURATION_OF_5_8S_RRNA_FROM_TRICISTRONIC_RRNA_TRANSCRIPT_SSU_RRNA_5_8S_RRNA_LSU_RRNA_	GO_MATURATION_OF_5_8S_RRNA_FROM_TRICISTRONIC_RRNA_TRANSCRIPT_SSU_RRNA_5_8S_RRNA_LSU_RRNA_		19	-0.567602	-1.51482	0.0558511	0.254842	1	7321	tags=63%, list=32%, signal=93%
GO_DNA_DIRECTED_RNA_POLYMERASE_II_HOLOENZYME	GO_DNA_DIRECTED_RNA_POLYMERASE_II_HOLOENZYME		88	-0.407195	-1.50517	0.003367	0.271034	1	7621	tags=47%, list=33%, signal=70%
GO_MITOCHONDRIAL_RNA_METABOLIC_PROCESS	GO_MITOCHONDRIAL_RNA_METABOLIC_PROCESS		22	-0.553806	-1.50376	0.0345679	0.271762	1	8149	tags=68%, list=36%, signal=106%
GO_RNA_POLYMERASE_COMPLEX	GO_RNA_POLYMERASE_COMPLEX		113	-0.390651	-1.50362	0	0.269899	1	7658	tags=47%, list=34%, signal=70%
GO_HYPOTHALAMUS_DEVELOPMENT	GO_HYPOTHALAMUS_DEVELOPMENT		15	-0.58053	-1.50169	0.0462963	0.271573	1	2845	tags=33%, list=12%, signal=38%
GO_FORMATION_OF_TRANSLATION_PREINITIATION_COMPLEX	GO_FORMATION_OF_TRANSLATION_PREINITIATION_COMPLEX		17	-0.566502	-1.49914	0.0619946	0.274409	1	7730	tags=71%, list=34%, signal=107%
GO_OXIDOREDUCTASE_ACTIVITY_ACTING_ON_NAD_P_H	GO_OXIDOREDUCTASE_ACTIVITY_ACTING_ON_NAD_P_H		82	-0.412989	-1.49541	0.00333333	0.279662	1	8464	tags=68%, list=37%, signal=108%
GO_SMALL_SUBUNIT_PROCESSOME	GO_SMALL_SUBUNIT_PROCESSOME		31	-0.486849	-1.49463	0.0337079	0.279365	1	8981	tags=71%, list=39%, signal=117%
GO_NEGATIVE_REGULATION_OF_ORGAN_GROWTH	GO_NEGATIVE_REGULATION_OF_ORGAN_GROWTH		19	-0.552104	-1.49023	0.0468384	0.286007	1	2276	tags=21%, list=10%, signal=23%
GO_PROTEIN_LOCALIZATION_TO_MITOCHONDRION	GO_PROTEIN_LOCALIZATION_TO_MITOCHONDRION		62	-0.423978	-1.48924	0.0254958	0.285866	1	7080	tags=56%, list=31%, signal=82%
GO_PROTEIN_K11_LINKED_UBIQUITINATION	GO_PROTEIN_K11_LINKED_UBIQUITINATION		26	-0.515335	-1.48716	0.0497382	0.288081	1	7072	tags=54%, list=31%, signal=78%
GO_PROTEIN_DNA_COMPLEX_SUBUNIT_ORGANIZATION	GO_PROTEIN_DNA_COMPLEX_SUBUNIT_ORGANIZATION		192	-0.363947	-1.4834	0	0.293642	1	6180	tags=32%, list=27%, signal=44%
GO_ENERGY_COUPLED_PROTON_TRANSPORT_DOWN_ELECTROCHEMICAL_GRADIENT	GO_ENERGY_COUPLED_PROTON_TRANSPORT_DOWN_ELECTROCHEMICAL_GRADIENT		20	-0.543644	-1.48134	0.0544959	0.295297	1	7238	tags=75%, list=32%, signal=110%
GO_CARBOXY_TERMINAL_DOMAIN_PROTEIN_KINASE_COMPLEX	GO_CARBOXY_TERMINAL_DOMAIN_PROTEIN_KINASE_COMPLEX		22	-0.530173	-1.48106	0.0425532	0.293754	1	7851	tags=55%, list=34%, signal=83%
GO_PRECATALYTIC_SPLICEOSOME	GO_PRECATALYTIC_SPLICEOSOME		21	-0.534642	-1.48042	0.0655738	0.293095	1	8595	tags=76%, list=38%, signal=122%
GO_TRANSCRIPTION_FROM_RNA_POLYMERASE_I_PROMOTER	GO_TRANSCRIPTION_FROM_RNA_POLYMERASE_I_PROMOTER		35	-0.475761	-1.46784	0.0348525	0.317628	1	7658	tags=60%, list=34%, signal=90%
GO_HEME_METABOLIC_PROCESS	GO_HEME_METABOLIC_PROCESS		28	-0.492929	-1.46782	0.0431267	0.315416	1	5577	tags=32%, list=24%, signal=42%
GO_ANION_ANION_ANTIPORTER_ACTIVITY	GO_ANION_ANION_ANTIPORTER_ACTIVITY		18	-0.561813	-1.46238	0.0612691	0.324868	1	1914	tags=28%, list=8%, signal=30%
GO_RRNA_METHYLATION	GO_RRNA_METHYLATION		16	-0.56436	-1.46155	0.06	0.324266	1	8885	tags=81%, list=39%, signal=133%
GO_SNORNA_BINDING	GO_SNORNA_BINDING		26	-0.498002	-1.46029	0.048718	0.324845	1	7520	tags=54%, list=33%, signal=80%
GO_TELOMERE_CAPPING	GO_TELOMERE_CAPPING		23	-0.515263	-1.4549	0.0518518	0.334713	1	6653	tags=43%, list=29%, signal=61%
GO_INTRINSIC_COMPONENT_OF_MITOCHONDRIAL_INNER_MEMBRANE	GO_INTRINSIC_COMPONENT_OF_MITOCHONDRIAL_INNER_MEMBRANE		16	-0.577477	-1.45459	0.0918635	0.333157	1	7493	tags=75%, list=33%, signal=112%
GO_CELLULAR_CARBOHYDRATE_CATABOLIC_PROCESS	GO_CELLULAR_CARBOHYDRATE_CATABOLIC_PROCESS		26	-0.497099	-1.4507	0.0398936	0.339748	1	1898	tags=15%, list=8%, signal=17%
GO_ESTABLISHMENT_OF_PROTEIN_LOCALIZATION_TO_ORGANELLE	GO_ESTABLISHMENT_OF_PROTEIN_LOCALIZATION_TO_ORGANELLE		327	-0.337179	-1.44857	0	0.342026	1	4702	tags=35%, list=21%, signal=43%
GO_CELL_AGGREGATION	GO_CELL_AGGREGATION		20	-0.523925	-1.44762	0.0661578	0.341921	1	840	tags=25%, list=4%, signal=26%
GO_REPLACEMENT_OSSIFICATION	GO_REPLACEMENT_OSSIFICATION		25	-0.489302	-1.44472	0.0708661	0.346387	1	2312	tags=20%, list=10%, signal=22%
GO_TRANSLATION_ELONGATION_FACTOR_ACTIVITY	GO_TRANSLATION_ELONGATION_FACTOR_ACTIVITY		18	-0.547715	-1.44287	0.0863636	0.348254	1	6828	tags=61%, list=30%, signal=87%
GO_DNA_TEMPLATED_TRANSCRIPTION_INITIATION	GO_DNA_TEMPLATED_TRANSCRIPTION_INITIATION		187	-0.34843	-1.4284	0	0.379914	1	7002	tags=41%, list=31%, signal=58%
GO_FEMALE_MEIOTIC_DIVISION	GO_FEMALE_MEIOTIC_DIVISION		21	-0.527374	-1.42744	0.0690537	0.38004	1	1983	tags=14%, list=9%, signal=16%
GO_NUCLEOTIDE_EXCISION_REPAIR_DNA_DUPLEX_UNWINDING	GO_NUCLEOTIDE_EXCISION_REPAIR_DNA_DUPLEX_UNWINDING		22	-0.499486	-1.42655	0.0708661	0.37985	1	8743	tags=64%, list=38%, signal=103%
GO_SPLICEOSOMAL_COMPLEX	GO_SPLICEOSOMAL_COMPLEX		157	-0.354053	-1.42389	0.00409836	0.384052	1	8635	tags=46%, list=38%, signal=74%
GO_PROTEIN_TARGETING	GO_PROTEIN_TARGETING		372	-0.322229	-1.42051	0	0.3901	1	4702	tags=33%, list=21%, signal=41%
GO_INNER_MITOCHONDRIAL_MEMBRANE_ORGANIZATION	GO_INNER_MITOCHONDRIAL_MEMBRANE_ORGANIZATION		15	-0.550858	-1.41846	0.0915493	0.392785	1	7493	tags=60%, list=33%, signal=89%
GO_RNA_PHOSPHODIESTER_BOND_HYDROLYSIS_ENDONUCLEOLYTIC	GO_RNA_PHOSPHODIESTER_BOND_HYDROLYSIS_ENDONUCLEOLYTIC		52	-0.425377	-1.41527	0.0453258	0.39827	1	7040	tags=46%, list=31%, signal=67%
GO_RNA_POLYMERASE_II_ACTIVATING_TRANSCRIPTION_FACTOR_BINDING	GO_RNA_POLYMERASE_II_ACTIVATING_TRANSCRIPTION_FACTOR_BINDING		32	-0.469747	-1.41503	0.0697051	0.396411	1	3232	tags=16%, list=14%, signal=18%
GO_90S_PRERIBOSOME	GO_90S_PRERIBOSOME		23	-0.50344	-1.41347	0.0938338	0.397692	1	7887	tags=57%, list=35%, signal=86%
GO_NEGATIVE_REGULATION_OF_GENE_EXPRESSION_EPIGENETIC	GO_NEGATIVE_REGULATION_OF_GENE_EXPRESSION_EPIGENETIC		86	-0.38377	-1.41264	0.0163934	0.397373	1	6585	tags=40%, list=29%, signal=55%
GO_NUCLEOTIDE_SUGAR_METABOLIC_PROCESS	GO_NUCLEOTIDE_SUGAR_METABOLIC_PROCESS		33	-0.46778	-1.41258	0.058309	0.395127	1	6725	tags=39%, list=29%, signal=56%
GO_ENDORIBONUCLEASE_ACTIVITY_PRODUCING_5_PHOSPHOMONOESTERS	GO_ENDORIBONUCLEASE_ACTIVITY_PRODUCING_5_PHOSPHOMONOESTERS		25	-0.485401	-1.4082	0.0831025	0.403647	1	7395	tags=52%, list=32%, signal=77%
GO_PERICARDIUM_DEVELOPMENT	GO_PERICARDIUM_DEVELOPMENT		17	-0.533377	-1.40669	0.0829384	0.405053	1	1902	tags=18%, list=8%, signal=19%
GO_RNA_3_END_PROCESSING	GO_RNA_3_END_PROCESSING		92	-0.378571	-1.40612	0.0134228	0.404149	1	9471	tags=59%, list=42%, signal=100%
GO_COA_HYDROLASE_ACTIVITY	GO_COA_HYDROLASE_ACTIVITY		19	-0.521391	-1.40252	0.086514	0.410865	1	4146	tags=42%, list=18%, signal=51%
GO_U4_U6_X_U5_TRI_SNRNP_COMPLEX	GO_U4_U6_X_U5_TRI_SNRNP_COMPLEX		21	-0.51444	-1.40092	0.0775194	0.412438	1	5788	tags=43%, list=25%, signal=57%
GO_CIS_TRANS_ISOMERASE_ACTIVITY	GO_CIS_TRANS_ISOMERASE_ACTIVITY		37	-0.438418	-1.40083	0.048433	0.410214	1	6084	tags=46%, list=27%, signal=63%
GO_NEGATIVE_REGULATION_OF_TRANSLATIONAL_INITIATION	GO_NEGATIVE_REGULATION_OF_TRANSLATIONAL_INITIATION		20	-0.505049	-1.39989	0.101036	0.41023	1	5783	tags=45%, list=25%, signal=60%
GO_NUCLEOSIDE_MONOPHOSPHATE_METABOLIC_PROCESS	GO_NUCLEOSIDE_MONOPHOSPHATE_METABOLIC_PROCESS		219	-0.335743	-1.3994	0	0.409289	1	7684	tags=54%, list=34%, signal=80%
GO_INTRINSIC_COMPONENT_OF_MITOCHONDRIAL_MEMBRANE	GO_INTRINSIC_COMPONENT_OF_MITOCHONDRIAL_MEMBRANE		42	-0.427066	-1.39889	0.0575342	0.408278	1	7565	tags=67%, list=33%, signal=100%
GO_U2_TYPE_PRESPLICEOSOME	GO_U2_TYPE_PRESPLICEOSOME		16	-0.547618	-1.39471	0.0835381	0.416591	1	5143	tags=31%, list=23%, signal=40%
GO_COFACTOR_BIOSYNTHETIC_PROCESS	GO_COFACTOR_BIOSYNTHETIC_PROCESS		152	-0.353018	-1.394	0.0131004	0.416026	1	7790	tags=51%, list=34%, signal=77%
GO_ATP_DEPENDENT_CHROMATIN_REMODELING	GO_ATP_DEPENDENT_CHROMATIN_REMODELING		67	-0.398403	-1.39133	0.0289855	0.420753	1	7737	tags=45%, list=34%, signal=68%
GO_REGULATION_OF_HEMATOPOIETIC_PROGENITOR_CELL_DIFFERENTIATION	GO_REGULATION_OF_HEMATOPOIETIC_PROGENITOR_CELL_DIFFERENTIATION		34	-0.459522	-1.38871	0.0635359	0.425165	1	5074	tags=44%, list=22%, signal=57%
GO_NUCLEOTIDE_EXCISION_REPAIR_PREINCISION_COMPLEX_STABILIZATION	GO_NUCLEOTIDE_EXCISION_REPAIR_PREINCISION_COMPLEX_STABILIZATION		21	-0.518608	-1.38815	0.0806045	0.424148	1	7756	tags=52%, list=34%, signal=79%
GO_MIDDLE_EAR_MORPHOGENESIS	GO_MIDDLE_EAR_MORPHOGENESIS		20	-0.50729	-1.38728	0.0933333	0.424146	1	5487	tags=50%, list=24%, signal=66%
GO_REGULATION_OF_CARDIAC_MUSCLE_TISSUE_DEVELOPMENT	GO_REGULATION_OF_CARDIAC_MUSCLE_TISSUE_DEVELOPMENT		44	-0.429036	-1.38327	0.0558824	0.432504	1	2864	tags=23%, list=13%, signal=26%
GO_DNA_PACKAGING_COMPLEX	GO_DNA_PACKAGING_COMPLEX		78	-0.381001	-1.3788	0.021978	0.44174	1	5076	tags=41%, list=22%, signal=53%
GO_VIRAL_LIFE_CYCLE	GO_VIRAL_LIFE_CYCLE		261	-0.323542	-1.37844	0.00497512	0.440223	1	4565	tags=35%, list=20%, signal=43%
GO_PEPTIDE_HORMONE_BINDING	GO_PEPTIDE_HORMONE_BINDING		30	-0.469875	-1.37843	0.0837696	0.437819	1	1940	tags=20%, list=9%, signal=22%
GO_SULFUR_COMPOUND_TRANSPORT	GO_SULFUR_COMPOUND_TRANSPORT		30	-0.465002	-1.37127	0.0874036	0.454505	1	3673	tags=33%, list=16%, signal=40%
GO_RNA_SPLICING_VIA_TRANSESTERIFICATION_REACTIONS	GO_RNA_SPLICING_VIA_TRANSESTERIFICATION_REACTIONS		255	-0.319309	-1.36967	0	0.456481	1	8280	tags=42%, list=36%, signal=65%
GO_PRESPLICEOSOME	GO_PRESPLICEOSOME		21	-0.490718	-1.36107	0.0923077	0.478473	1	9452	tags=67%, list=41%, signal=114%
GO_POLYSOME	GO_POLYSOME		35	-0.443477	-1.36048	0.0702247	0.477623	1	7836	tags=40%, list=34%, signal=61%
GO_REGULATION_OF_CARDIAC_MUSCLE_CELL_PROLIFERATION	GO_REGULATION_OF_CARDIAC_MUSCLE_CELL_PROLIFERATION		26	-0.46609	-1.35976	0.107692	0.477151	1	2741	tags=27%, list=12%, signal=31%
GO_HYDROGEN_TRANSPORT	GO_HYDROGEN_TRANSPORT		118	-0.348962	-1.35859	0.0260223	0.478107	1	5988	tags=45%, list=26%, signal=61%
GO_NUCLEOSOMAL_DNA_BINDING	GO_NUCLEOSOMAL_DNA_BINDING		29	-0.471864	-1.35747	0.104972	0.478929	1	6976	tags=48%, list=31%, signal=69%
GO_LIGASE_ACTIVITY_FORMING_CARBON_OXYGEN_BONDS	GO_LIGASE_ACTIVITY_FORMING_CARBON_OXYGEN_BONDS		44	-0.418318	-1.35558	0.0721925	0.481769	1	8608	tags=57%, list=38%, signal=91%
GO_KERATIN_FILAMENT	GO_KERATIN_FILAMENT		54	-0.396461	-1.3554	0.0598802	0.479854	1	882	tags=24%, list=4%, signal=25%
GO_NUCLEOSIDE_TRIPHOSPHATE_METABOLIC_PROCESS	GO_NUCLEOSIDE_TRIPHOSPHATE_METABOLIC_PROCESS		207	-0.324989	-1.3549	0.00485437	0.478891	1	6062	tags=43%, list=27%, signal=58%
GO_ARGININE_METABOLIC_PROCESS	GO_ARGININE_METABOLIC_PROCESS		16	-0.535129	-1.35369	0.109223	0.479847	1	2901	tags=31%, list=13%, signal=36%
GO_ELECTRON_CARRIER_ACTIVITY	GO_ELECTRON_CARRIER_ACTIVITY		101	-0.355209	-1.34972	0.0249221	0.488635	1	5975	tags=43%, list=26%, signal=57%
GO_SULFUR_COMPOUND_TRANSMEMBRANE_TRANSPORTER_ACTIVITY	GO_SULFUR_COMPOUND_TRANSMEMBRANE_TRANSPORTER_ACTIVITY		25	-0.479144	-1.34749	0.0939948	0.492791	1	3673	tags=36%, list=16%, signal=43%
GO_REGULATION_OF_GLYCOGEN_METABOLIC_PROCESS	GO_REGULATION_OF_GLYCOGEN_METABOLIC_PROCESS		32	-0.445373	-1.34408	0.0926431	0.500394	1	139	tags=6%, list=1%, signal=6%
GO_PROTEIN_DNA_COMPLEX	GO_PROTEIN_DNA_COMPLEX		142	-0.334545	-1.3385	0.0196078	0.514686	1	6653	tags=42%, list=29%, signal=58%
GO_GLYCOSYL_COMPOUND_BIOSYNTHETIC_PROCESS	GO_GLYCOSYL_COMPOUND_BIOSYNTHETIC_PROCESS		104	-0.348303	-1.33362	0.0176678	0.526799	1	7587	tags=57%, list=33%, signal=85%
GO_ASPARTATE_FAMILY_AMINO_ACID_BIOSYNTHETIC_PROCESS	GO_ASPARTATE_FAMILY_AMINO_ACID_BIOSYNTHETIC_PROCESS		21	-0.479232	-1.33301	0.114796	0.526111	1	7293	tags=62%, list=32%, signal=91%
GO_TRANSCRIPTION_FROM_RNA_POLYMERASE_III_PROMOTER	GO_TRANSCRIPTION_FROM_RNA_POLYMERASE_III_PROMOTER		35	-0.42886	-1.32785	0.122616	0.539731	1	8706	tags=66%, list=38%, signal=106%
GO_REGULATION_OF_ODONTOGENESIS	GO_REGULATION_OF_ODONTOGENESIS		21	-0.474789	-1.32747	0.121372	0.538076	1	2126	tags=24%, list=9%, signal=26%
GO_INTRACILIARY_TRANSPORT_PARTICLE_B	GO_INTRACILIARY_TRANSPORT_PARTICLE_B		17	-0.515477	-1.32326	0.138958	0.548627	1	8116	tags=59%, list=36%, signal=91%
GO_REGULATION_OF_TRANSLATIONAL_ELONGATION	GO_REGULATION_OF_TRANSLATIONAL_ELONGATION		21	-0.480888	-1.32199	0.106667	0.549889	1	8141	tags=57%, list=36%, signal=89%
GO_NOTOCHORD_DEVELOPMENT	GO_NOTOCHORD_DEVELOPMENT		18	-0.502278	-1.3212	0.151351	0.54967	1	1133	tags=22%, list=5%, signal=23%
GO_NEGATIVE_REGULATION_OF_HEMATOPOIETIC_PROGENITOR_CELL_DIFFERENTIATION	GO_NEGATIVE_REGULATION_OF_HEMATOPOIETIC_PROGENITOR_CELL_DIFFERENTIATION		19	-0.482532	-1.32098	0.12285	0.547661	1	5048	tags=53%, list=22%, signal=68%
GO_ENDORIBONUCLEASE_COMPLEX	GO_ENDORIBONUCLEASE_COMPLEX		17	-0.51348	-1.31652	0.116711	0.559114	1	8400	tags=71%, list=37%, signal=112%
GO_PROTON_TRANSPORTING_TWO_SECTOR_ATPASE_COMPLEX_PROTON_TRANSPORTING_DOMAIN	GO_PROTON_TRANSPORTING_TWO_SECTOR_ATPASE_COMPLEX_PROTON_TRANSPORTING_DOMAIN		18	-0.501761	-1.31587	0.126984	0.558488	1	5849	tags=61%, list=26%, signal=82%
GO_MITOCHONDRIAL_GENOME_MAINTENANCE	GO_MITOCHONDRIAL_GENOME_MAINTENANCE		19	-0.492999	-1.31427	0.154028	0.561077	1	8241	tags=58%, list=36%, signal=91%
GO_PHOTOTRANSDUCTION	GO_PHOTOTRANSDUCTION		36	-0.413965	-1.3113	0.101124	0.5682	1	3174	tags=31%, list=14%, signal=35%
GO_SNRNA_METABOLIC_PROCESS	GO_SNRNA_METABOLIC_PROCESS		73	-0.358809	-1.31125	0.0595238	0.565607	1	7591	tags=48%, list=33%, signal=72%
GO_SMALL_NUCLEAR_RIBONUCLEOPROTEIN_COMPLEX	GO_SMALL_NUCLEAR_RIBONUCLEOPROTEIN_COMPLEX		59	-0.379785	-1.30878	0.0833333	0.570887	1	8006	tags=46%, list=35%, signal=70%
GO_ALDITOL_METABOLIC_PROCESS	GO_ALDITOL_METABOLIC_PROCESS		17	-0.49022	-1.30792	0.139785	0.570861	1	5057	tags=47%, list=22%, signal=60%
GO_NUCLEOBASE_BIOSYNTHETIC_PROCESS	GO_NUCLEOBASE_BIOSYNTHETIC_PROCESS		15	-0.504994	-1.30652	0.165072	0.572886	1	8097	tags=67%, list=35%, signal=103%
GO_THIOLESTER_HYDROLASE_ACTIVITY	GO_THIOLESTER_HYDROLASE_ACTIVITY		31	-0.423032	-1.30327	0.0976253	0.580808	1	4146	tags=42%, list=18%, signal=51%
GO_DNA_N_GLYCOSYLASE_ACTIVITY	GO_DNA_N_GLYCOSYLASE_ACTIVITY		15	-0.512805	-1.30247	0.127359	0.580614	1	6829	tags=47%, list=30%, signal=67%
GO_NEUTROPHIL_MEDIATED_IMMUNITY	GO_NEUTROPHIL_MEDIATED_IMMUNITY		17	-0.501339	-1.3017	0.143959	0.580606	1	3690	tags=35%, list=16%, signal=42%
GO_CYTOCHROME_COMPLEX	GO_CYTOCHROME_COMPLEX		18	-0.498025	-1.30116	0.159898	0.579767	1	4377	tags=56%, list=19%, signal=69%
GO_PROTEASOME_ACCESSORY_COMPLEX	GO_PROTEASOME_ACCESSORY_COMPLEX		24	-0.456998	-1.30112	0.141463	0.577208	1	8673	tags=75%, list=38%, signal=121%
GO_METHIONINE_METABOLIC_PROCESS	GO_METHIONINE_METABOLIC_PROCESS		16	-0.519489	-1.29814	0.15748	0.584617	1	7293	tags=56%, list=32%, signal=83%
GO_REGULATION_OF_CELL_PROLIFERATION_INVOLVED_IN_HEART_MORPHOGENESIS	GO_REGULATION_OF_CELL_PROLIFERATION_INVOLVED_IN_HEART_MORPHOGENESIS		15	-0.503618	-1.29777	0.162162	0.583196	1	4114	tags=53%, list=18%, signal=65%
GO_RIBONUCLEASE_ACTIVITY	GO_RIBONUCLEASE_ACTIVITY		80	-0.357548	-1.29733	0.0664452	0.582057	1	7451	tags=48%, list=33%, signal=70%
GO_U2_TYPE_SPLICEOSOMAL_COMPLEX	GO_U2_TYPE_SPLICEOSOMAL_COMPLEX		27	-0.44313	-1.29595	0.10567	0.584097	1	9804	tags=67%, list=43%, signal=117%
GO_PYRIMIDINE_DEOXYRIBONUCLEOTIDE_METABOLIC_PROCESS	GO_PYRIMIDINE_DEOXYRIBONUCLEOTIDE_METABOLIC_PROCESS		16	-0.500989	-1.29315	0.143868	0.590795	1	7638	tags=69%, list=33%, signal=103%
GO_MITOCHONDRIAL_TRANSPORT	GO_MITOCHONDRIAL_TRANSPORT		151	-0.323585	-1.29146	0.0253165	0.593824	1	6904	tags=46%, list=30%, signal=65%
GO_TRANSCRIPTION_FACTOR_TFIID_COMPLEX	GO_TRANSCRIPTION_FACTOR_TFIID_COMPLEX		19	-0.490181	-1.28897	0.151079	0.599501	1	3862	tags=16%, list=17%, signal=19%
GO_REGULATION_OF_MITOCHONDRIAL_FISSION	GO_REGULATION_OF_MITOCHONDRIAL_FISSION		16	-0.508789	-1.28635	0.15625	0.605525	1	6524	tags=50%, list=29%, signal=70%
GO_SIGNAL_PEPTIDE_PROCESSING	GO_SIGNAL_PEPTIDE_PROCESSING		22	-0.463549	-1.28506	0.154639	0.607197	1	3005	tags=27%, list=13%, signal=31%
GO_ESTABLISHMENT_OF_MITOCHONDRION_LOCALIZATION	GO_ESTABLISHMENT_OF_MITOCHONDRION_LOCALIZATION		16	-0.502865	-1.28434	0.176179	0.606952	1	6465	tags=38%, list=28%, signal=52%
GO_NEGATIVE_REGULATION_OF_MEIOTIC_CELL_CYCLE	GO_NEGATIVE_REGULATION_OF_MEIOTIC_CELL_CYCLE		17	-0.496493	-1.28205	0.144304	0.611801	1	2713	tags=29%, list=12%, signal=33%
GO_ANTERIOR_POSTERIOR_AXIS_SPECIFICATION	GO_ANTERIOR_POSTERIOR_AXIS_SPECIFICATION		42	-0.390712	-1.28199	0.105572	0.609333	1	2741	tags=24%, list=12%, signal=27%
GO_CAJAL_BODY	GO_CAJAL_BODY		45	-0.400714	-1.28125	0.106443	0.609175	1	8852	tags=47%, list=39%, signal=76%
GO_DNA_BINDING_BENDING	GO_DNA_BINDING_BENDING		18	-0.492878	-1.27745	0.182716	0.619695	1	8008	tags=78%, list=35%, signal=120%
GO_TRANSCRIPTION_INITIATION_FROM_RNA_POLYMERASE_II_PROMOTER	GO_TRANSCRIPTION_INITIATION_FROM_RNA_POLYMERASE_II_PROMOTER		143	-0.32704	-1.27674	0.0468085	0.619429	1	4528	tags=24%, list=20%, signal=29%
GO_RNA_SPLICING	GO_RNA_SPLICING		332	-0.29201	-1.2741	0.00714286	0.625778	1	8595	tags=44%, list=38%, signal=70%
GO_ENDORIBONUCLEASE_ACTIVITY	GO_ENDORIBONUCLEASE_ACTIVITY		43	-0.395749	-1.27024	0.10452	0.636371	1	7395	tags=49%, list=32%, signal=72%
GO_HORMONE_BINDING	GO_HORMONE_BINDING		56	-0.372362	-1.26756	0.10828	0.642906	1	1940	tags=14%, list=9%, signal=16%
GO_SOLUTE_PROTON_ANTIPORTER_ACTIVITY	GO_SOLUTE_PROTON_ANTIPORTER_ACTIVITY		17	-0.471815	-1.26753	0.15493	0.64034	1	2141	tags=29%, list=9%, signal=32%
GO_SYNAPSIS	GO_SYNAPSIS		27	-0.414977	-1.26543	0.135279	0.645129	1	1792	tags=22%, list=8%, signal=24%
GO_PORPHYRIN_CONTAINING_COMPOUND_METABOLIC_PROCESS	GO_PORPHYRIN_CONTAINING_COMPOUND_METABOLIC_PROCESS		34	-0.409424	-1.26074	0.153439	0.659265	1	5577	tags=29%, list=24%, signal=39%
GO_MACROMOLECULE_TRANSMEMBRANE_TRANSPORTER_ACTIVITY	GO_MACROMOLECULE_TRANSMEMBRANE_TRANSPORTER_ACTIVITY		19	-0.464698	-1.25495	0.178947	0.677423	1	6770	tags=68%, list=30%, signal=97%
GO_MONOAMINE_TRANSPORT	GO_MONOAMINE_TRANSPORT		20	-0.455014	-1.25411	0.147849	0.677734	1	132	tags=10%, list=1%, signal=10%
GO_FERROUS_IRON_BINDING	GO_FERROUS_IRON_BINDING		20	-0.466709	-1.25208	0.169082	0.682417	1	6008	tags=40%, list=26%, signal=54%
GO_CHROMATIN_ASSEMBLY_OR_DISASSEMBLY	GO_CHROMATIN_ASSEMBLY_OR_DISASSEMBLY		138	-0.316836	-1.25046	0.0606061	0.685507	1	6895	tags=36%, list=30%, signal=52%
GO_REGULATION_OF_MESONEPHROS_DEVELOPMENT	GO_REGULATION_OF_MESONEPHROS_DEVELOPMENT		26	-0.427024	-1.24666	0.161111	0.697029	1	3810	tags=31%, list=17%, signal=37%
GO_CATALYTIC_STEP_2_SPLICEOSOME	GO_CATALYTIC_STEP_2_SPLICEOSOME		84	-0.345078	-1.24416	0.108475	0.703886	1	8288	tags=42%, list=36%, signal=65%
GO_U5_SNRNP	GO_U5_SNRNP		16	-0.484757	-1.24279	0.177378	0.706096	1	6471	tags=50%, list=28%, signal=70%
GO_TERMINATION_OF_RNA_POLYMERASE_II_TRANSCRIPTION	GO_TERMINATION_OF_RNA_POLYMERASE_II_TRANSCRIPTION		59	-0.361179	-1.23926	0.126844	0.716667	1	9894	tags=68%, list=43%, signal=119%
GO_ESCRT_COMPLEX	GO_ESCRT_COMPLEX		21	-0.454228	-1.23518	0.1875	0.72961	1	8268	tags=67%, list=36%, signal=104%
GO_POLYSACCHARIDE_CATABOLIC_PROCESS	GO_POLYSACCHARIDE_CATABOLIC_PROCESS		20	-0.464303	-1.23502	0.190955	0.727268	1	1898	tags=15%, list=8%, signal=16%
GO_REGULATION_OF_RECEPTOR_BINDING	GO_REGULATION_OF_RECEPTOR_BINDING		16	-0.488171	-1.23342	0.18299	0.730367	1	2845	tags=25%, list=12%, signal=29%
GO_NEGATIVE_REGULATION_OF_REPRODUCTIVE_PROCESS	GO_NEGATIVE_REGULATION_OF_REPRODUCTIVE_PROCESS		46	-0.372059	-1.23143	0.136095	0.735327	1	2891	tags=22%, list=13%, signal=25%
GO_MACROLIDE_BINDING	GO_MACROLIDE_BINDING		17	-0.46655	-1.23025	0.205674	0.736979	1	6004	tags=47%, list=26%, signal=64%
GO_POSITIVE_REGULATION_OF_GENE_EXPRESSION_EPIGENETIC	GO_POSITIVE_REGULATION_OF_GENE_EXPRESSION_EPIGENETIC		69	-0.342892	-1.22943	0.11041	0.737335	1	6944	tags=42%, list=30%, signal=60%
GO_INTESTINAL_ABSORPTION	GO_INTESTINAL_ABSORPTION		23	-0.436104	-1.22796	0.17268	0.740125	1	2101	tags=22%, list=9%, signal=24%
GO_NUCLEAR_NUCLEOSOME	GO_NUCLEAR_NUCLEOSOME		24	-0.431264	-1.22704	0.149626	0.740792	1	2976	tags=33%, list=13%, signal=38%
GO_RNA_PHOSPHODIESTER_BOND_HYDROLYSIS	GO_RNA_PHOSPHODIESTER_BOND_HYDROLYSIS		102	-0.318408	-1.2196	0.102804	0.76786	1	7451	tags=42%, list=33%, signal=62%
GO_MESODERM_MORPHOGENESIS	GO_MESODERM_MORPHOGENESIS		61	-0.354468	-1.21935	0.128655	0.766061	1	1244	tags=10%, list=5%, signal=10%
GO_REGULATION_OF_POLYSACCHARIDE_METABOLIC_PROCESS	GO_REGULATION_OF_POLYSACCHARIDE_METABOLIC_PROCESS		40	-0.382751	-1.21661	0.155914	0.77417	1	139	tags=5%, list=1%, signal=5%
GO_ANTIPORTER_ACTIVITY	GO_ANTIPORTER_ACTIVITY		63	-0.352862	-1.2158	0.132743	0.774505	1	2141	tags=19%, list=9%, signal=21%
GO_REGULATION_OF_SULFUR_METABOLIC_PROCESS	GO_REGULATION_OF_SULFUR_METABOLIC_PROCESS		18	-0.455337	-1.21378	0.19759	0.779606	1	132	tags=6%, list=1%, signal=6%
GO_POST_ANAL_TAIL_MORPHOGENESIS	GO_POST_ANAL_TAIL_MORPHOGENESIS		16	-0.472987	-1.21372	0.214781	0.776833	1	1086	tags=13%, list=5%, signal=13%
GO_MESENCHYMAL_TO_EPITHELIAL_TRANSITION	GO_MESENCHYMAL_TO_EPITHELIAL_TRANSITION		15	-0.48284	-1.21218	0.233596	0.780067	1	2040	tags=20%, list=9%, signal=22%
GO_NUCLEOTIDE_TRANSMEMBRANE_TRANSPORTER_ACTIVITY	GO_NUCLEOTIDE_TRANSMEMBRANE_TRANSPORTER_ACTIVITY		17	-0.468417	-1.20671	0.244444	0.799264	1	5965	tags=41%, list=26%, signal=56%
GO_GLUCURONOSYLTRANSFERASE_ACTIVITY	GO_GLUCURONOSYLTRANSFERASE_ACTIVITY		19	-0.445522	-1.20621	0.212276	0.798162	1	2914	tags=26%, list=13%, signal=30%
GO_NUCLEOID	GO_NUCLEOID		39	-0.373694	-1.20381	0.159544	0.805044	1	8417	tags=46%, list=37%, signal=73%
GO_PROTEIN_HETEROTETRAMERIZATION	GO_PROTEIN_HETEROTETRAMERIZATION		31	-0.395529	-1.20195	0.2	0.809875	1	5048	tags=35%, list=22%, signal=46%
GO_REGULATION_OF_HEART_GROWTH	GO_REGULATION_OF_HEART_GROWTH		39	-0.372882	-1.19925	0.198251	0.818209	1	2864	tags=21%, list=13%, signal=23%
GO_RECIPROCAL_DNA_RECOMBINATION	GO_RECIPROCAL_DNA_RECOMBINATION		34	-0.380332	-1.19823	0.193084	0.819461	1	1184	tags=9%, list=5%, signal=9%
GO_NCRNA_CATABOLIC_PROCESS	GO_NCRNA_CATABOLIC_PROCESS		20	-0.427887	-1.19547	0.212766	0.828175	1	7359	tags=50%, list=32%, signal=74%
GO_MULTIVESICULAR_BODY_ORGANIZATION	GO_MULTIVESICULAR_BODY_ORGANIZATION		27	-0.409315	-1.18998	0.2	0.84892	1	8268	tags=63%, list=36%, signal=99%
GO_ORGANIC_CYCLIC_COMPOUND_CATABOLIC_PROCESS	GO_ORGANIC_CYCLIC_COMPOUND_CATABOLIC_PROCESS		378	-0.269934	-1.1898	0.0206897	0.846599	1	5403	tags=34%, list=24%, signal=44%
GO_PURINE_RIBONUCLEOSIDE_BISPHOSPHATE_METABOLIC_PROCESS	GO_PURINE_RIBONUCLEOSIDE_BISPHOSPHATE_METABOLIC_PROCESS		15	-0.456279	-1.18835	0.238554	0.849893	1	3557	tags=33%, list=16%, signal=39%
GO_CARBON_OXYGEN_LYASE_ACTIVITY	GO_CARBON_OXYGEN_LYASE_ACTIVITY		53	-0.351751	-1.18814	0.182692	0.847575	1	6144	tags=45%, list=27%, signal=62%
GO_BRANCHED_CHAIN_AMINO_ACID_METABOLIC_PROCESS	GO_BRANCHED_CHAIN_AMINO_ACID_METABOLIC_PROCESS		23	-0.412314	-1.1872	0.211957	0.848543	1	8500	tags=65%, list=37%, signal=104%
GO_RIBONUCLEOSIDE_TRIPHOSPHATE_BIOSYNTHETIC_PROCESS	GO_RIBONUCLEOSIDE_TRIPHOSPHATE_BIOSYNTHETIC_PROCESS		42	-0.36331	-1.18678	0.154494	0.847433	1	7380	tags=69%, list=32%, signal=102%
GO_NEGATIVE_REGULATION_OF_RELEASE_OF_CYTOCHROME_C_FROM_MITOCHONDRIA	GO_NEGATIVE_REGULATION_OF_RELEASE_OF_CYTOCHROME_C_FROM_MITOCHONDRIA		17	-0.453159	-1.1838	0.246753	0.857193	1	5886	tags=59%, list=26%, signal=79%
GO_GLYCOSYL_COMPOUND_METABOLIC_PROCESS	GO_GLYCOSYL_COMPOUND_METABOLIC_PROCESS		320	-0.273971	-1.17825	0.05	0.878426	1	6062	tags=38%, list=27%, signal=50%
GO_RIBONUCLEOPROTEIN_COMPLEX_LOCALIZATION	GO_RIBONUCLEOPROTEIN_COMPLEX_LOCALIZATION		110	-0.30153	-1.17725	0.157895	0.879848	1	7428	tags=38%, list=33%, signal=56%
GO_OOCYTE_MATURATION	GO_OOCYTE_MATURATION		17	-0.45522	-1.17636	0.25463	0.880541	1	2586	tags=24%, list=11%, signal=27%
GO_ATRIOVENTRICULAR_VALVE_DEVELOPMENT	GO_ATRIOVENTRICULAR_VALVE_DEVELOPMENT		19	-0.438475	-1.17277	0.25	0.89353	1	4226	tags=32%, list=19%, signal=39%
GO_PEPTIDYL_PROLINE_MODIFICATION	GO_PEPTIDYL_PROLINE_MODIFICATION		48	-0.355629	-1.17155	0.202532	0.895769	1	6084	tags=35%, list=27%, signal=48%
GO_MEDIATOR_COMPLEX	GO_MEDIATOR_COMPLEX		34	-0.378129	-1.16777	0.217009	0.90995	1	7502	tags=50%, list=33%, signal=74%
GO_ATRIAL_SEPTUM_DEVELOPMENT	GO_ATRIAL_SEPTUM_DEVELOPMENT		17	-0.451143	-1.16639	0.29156	0.912944	1	3711	tags=29%, list=16%, signal=35%
GO_ANAPHASE_PROMOTING_COMPLEX_DEPENDENT_CATABOLIC_PROCESS	GO_ANAPHASE_PROMOTING_COMPLEX_DEPENDENT_CATABOLIC_PROCESS		76	-0.325784	-1.16578	0.144828	0.912373	1	8800	tags=67%, list=39%, signal=109%
GO_DEFENSE_RESPONSE_TO_FUNGUS	GO_DEFENSE_RESPONSE_TO_FUNGUS		21	-0.415355	-1.16024	0.236364	0.934827	1	2890	tags=29%, list=13%, signal=33%
GO_REGULATION_OF_CARDIAC_MUSCLE_CELL_DIFFERENTIATION	GO_REGULATION_OF_CARDIAC_MUSCLE_CELL_DIFFERENTIATION		18	-0.431823	-1.15679	0.273902	0.948179	1	7414	tags=44%, list=32%, signal=66%
GO_ENDOPLASMIC_RETICULUM_ORGANIZATION	GO_ENDOPLASMIC_RETICULUM_ORGANIZATION		34	-0.378716	-1.15427	0.225543	0.957209	1	5724	tags=38%, list=25%, signal=51%
GO_CARBON_CARBON_LYASE_ACTIVITY	GO_CARBON_CARBON_LYASE_ACTIVITY		48	-0.349564	-1.15271	0.209302	0.961305	1	7587	tags=52%, list=33%, signal=78%
GO_NUCLEOTIDE_TRANSPORT	GO_NUCLEOTIDE_TRANSPORT		23	-0.396489	-1.15195	0.242021	0.961521	1	6295	tags=39%, list=28%, signal=54%
GO_POSITIVE_REGULATION_OF_TRANSCRIPTION_FROM_RNA_POLYMERASE_II_PROMOTER_INVOLVED_IN_CELLULAR_RESPONSE_TO_CHEMICAL_STIMULUS	GO_POSITIVE_REGULATION_OF_TRANSCRIPTION_FROM_RNA_POLYMERASE_II_PROMOTER_INVOLVED_IN_CELLULAR_RESPONSE_TO_CHEMICAL_STIMULUS		25	-0.39551	-1.15141	0.236842	0.960624	1	1117	tags=12%, list=5%, signal=13%
GO_DAMAGED_DNA_BINDING	GO_DAMAGED_DNA_BINDING		59	-0.33114	-1.15067	0.188088	0.960837	1	8008	tags=41%, list=35%, signal=63%
GO_NUCLEAR_TRANSCRIBED_MRNA_CATABOLIC_PROCESS_DEADENYLATION_DEPENDENT_DECAY	GO_NUCLEAR_TRANSCRIBED_MRNA_CATABOLIC_PROCESS_DEADENYLATION_DEPENDENT_DECAY		54	-0.345748	-1.14915	0.22865	0.964805	1	7359	tags=44%, list=32%, signal=65%
GO_ERYTHROCYTE_HOMEOSTASIS	GO_ERYTHROCYTE_HOMEOSTASIS		63	-0.330849	-1.146	0.24127	0.977106	1	2545	tags=13%, list=11%, signal=14%
GO_REGULATION_OF_RECEPTOR_RECYCLING	GO_REGULATION_OF_RECEPTOR_RECYCLING		19	-0.429028	-1.14568	0.284238	0.975228	1	2174	tags=16%, list=10%, signal=17%
GO_PROTEIN_LOCALIZATION_TO_MEMBRANE	GO_PROTEIN_LOCALIZATION_TO_MEMBRANE		359	-0.26104	-1.14479	0.0628931	0.976243	1	4724	tags=30%, list=21%, signal=37%
GO_MULTI_ORGANISM_ORGANELLE_ORGANIZATION	GO_MULTI_ORGANISM_ORGANELLE_ORGANIZATION		20	-0.425836	-1.14465	0.291971	0.973632	1	8268	tags=60%, list=36%, signal=94%
GO_ACROSOMAL_VESICLE	GO_ACROSOMAL_VESICLE		70	-0.317788	-1.14292	0.221184	0.978823	1	1334	tags=13%, list=6%, signal=14%
GO_PROTON_TRANSPORTING_V_TYPE_ATPASE_COMPLEX	GO_PROTON_TRANSPORTING_V_TYPE_ATPASE_COMPLEX		21	-0.419776	-1.14265	0.310185	0.976742	1	3537	tags=29%, list=16%, signal=34%
GO_RNA_POLYMERASE_II_CARBOXY_TERMINAL_DOMAIN_KINASE_ACTIVITY	GO_RNA_POLYMERASE_II_CARBOXY_TERMINAL_DOMAIN_KINASE_ACTIVITY		16	-0.449051	-1.14024	0.298969	0.985274	1	7470	tags=50%, list=33%, signal=74%
GO_NUCLEOSOME_BINDING	GO_NUCLEOSOME_BINDING		44	-0.346194	-1.1398	0.230994	0.984101	1	7643	tags=41%, list=33%, signal=61%
GO_REGULATION_OF_GENERATION_OF_PRECURSOR_METABOLITES_AND_ENERGY	GO_REGULATION_OF_GENERATION_OF_PRECURSOR_METABOLITES_AND_ENERGY		81	-0.310075	-1.13967	0.198718	0.981354	1	860	tags=6%, list=4%, signal=6%
GO_REGULATION_OF_VIRAL_ENTRY_INTO_HOST_CELL	GO_REGULATION_OF_VIRAL_ENTRY_INTO_HOST_CELL		23	-0.399832	-1.13961	0.265027	0.978419	1	1172	tags=13%, list=5%, signal=14%
GO_ORGAN_OR_TISSUE_SPECIFIC_IMMUNE_RESPONSE	GO_ORGAN_OR_TISSUE_SPECIFIC_IMMUNE_RESPONSE		21	-0.414616	-1.13871	0.250653	0.979296	1	2976	tags=38%, list=13%, signal=44%
GO_DETECTION_OF_LIGHT_STIMULUS	GO_DETECTION_OF_LIGHT_STIMULUS		47	-0.345306	-1.13822	0.220386	0.978465	1	3174	tags=26%, list=14%, signal=30%
GO_TRANSLATION_FACTOR_ACTIVITY_RNA_BINDING	GO_TRANSLATION_FACTOR_ACTIVITY_RNA_BINDING		79	-0.310277	-1.13337	0.200617	0.998648	1	7830	tags=59%, list=34%, signal=90%
GO_GENE_SILENCING	GO_GENE_SILENCING		170	-0.277002	-1.13295	0.162791	0.997414	1	6865	tags=35%, list=30%, signal=50%
GO_DICARBOXYLIC_ACID_METABOLIC_PROCESS	GO_DICARBOXYLIC_ACID_METABOLIC_PROCESS		91	-0.310071	-1.13239	0.217544	0.996701	1	6620	tags=43%, list=29%, signal=60%
GO_SIGNAL_TRANSDUCTION_INVOLVED_IN_REGULATION_OF_GENE_EXPRESSION	GO_SIGNAL_TRANSDUCTION_INVOLVED_IN_REGULATION_OF_GENE_EXPRESSION		15	-0.438387	-1.13189	0.300248	0.995993	1	1819	tags=20%, list=8%, signal=22%
GO_ANTEROGRADE_AXONAL_TRANSPORT	GO_ANTEROGRADE_AXONAL_TRANSPORT		21	-0.407741	-1.1304	0.272727	0.999918	1	2600	tags=14%, list=11%, signal=16%
GO_CYTOPLASMIC_MICROTUBULE_ORGANIZATION	GO_CYTOPLASMIC_MICROTUBULE_ORGANIZATION		39	-0.351201	-1.12787	0.270492	1	1	330	tags=5%, list=1%, signal=5%
GO_ION_ANTIPORTER_ACTIVITY	GO_ION_ANTIPORTER_ACTIVITY		42	-0.35804	-1.1276	0.258427	1	1	2141	tags=21%, list=9%, signal=24%
GO_EUCHROMATIN	GO_EUCHROMATIN		30	-0.372892	-1.12729	0.273481	1	1	6944	tags=40%, list=30%, signal=57%
GO_MRNA_BINDING	GO_MRNA_BINDING		141	-0.286865	-1.1261	0.1841	1	1	7047	tags=30%, list=31%, signal=44%
GO_NUCLEOSIDE_TRIPHOSPHATE_BIOSYNTHETIC_PROCESS	GO_NUCLEOSIDE_TRIPHOSPHATE_BIOSYNTHETIC_PROCESS		54	-0.332323	-1.12401	0.244253	1	1	6062	tags=52%, list=27%, signal=70%
GO_PROTEASOME_COMPLEX	GO_PROTEASOME_COMPLEX		73	-0.314363	-1.12293	0.251701	1	1	7910	tags=56%, list=35%, signal=86%
GO_BICARBONATE_TRANSPORT	GO_BICARBONATE_TRANSPORT		26	-0.384182	-1.12026	0.287324	1	1	2359	tags=23%, list=10%, signal=26%
GO_ERROR_PRONE_TRANSLESION_SYNTHESIS	GO_ERROR_PRONE_TRANSLESION_SYNTHESIS		19	-0.413984	-1.12002	0.289406	1	1	6075	tags=37%, list=27%, signal=50%
GO_SPINAL_CORD_DEVELOPMENT	GO_SPINAL_CORD_DEVELOPMENT		89	-0.300877	-1.11701	0.231511	1	1	1816	tags=11%, list=8%, signal=12%
GO_LOW_DENSITY_LIPOPROTEIN_PARTICLE_RECEPTOR_BINDING	GO_LOW_DENSITY_LIPOPROTEIN_PARTICLE_RECEPTOR_BINDING		15	-0.448397	-1.11646	0.336	1	1	2791	tags=27%, list=12%, signal=30%
GO_NEGATIVE_REGULATION_OF_OSTEOBLAST_DIFFERENTIATION	GO_NEGATIVE_REGULATION_OF_OSTEOBLAST_DIFFERENTIATION		39	-0.347051	-1.11642	0.297814	1	1	903	tags=8%, list=4%, signal=8%
GO_RIBOSOME_BINDING	GO_RIBOSOME_BINDING		45	-0.340263	-1.11603	0.247253	1	1	6851	tags=36%, list=30%, signal=51%
GO_DNA_PACKAGING	GO_DNA_PACKAGING		153	-0.274456	-1.11492	0.162602	1	1	3465	tags=18%, list=15%, signal=21%
GO_NUCLEAR_ENVELOPE_REASSEMBLY	GO_NUCLEAR_ENVELOPE_REASSEMBLY		17	-0.435683	-1.11451	0.329177	1	1	12885	tags=100%, list=56%, signal=230%
GO_RESPONSE_TO_FUNGUS	GO_RESPONSE_TO_FUNGUS		32	-0.367836	-1.11324	0.264624	1	1	2890	tags=22%, list=13%, signal=25%
GO_NUCLEAR_EUCHROMATIN	GO_NUCLEAR_EUCHROMATIN		23	-0.396164	-1.11164	0.321608	1	1	4198	tags=26%, list=18%, signal=32%
GO_NEURON_NEURON_SYNAPTIC_TRANSMISSION	GO_NEURON_NEURON_SYNAPTIC_TRANSMISSION		43	-0.340907	-1.11102	0.290055	1	1	471	tags=12%, list=2%, signal=12%
GO_TRICARBOXYLIC_ACID_METABOLIC_PROCESS	GO_TRICARBOXYLIC_ACID_METABOLIC_PROCESS		34	-0.366464	-1.11085	0.281609	1	1	7886	tags=56%, list=35%, signal=85%
GO_FATTY_ACID_BINDING	GO_FATTY_ACID_BINDING		26	-0.38211	-1.10851	0.296569	1	1	2265	tags=19%, list=10%, signal=21%
GO_NEUTRAL_LIPID_METABOLIC_PROCESS	GO_NEUTRAL_LIPID_METABOLIC_PROCESS		75	-0.303501	-1.10776	0.231707	1	1	2775	tags=15%, list=12%, signal=17%
GO_NEGATIVE_REGULATION_OF_NOTCH_SIGNALING_PATHWAY	GO_NEGATIVE_REGULATION_OF_NOTCH_SIGNALING_PATHWAY		24	-0.393983	-1.1065	0.312169	1	1	4477	tags=29%, list=20%, signal=36%
GO_REGULATION_OF_ARP2_3_COMPLEX_MEDIATED_ACTIN_NUCLEATION	GO_REGULATION_OF_ARP2_3_COMPLEX_MEDIATED_ACTIN_NUCLEATION		15	-0.42598	-1.10563	0.308411	1	1	8034	tags=60%, list=35%, signal=93%
GO_PROTEIN_COMPLEX_LOCALIZATION	GO_PROTEIN_COMPLEX_LOCALIZATION		48	-0.331821	-1.10494	0.285311	1	1	7460	tags=42%, list=33%, signal=62%
GO_ONE_CARBON_METABOLIC_PROCESS	GO_ONE_CARBON_METABOLIC_PROCESS		22	-0.399874	-1.10016	0.306849	1	1	7501	tags=55%, list=33%, signal=81%
GO_REGULATION_OF_NECROTIC_CELL_DEATH	GO_REGULATION_OF_NECROTIC_CELL_DEATH		24	-0.377292	-1.10013	0.322165	1	1	8396	tags=58%, list=37%, signal=92%
GO_SOMATIC_STEM_CELL_POPULATION_MAINTENANCE	GO_SOMATIC_STEM_CELL_POPULATION_MAINTENANCE		63	-0.317421	-1.09997	0.258824	1	1	4459	tags=29%, list=20%, signal=35%
GO_INNATE_IMMUNE_RESPONSE_IN_MUCOSA	GO_INNATE_IMMUNE_RESPONSE_IN_MUCOSA		16	-0.427893	-1.09361	0.332481	1	1	2976	tags=38%, list=13%, signal=43%
GO_NUCLEOTIDE_EXCISION_REPAIR_DNA_GAP_FILLING	GO_NUCLEOTIDE_EXCISION_REPAIR_DNA_GAP_FILLING		24	-0.392155	-1.09341	0.328877	1	1	6089	tags=33%, list=27%, signal=45%
GO_AP_TYPE_MEMBRANE_COAT_ADAPTOR_COMPLEX	GO_AP_TYPE_MEMBRANE_COAT_ADAPTOR_COMPLEX		36	-0.346551	-1.09226	0.287324	1	1	95	tags=3%, list=0%, signal=3%
GO_AXON_CYTOPLASM	GO_AXON_CYTOPLASM		28	-0.369307	-1.09162	0.309973	1	1	2907	tags=14%, list=13%, signal=16%
GO_NEGATIVE_REGULATION_OF_REACTIVE_OXYGEN_SPECIES_METABOLIC_PROCESS	GO_NEGATIVE_REGULATION_OF_REACTIVE_OXYGEN_SPECIES_METABOLIC_PROCESS		40	-0.338283	-1.08743	0.32973	1	1	4453	tags=25%, list=20%, signal=31%
GO_CELLULAR_METABOLIC_COMPOUND_SALVAGE	GO_CELLULAR_METABOLIC_COMPOUND_SALVAGE		31	-0.365712	-1.08699	0.327586	1	1	7914	tags=58%, list=35%, signal=89%
GO_NUCLEAR_CHROMOSOME_TELOMERIC_REGION	GO_NUCLEAR_CHROMOSOME_TELOMERIC_REGION		118	-0.283019	-1.08648	0.255639	1	1	6834	tags=30%, list=30%, signal=42%
GO_CHROMOSOME_SEPARATION	GO_CHROMOSOME_SEPARATION		17	-0.409268	-1.08616	0.367246	1	1	113	tags=6%, list=0%, signal=6%
GO_RESPONSE_TO_WATER	GO_RESPONSE_TO_WATER		16	-0.420418	-1.08402	0.35782	1	1	2450	tags=25%, list=11%, signal=28%
GO_GLUTATHIONE_PEROXIDASE_ACTIVITY	GO_GLUTATHIONE_PEROXIDASE_ACTIVITY		15	-0.421464	-1.08172	0.350746	1	1	6956	tags=53%, list=30%, signal=77%
GO_NEGATIVE_REGULATION_OF_MUSCLE_TISSUE_DEVELOPMENT	GO_NEGATIVE_REGULATION_OF_MUSCLE_TISSUE_DEVELOPMENT		33	-0.350496	-1.07793	0.336986	1	1	2845	tags=21%, list=12%, signal=24%
GO_NCRNA_TRANSCRIPTION	GO_NCRNA_TRANSCRIPTION		79	-0.294741	-1.07735	0.313131	1	1	8066	tags=46%, list=35%, signal=70%
GO_RNA_PHOSPHODIESTER_BOND_HYDROLYSIS_EXONUCLEOLYTIC	GO_RNA_PHOSPHODIESTER_BOND_HYDROLYSIS_EXONUCLEOLYTIC		34	-0.343222	-1.07704	0.298701	1	1	8028	tags=47%, list=35%, signal=72%
GO_DICARBOXYLIC_ACID_CATABOLIC_PROCESS	GO_DICARBOXYLIC_ACID_CATABOLIC_PROCESS		15	-0.425864	-1.07662	0.336634	1	1	6349	tags=60%, list=28%, signal=83%
GO_ENDONUCLEASE_ACTIVITY_ACTIVE_WITH_EITHER_RIBO_OR_DEOXYRIBONUCLEIC_ACIDS_AND_PRODUCING_5_PHOSPHOMONOESTERS	GO_ENDONUCLEASE_ACTIVITY_ACTIVE_WITH_EITHER_RIBO_OR_DEOXYRIBONUCLEIC_ACIDS_AND_PRODUCING_5_PHOSPHOMONOESTERS		32	-0.358983	-1.07294	0.353403	1	1	7679	tags=50%, list=34%, signal=75%
GO_RESPONSE_TO_DEXAMETHASONE	GO_RESPONSE_TO_DEXAMETHASONE		32	-0.353967	-1.07241	0.338889	1	1	2901	tags=19%, list=13%, signal=21%
GO_REGULATION_OF_MEIOTIC_NUCLEAR_DIVISION	GO_REGULATION_OF_MEIOTIC_NUCLEAR_DIVISION		28	-0.368482	-1.07226	0.349206	1	1	2902	tags=21%, list=13%, signal=25%
GO_POSITIVE_REGULATION_OF_MESONEPHROS_DEVELOPMENT	GO_POSITIVE_REGULATION_OF_MESONEPHROS_DEVELOPMENT		22	-0.378392	-1.07151	0.348259	1	1	3810	tags=27%, list=17%, signal=33%
GO_MISFOLDED_OR_INCOMPLETELY_SYNTHESIZED_PROTEIN_CATABOLIC_PROCESS	GO_MISFOLDED_OR_INCOMPLETELY_SYNTHESIZED_PROTEIN_CATABOLIC_PROCESS		16	-0.411367	-1.07109	0.348148	1	1	8509	tags=75%, list=37%, signal=120%
GO_COENZYME_BIOSYNTHETIC_PROCESS	GO_COENZYME_BIOSYNTHETIC_PROCESS		113	-0.2827	-1.07095	0.302013	1	1	7790	tags=49%, list=34%, signal=74%
GO_GLUTAMATE_METABOLIC_PROCESS	GO_GLUTAMATE_METABOLIC_PROCESS		24	-0.378832	-1.07093	0.335784	1	1	1987	tags=17%, list=9%, signal=18%
GO_DISULFIDE_OXIDOREDUCTASE_ACTIVITY	GO_DISULFIDE_OXIDOREDUCTASE_ACTIVITY		27	-0.361854	-1.07083	0.35014	1	1	7125	tags=56%, list=31%, signal=81%
GO_SCF_DEPENDENT_PROTEASOMAL_UBIQUITIN_DEPENDENT_PROTEIN_CATABOLIC_PROCESS	GO_SCF_DEPENDENT_PROTEASOMAL_UBIQUITIN_DEPENDENT_PROTEIN_CATABOLIC_PROCESS		22	-0.375724	-1.07028	0.367021	1	1	5708	tags=41%, list=25%, signal=55%
GO_RIBONUCLEOPROTEIN_COMPLEX_BINDING	GO_RIBONUCLEOPROTEIN_COMPLEX_BINDING		91	-0.284333	-1.06982	0.283333	1	1	8670	tags=46%, list=38%, signal=74%
GO_REGULATION_OF_RELEASE_OF_CYTOCHROME_C_FROM_MITOCHONDRIA	GO_REGULATION_OF_RELEASE_OF_CYTOCHROME_C_FROM_MITOCHONDRIA		41	-0.335375	-1.06905	0.328402	1	1	6097	tags=46%, list=27%, signal=63%
GO_RESPONSE_TO_EPIDERMAL_GROWTH_FACTOR	GO_RESPONSE_TO_EPIDERMAL_GROWTH_FACTOR		28	-0.359127	-1.06868	0.360215	1	1	2975	tags=18%, list=13%, signal=21%
GO_ERROR_FREE_TRANSLESION_SYNTHESIS	GO_ERROR_FREE_TRANSLESION_SYNTHESIS		18	-0.407691	-1.06815	0.356098	1	1	8927	tags=56%, list=39%, signal=91%
GO_PROTEIN_O_LINKED_MANNOSYLATION	GO_PROTEIN_O_LINKED_MANNOSYLATION		15	-0.408749	-1.06733	0.352357	1	1	7452	tags=53%, list=33%, signal=79%
GO_REGULATION_OF_MEIOTIC_CELL_CYCLE	GO_REGULATION_OF_MEIOTIC_CELL_CYCLE		38	-0.343817	-1.06651	0.352273	1	1	2902	tags=21%, list=13%, signal=24%
GO_PYRIMIDINE_NUCLEOTIDE_METABOLIC_PROCESS	GO_PYRIMIDINE_NUCLEOTIDE_METABOLIC_PROCESS		43	-0.327598	-1.06624	0.333333	1	1	7638	tags=63%, list=33%, signal=94%
GO_FERTILIZATION	GO_FERTILIZATION		107	-0.281786	-1.06577	0.32	1	1	2181	tags=13%, list=10%, signal=14%
GO_NONRIBOSOMAL_PEPTIDE_BIOSYNTHETIC_PROCESS	GO_NONRIBOSOMAL_PEPTIDE_BIOSYNTHETIC_PROCESS		15	-0.429672	-1.06376	0.37799	1	1	2397	tags=27%, list=11%, signal=30%
GO_PURINE_NUCLEOSIDE_BIOSYNTHETIC_PROCESS	GO_PURINE_NUCLEOSIDE_BIOSYNTHETIC_PROCESS		75	-0.294697	-1.06273	0.351792	1	1	7572	tags=55%, list=33%, signal=82%
GO_GLUTAMINE_FAMILY_AMINO_ACID_METABOLIC_PROCESS	GO_GLUTAMINE_FAMILY_AMINO_ACID_METABOLIC_PROCESS		59	-0.304474	-1.05475	0.345238	1	1	2982	tags=17%, list=13%, signal=19%
GO_ENERGY_RESERVE_METABOLIC_PROCESS	GO_ENERGY_RESERVE_METABOLIC_PROCESS		66	-0.298336	-1.05426	0.366154	1	1	2711	tags=15%, list=12%, signal=17%
GO_RESPONSE_TO_EPINEPHRINE	GO_RESPONSE_TO_EPINEPHRINE		16	-0.408793	-1.05363	0.420366	1	1	860	tags=13%, list=4%, signal=13%
GO_NUCLEAR_OUTER_MEMBRANE	GO_NUCLEAR_OUTER_MEMBRANE		17	-0.407701	-1.05315	0.375303	1	1	132	tags=6%, list=1%, signal=6%
GO_INTRAMOLECULAR_TRANSFERASE_ACTIVITY	GO_INTRAMOLECULAR_TRANSFERASE_ACTIVITY		25	-0.372181	-1.05278	0.383202	1	1	8320	tags=64%, list=36%, signal=101%
GO_LACTATION	GO_LACTATION		37	-0.332547	-1.05244	0.358757	1	1	985	tags=11%, list=4%, signal=11%
GO_SPLICEOSOMAL_COMPLEX_ASSEMBLY	GO_SPLICEOSOMAL_COMPLEX_ASSEMBLY		51	-0.310271	-1.05139	0.352941	1	1	8266	tags=43%, list=36%, signal=67%
GO_INTRACELLULAR_ESTROGEN_RECEPTOR_SIGNALING_PATHWAY	GO_INTRACELLULAR_ESTROGEN_RECEPTOR_SIGNALING_PATHWAY		17	-0.39594	-1.05057	0.401515	1	1	1811	tags=12%, list=8%, signal=13%
GO_REGULATION_OF_SYSTEMIC_ARTERIAL_BLOOD_PRESSURE_BY_RENIN_ANGIOTENSIN	GO_REGULATION_OF_SYSTEMIC_ARTERIAL_BLOOD_PRESSURE_BY_RENIN_ANGIOTENSIN		18	-0.392181	-1.04859	0.38718	1	1	3214	tags=22%, list=14%, signal=26%
GO_BICARBONATE_TRANSMEMBRANE_TRANSPORTER_ACTIVITY	GO_BICARBONATE_TRANSMEMBRANE_TRANSPORTER_ACTIVITY		17	-0.399001	-1.0476	0.366337	1	1	1914	tags=24%, list=8%, signal=26%
GO_GENE_SILENCING_BY_RNA	GO_GENE_SILENCING_BY_RNA		116	-0.271211	-1.04732	0.325342	1	1	6865	tags=36%, list=30%, signal=52%
GO_LRR_DOMAIN_BINDING	GO_LRR_DOMAIN_BINDING		15	-0.410084	-1.04652	0.402564	1	1	6913	tags=40%, list=30%, signal=57%
GO_CHROMOSOME_TELOMERIC_REGION	GO_CHROMOSOME_TELOMERIC_REGION		144	-0.260281	-1.04396	0.314741	1	1	7195	tags=31%, list=32%, signal=44%
GO_LIPID_DIGESTION	GO_LIPID_DIGESTION		19	-0.390986	-1.04394	0.365979	1	1	2002	tags=26%, list=9%, signal=29%
GO_POSITIVE_REGULATION_OF_CARDIAC_MUSCLE_TISSUE_DEVELOPMENT	GO_POSITIVE_REGULATION_OF_CARDIAC_MUSCLE_TISSUE_DEVELOPMENT		29	-0.352553	-1.04356	0.384615	1	1	2864	tags=21%, list=13%, signal=24%
GO_TRANSCRIPTIONALLY_ACTIVE_CHROMATIN	GO_TRANSCRIPTIONALLY_ACTIVE_CHROMATIN		16	-0.398987	-1.04237	0.3687	1	1	6668	tags=38%, list=29%, signal=53%
GO_ENDOCARDIAL_CUSHION_DEVELOPMENT	GO_ENDOCARDIAL_CUSHION_DEVELOPMENT		32	-0.337349	-1.04011	0.363881	1	1	2975	tags=22%, list=13%, signal=25%
GO_NEGATIVE_REGULATION_OF_GLUCOSE_TRANSPORT	GO_NEGATIVE_REGULATION_OF_GLUCOSE_TRANSPORT		15	-0.418156	-1.03974	0.403023	1	1	29	tags=7%, list=0%, signal=7%
GO_MAGNESIUM_ION_TRANSMEMBRANE_TRANSPORT	GO_MAGNESIUM_ION_TRANSMEMBRANE_TRANSPORT		15	-0.408664	-1.03791	0.416862	1	1	6283	tags=47%, list=28%, signal=64%
GO_TETRAPYRROLE_METABOLIC_PROCESS	GO_TETRAPYRROLE_METABOLIC_PROCESS		48	-0.313574	-1.03507	0.390805	1	1	6586	tags=31%, list=29%, signal=44%
GO_EAR_MORPHOGENESIS	GO_EAR_MORPHOGENESIS		104	-0.2762	-1.03436	0.388278	1	1	3880	tags=27%, list=17%, signal=32%
GO_PEROXISOME_PROLIFERATOR_ACTIVATED_RECEPTOR_BINDING	GO_PEROXISOME_PROLIFERATOR_ACTIVATED_RECEPTOR_BINDING		15	-0.406315	-1.0335	0.409669	1	1	4379	tags=33%, list=19%, signal=41%
GO_MITOCHONDRIAL_MEMBRANE_ORGANIZATION	GO_MITOCHONDRIAL_MEMBRANE_ORGANIZATION		82	-0.288408	-1.03237	0.401929	1	1	8537	tags=52%, list=37%, signal=83%
GO_MRNA_3_END_PROCESSING	GO_MRNA_3_END_PROCESSING		69	-0.289273	-1.03202	0.396226	1	1	9894	tags=59%, list=43%, signal=105%
GO_NUCLEOTIDYLTRANSFERASE_ACTIVITY	GO_NUCLEOTIDYLTRANSFERASE_ACTIVITY		119	-0.266737	-1.03192	0.392491	1	1	7750	tags=43%, list=34%, signal=65%
GO_PROTEIN_SERINE_THREONINE_TYROSINE_KINASE_ACTIVITY	GO_PROTEIN_SERINE_THREONINE_TYROSINE_KINASE_ACTIVITY		39	-0.324459	-1.03128	0.379603	1	1	2586	tags=10%, list=11%, signal=12%
GO_ATP_HYDROLYSIS_COUPLED_TRANSMEMBRANE_TRANSPORT	GO_ATP_HYDROLYSIS_COUPLED_TRANSMEMBRANE_TRANSPORT		33	-0.33299	-1.02885	0.419023	1	1	5849	tags=39%, list=26%, signal=53%
GO_AMINE_BIOSYNTHETIC_PROCESS	GO_AMINE_BIOSYNTHETIC_PROCESS		18	-0.383154	-1.02814	0.414216	1	1	3234	tags=22%, list=14%, signal=26%
GO_PYRIMIDINE_CONTAINING_COMPOUND_BIOSYNTHETIC_PROCESS	GO_PYRIMIDINE_CONTAINING_COMPOUND_BIOSYNTHETIC_PROCESS		37	-0.323271	-1.02643	0.421512	1	1	7914	tags=68%, list=35%, signal=103%
GO_GLUTAMINE_FAMILY_AMINO_ACID_BIOSYNTHETIC_PROCESS	GO_GLUTAMINE_FAMILY_AMINO_ACID_BIOSYNTHETIC_PROCESS		17	-0.385428	-1.02611	0.405479	1	1	3462	tags=24%, list=15%, signal=28%
GO_SNRNA_PROCESSING	GO_SNRNA_PROCESSING		20	-0.377676	-1.02382	0.422803	1	1	7591	tags=55%, list=33%, signal=82%
GO_MALE_MEIOSIS	GO_MALE_MEIOSIS		32	-0.338754	-1.02303	0.424403	1	1	614	tags=13%, list=3%, signal=13%
GO_NON_RECOMBINATIONAL_REPAIR	GO_NON_RECOMBINATIONAL_REPAIR		62	-0.295946	-1.02139	0.403846	1	1	6143	tags=27%, list=27%, signal=37%
GO_HOMOLOGOUS_CHROMOSOME_SEGREGATION	GO_HOMOLOGOUS_CHROMOSOME_SEGREGATION		35	-0.326834	-1.02092	0.403183	1	1	1792	tags=17%, list=8%, signal=19%
GO_RNA_POLYMERASE_II_DISTAL_ENHANCER_SEQUENCE_SPECIFIC_DNA_BINDING	GO_RNA_POLYMERASE_II_DISTAL_ENHANCER_SEQUENCE_SPECIFIC_DNA_BINDING		61	-0.298581	-1.0209	0.408638	1	1	1834	tags=10%, list=8%, signal=11%
GO_NEGATIVE_REGULATION_OF_ENDOPLASMIC_RETICULUM_STRESS_INDUCED_INTRINSIC_APOPTOTIC_SIGNALING_PATHWAY	GO_NEGATIVE_REGULATION_OF_ENDOPLASMIC_RETICULUM_STRESS_INDUCED_INTRINSIC_APOPTOTIC_SIGNALING_PATHWAY		18	-0.391199	-1.01542	0.410127	1	1	74	tags=6%, list=0%, signal=6%
GO_REGULATION_OF_CELL_MATURATION	GO_REGULATION_OF_CELL_MATURATION		18	-0.384846	-1.01423	0.425926	1	1	187	tags=6%, list=1%, signal=6%
GO_ACTIVATING_TRANSCRIPTION_FACTOR_BINDING	GO_ACTIVATING_TRANSCRIPTION_FACTOR_BINDING		52	-0.301504	-1.01408	0.434505	1	1	3643	tags=13%, list=16%, signal=16%
GO_PROTEIN_EXIT_FROM_ENDOPLASMIC_RETICULUM	GO_PROTEIN_EXIT_FROM_ENDOPLASMIC_RETICULUM		18	-0.380844	-1.01347	0.418269	1	1	8347	tags=50%, list=37%, signal=79%
GO_ENDOCARDIAL_CUSHION_FORMATION	GO_ENDOCARDIAL_CUSHION_FORMATION		15	-0.39649	-1.01157	0.440678	1	1	2891	tags=27%, list=13%, signal=31%
GO_POSITIVE_REGULATION_OF_RESPONSE_TO_OXIDATIVE_STRESS	GO_POSITIVE_REGULATION_OF_RESPONSE_TO_OXIDATIVE_STRESS		15	-0.402014	-1.01054	0.442822	1	1	3214	tags=27%, list=14%, signal=31%
GO_RESPONSE_TO_ZINC_ION	GO_RESPONSE_TO_ZINC_ION		38	-0.322899	-1.00984	0.417085	1	1	495	tags=8%, list=2%, signal=8%
GO_CHROMOSOME_ORGANIZATION_INVOLVED_IN_MEIOTIC_CELL_CYCLE	GO_CHROMOSOME_ORGANIZATION_INVOLVED_IN_MEIOTIC_CELL_CYCLE		40	-0.31298	-1.00858	0.441935	1	1	1792	tags=15%, list=8%, signal=16%
GO_CELLULAR_PROTEIN_COMPLEX_LOCALIZATION	GO_CELLULAR_PROTEIN_COMPLEX_LOCALIZATION		20	-0.375264	-1.00511	0.442708	1	1	7460	tags=45%, list=33%, signal=67%
GO_RAN_GTPASE_BINDING	GO_RAN_GTPASE_BINDING		30	-0.341978	-1.00491	0.464	1	1	15026	tags=100%, list=66%, signal=292%
GO_BRAIN_MORPHOGENESIS	GO_BRAIN_MORPHOGENESIS		27	-0.347172	-1.00423	0.44	1	1	1762	tags=11%, list=8%, signal=12%
GO_REGULATION_OF_GLUCOSE_METABOLIC_PROCESS	GO_REGULATION_OF_GLUCOSE_METABOLIC_PROCESS		96	-0.267731	-1.00417	0.422297	1	1	2711	tags=11%, list=12%, signal=13%
GO_CLATHRIN_COATED_VESICLE_MEMBRANE	GO_CLATHRIN_COATED_VESICLE_MEMBRANE		64	-0.283654	-1.00206	0.454259	1	1	1314	tags=9%, list=6%, signal=10%
GO_NAD_BINDING	GO_NAD_BINDING		53	-0.298092	-1.00179	0.394286	1	1	7684	tags=43%, list=34%, signal=65%
GO_PROTEIN_AUTOUBIQUITINATION	GO_PROTEIN_AUTOUBIQUITINATION		47	-0.30483	-1.00121	0.471098	1	1	7072	tags=40%, list=31%, signal=58%
GO_POSITIVE_REGULATION_OF_TRANSCRIPTION_INITIATION_FROM_RNA_POLYMERASE_II_PROMOTER	GO_POSITIVE_REGULATION_OF_TRANSCRIPTION_INITIATION_FROM_RNA_POLYMERASE_II_PROMOTER		16	-0.388517	-0.997951	0.463291	1	1	290	tags=6%, list=1%, signal=6%
GO_HISTONE_H2A_UBIQUITINATION	GO_HISTONE_H2A_UBIQUITINATION		15	-0.391091	-0.997328	0.44	1	1	8860	tags=60%, list=39%, signal=98%
GO_NEUROTRANSMITTER_SODIUM_SYMPORTER_ACTIVITY	GO_NEUROTRANSMITTER_SODIUM_SYMPORTER_ACTIVITY		17	-0.380186	-0.997035	0.452055	1	1	1446	tags=24%, list=6%, signal=25%
GO_CARTILAGE_DEVELOPMENT	GO_CARTILAGE_DEVELOPMENT		142	-0.250672	-0.996541	0.454198	1	1	997	tags=8%, list=4%, signal=9%
GO_METANEPHRIC_NEPHRON_MORPHOGENESIS	GO_METANEPHRIC_NEPHRON_MORPHOGENESIS		21	-0.362782	-0.996224	0.461165	1	1	2975	tags=24%, list=13%, signal=27%
GO_COPI_COATED_VESICLE	GO_COPI_COATED_VESICLE		21	-0.368083	-0.993989	0.465174	1	1	95	tags=5%, list=0%, signal=5%
GO_DESMOSOME	GO_DESMOSOME		25	-0.348991	-0.99371	0.453368	1	1	6103	tags=28%, list=27%, signal=38%
GO_DETECTION_OF_ABIOTIC_STIMULUS	GO_DETECTION_OF_ABIOTIC_STIMULUS		95	-0.261946	-0.993359	0.494915	1	1	2774	tags=19%, list=12%, signal=21%
GO_PROTEIN_K48_LINKED_UBIQUITINATION	GO_PROTEIN_K48_LINKED_UBIQUITINATION		45	-0.305083	-0.99324	0.486413	1	1	8729	tags=56%, list=38%, signal=90%
GO_POSITIVE_REGULATION_OF_CARDIAC_MUSCLE_CELL_PROLIFERATION	GO_POSITIVE_REGULATION_OF_CARDIAC_MUSCLE_CELL_PROLIFERATION		19	-0.368444	-0.993217	0.468828	1	1	2741	tags=21%, list=12%, signal=24%
GO_ESTABLISHMENT_OR_MAINTENANCE_OF_EPITHELIAL_CELL_APICAL_BASAL_POLARITY	GO_ESTABLISHMENT_OR_MAINTENANCE_OF_EPITHELIAL_CELL_APICAL_BASAL_POLARITY		28	-0.339605	-0.993121	0.453608	1	1	7157	tags=50%, list=31%, signal=73%
GO_SYNAPTONEMAL_COMPLEX_ORGANIZATION	GO_SYNAPTONEMAL_COMPLEX_ORGANIZATION		18	-0.368101	-0.990536	0.429612	1	1	3152	tags=28%, list=14%, signal=32%
GO_BETA_1_3_GALACTOSYLTRANSFERASE_ACTIVITY	GO_BETA_1_3_GALACTOSYLTRANSFERASE_ACTIVITY		15	-0.386154	-0.990008	0.471429	1	1	6120	tags=40%, list=27%, signal=55%
GO_POSITIVE_REGULATION_OF_VIRAL_TRANSCRIPTION	GO_POSITIVE_REGULATION_OF_VIRAL_TRANSCRIPTION		32	-0.320517	-0.989767	0.455556	1	1	7852	tags=53%, list=34%, signal=81%
GO_CONDENSED_NUCLEAR_CHROMOSOME	GO_CONDENSED_NUCLEAR_CHROMOSOME		77	-0.274136	-0.98976	0.509203	1	1	1792	tags=9%, list=8%, signal=10%
GO_REGULATION_OF_NUCLEOSIDE_METABOLIC_PROCESS	GO_REGULATION_OF_NUCLEOSIDE_METABOLIC_PROCESS		45	-0.298478	-0.988045	0.469565	1	1	2698	tags=13%, list=12%, signal=15%
GO_SYNAPTIC_VESICLE_LOCALIZATION	GO_SYNAPTIC_VESICLE_LOCALIZATION		97	-0.264758	-0.985426	0.480144	1	1	1305	tags=9%, list=6%, signal=10%
GO_ASPARTATE_FAMILY_AMINO_ACID_METABOLIC_PROCESS	GO_ASPARTATE_FAMILY_AMINO_ACID_METABOLIC_PROCESS		49	-0.294801	-0.98519	0.469914	1	1	6613	tags=45%, list=29%, signal=63%
GO_MRNA_PROCESSING	GO_MRNA_PROCESSING		389	-0.220318	-0.980151	0.578571	1	1	8288	tags=40%, list=36%, signal=62%
GO_MYOSIN_V_BINDING	GO_MYOSIN_V_BINDING		17	-0.377311	-0.979504	0.5	1	1	2578	tags=18%, list=11%, signal=20%
GO_BRUSH_BORDER_MEMBRANE	GO_BRUSH_BORDER_MEMBRANE		48	-0.296188	-0.9783	0.497059	1	1	1827	tags=10%, list=8%, signal=11%
GO_NUCLEAR_UBIQUITIN_LIGASE_COMPLEX	GO_NUCLEAR_UBIQUITIN_LIGASE_COMPLEX		40	-0.307536	-0.977777	0.520635	1	1	8205	tags=52%, list=36%, signal=82%
GO_MRNA_CLEAVAGE_FACTOR_COMPLEX	GO_MRNA_CLEAVAGE_FACTOR_COMPLEX		17	-0.36687	-0.976096	0.492611	1	1	14454	tags=100%, list=63%, signal=273%
GO_POSITIVE_REGULATION_OF_DNA_TEMPLATED_TRANSCRIPTION_ELONGATION	GO_POSITIVE_REGULATION_OF_DNA_TEMPLATED_TRANSCRIPTION_ELONGATION		18	-0.369637	-0.975576	0.482517	1	1	7621	tags=50%, list=33%, signal=75%
GO_REGULATION_OF_MITOPHAGY	GO_REGULATION_OF_MITOPHAGY		41	-0.30022	-0.974183	0.522472	1	1	7211	tags=37%, list=32%, signal=53%
GO_PATTERNING_OF_BLOOD_VESSELS	GO_PATTERNING_OF_BLOOD_VESSELS		32	-0.31436	-0.973928	0.498694	1	1	678	tags=6%, list=3%, signal=6%
GO_CARBOXY_LYASE_ACTIVITY	GO_CARBOXY_LYASE_ACTIVITY		33	-0.318956	-0.973677	0.5	1	1	6515	tags=39%, list=29%, signal=55%
GO_REGULATION_OF_ORGAN_GROWTH	GO_REGULATION_OF_ORGAN_GROWTH		64	-0.277979	-0.973389	0.509146	1	1	3051	tags=16%, list=13%, signal=18%
GO_SNRNA_BINDING	GO_SNRNA_BINDING		34	-0.316285	-0.973057	0.489796	1	1	8595	tags=50%, list=38%, signal=80%
GO_CADHERIN_BINDING	GO_CADHERIN_BINDING		28	-0.319399	-0.97275	0.502747	1	1	2181	tags=11%, list=10%, signal=12%
GO_OXIDOREDUCTASE_ACTIVITY_ACTING_ON_A_SULFUR_GROUP_OF_DONORS	GO_OXIDOREDUCTASE_ACTIVITY_ACTING_ON_A_SULFUR_GROUP_OF_DONORS		44	-0.300463	-0.972526	0.497207	1	1	7769	tags=50%, list=34%, signal=76%
GO_COPI_COATED_VESICLE_MEMBRANE	GO_COPI_COATED_VESICLE_MEMBRANE		15	-0.387111	-0.972135	0.5	1	1	8158	tags=47%, list=36%, signal=73%
GO_BASAL_TRANSCRIPTION_MACHINERY_BINDING	GO_BASAL_TRANSCRIPTION_MACHINERY_BINDING		21	-0.355587	-0.971597	0.489744	1	1	3876	tags=19%, list=17%, signal=23%
GO_VACUOLE_FUSION	GO_VACUOLE_FUSION		22	-0.356671	-0.971026	0.498667	1	1	6663	tags=32%, list=29%, signal=45%
GO_NEGATIVE_REGULATION_OF_EXOCYTOSIS	GO_NEGATIVE_REGULATION_OF_EXOCYTOSIS		23	-0.342558	-0.970896	0.525469	1	1	132	tags=4%, list=1%, signal=4%
GO_GDP_BINDING	GO_GDP_BINDING		45	-0.298417	-0.970158	0.49226	1	1	6355	tags=36%, list=28%, signal=49%
GO_REGULATION_OF_HEART_MORPHOGENESIS	GO_REGULATION_OF_HEART_MORPHOGENESIS		27	-0.332606	-0.97007	0.484211	1	1	5784	tags=44%, list=25%, signal=59%
GO_CENTRIOLAR_SATELLITE	GO_CENTRIOLAR_SATELLITE		23	-0.349781	-0.969584	0.493404	1	1	170	tags=4%, list=1%, signal=4%
GO_REGULATION_OF_GENE_EXPRESSION_EPIGENETIC	GO_REGULATION_OF_GENE_EXPRESSION_EPIGENETIC		194	-0.236119	-0.969225	0.506787	1	1	6469	tags=30%, list=28%, signal=42%
GO_GLUTAMINE_METABOLIC_PROCESS	GO_GLUTAMINE_METABOLIC_PROCESS		22	-0.344667	-0.968728	0.530184	1	1	8016	tags=50%, list=35%, signal=77%
GO_POSITIVE_REGULATION_OF_LIGASE_ACTIVITY	GO_POSITIVE_REGULATION_OF_LIGASE_ACTIVITY		104	-0.254602	-0.968536	0.524306	1	1	8806	tags=60%, list=39%, signal=97%
GO_RESPONSE_TO_ISCHEMIA	GO_RESPONSE_TO_ISCHEMIA		27	-0.329636	-0.968172	0.510204	1	1	3125	tags=22%, list=14%, signal=26%
GO_FOUR_WAY_JUNCTION_DNA_BINDING	GO_FOUR_WAY_JUNCTION_DNA_BINDING		15	-0.388611	-0.967282	0.494949	1	1	614	tags=7%, list=3%, signal=7%
GO_DORSAL_SPINAL_CORD_DEVELOPMENT	GO_DORSAL_SPINAL_CORD_DEVELOPMENT		18	-0.367714	-0.965205	0.5075	1	1	1816	tags=22%, list=8%, signal=24%
GO_DRUG_TRANSPORTER_ACTIVITY	GO_DRUG_TRANSPORTER_ACTIVITY		16	-0.376817	-0.964901	0.485861	1	1	3087	tags=19%, list=14%, signal=22%
GO_TRANSFERASE_COMPLEX_TRANSFERRING_PHOSPHORUS_CONTAINING_GROUPS	GO_TRANSFERASE_COMPLEX_TRANSFERRING_PHOSPHORUS_CONTAINING_GROUPS		223	-0.231479	-0.963039	0.57277	1	1	7906	tags=37%, list=35%, signal=56%
GO_PROTEIN_FOLDING	GO_PROTEIN_FOLDING		199	-0.23692	-0.962943	0.594828	1	1	7317	tags=42%, list=32%, signal=62%
GO_REGULATION_OF_CELLULAR_PH	GO_REGULATION_OF_CELLULAR_PH		64	-0.27631	-0.962696	0.541401	1	1	3678	tags=22%, list=16%, signal=26%
GO_HORMONE_MEDIATED_SIGNALING_PATHWAY	GO_HORMONE_MEDIATED_SIGNALING_PATHWAY		137	-0.245296	-0.960107	0.588235	1	1	3853	tags=17%, list=17%, signal=20%
GO_PHOSPHOTRANSFERASE_ACTIVITY_FOR_OTHER_SUBSTITUTED_PHOSPHATE_GROUPS	GO_PHOSPHOTRANSFERASE_ACTIVITY_FOR_OTHER_SUBSTITUTED_PHOSPHATE_GROUPS		19	-0.347873	-0.959408	0.510582	1	1	6704	tags=37%, list=29%, signal=52%
GO_PRE_MRNA_BINDING	GO_PRE_MRNA_BINDING		24	-0.332187	-0.958752	0.502564	1	1	9387	tags=67%, list=41%, signal=113%
GO_COFACTOR_METABOLIC_PROCESS	GO_COFACTOR_METABOLIC_PROCESS		294	-0.222276	-0.958697	0.617486	1	1	7790	tags=42%, list=34%, signal=63%
GO_ORGANIC_HYDROXY_COMPOUND_TRANSPORT	GO_ORGANIC_HYDROXY_COMPOUND_TRANSPORT		134	-0.243068	-0.958307	0.59387	1	1	2226	tags=13%, list=10%, signal=14%
GO_AMINO_ACID_BINDING	GO_AMINO_ACID_BINDING		95	-0.256642	-0.957634	0.562937	1	1	970	tags=8%, list=4%, signal=9%
GO_ENDOCARDIAL_CUSHION_MORPHOGENESIS	GO_ENDOCARDIAL_CUSHION_MORPHOGENESIS		22	-0.335271	-0.955891	0.50266	1	1	2975	tags=23%, list=13%, signal=26%
GO_CELLULAR_RESPONSE_TO_EPIDERMAL_GROWTH_FACTOR_STIMULUS	GO_CELLULAR_RESPONSE_TO_EPIDERMAL_GROWTH_FACTOR_STIMULUS		23	-0.332816	-0.955359	0.545679	1	1	2975	tags=17%, list=13%, signal=20%
GO_VIRION_ASSEMBLY	GO_VIRION_ASSEMBLY		31	-0.316581	-0.954398	0.557789	1	1	6361	tags=39%, list=28%, signal=54%
GO_REGULATION_OF_CELLULAR_RESPIRATION	GO_REGULATION_OF_CELLULAR_RESPIRATION		21	-0.341645	-0.954395	0.514852	1	1	860	tags=10%, list=4%, signal=10%
GO_GLUCAN_METABOLIC_PROCESS	GO_GLUCAN_METABOLIC_PROCESS		53	-0.290344	-0.952678	0.548387	1	1	3955	tags=19%, list=17%, signal=23%
GO_PRE_AUTOPHAGOSOMAL_STRUCTURE	GO_PRE_AUTOPHAGOSOMAL_STRUCTURE		26	-0.323717	-0.952597	0.507853	1	1	9093	tags=50%, list=40%, signal=83%
GO_NUCLEAR_EXPORT	GO_NUCLEAR_EXPORT		137	-0.240228	-0.951805	0.589286	1	1	7675	tags=34%, list=34%, signal=51%
GO_INTRINSIC_APOPTOTIC_SIGNALING_PATHWAY_IN_RESPONSE_TO_ENDOPLASMIC_RETICULUM_STRESS	GO_INTRINSIC_APOPTOTIC_SIGNALING_PATHWAY_IN_RESPONSE_TO_ENDOPLASMIC_RETICULUM_STRESS		32	-0.311579	-0.951408	0.532033	1	1	2430	tags=16%, list=11%, signal=17%
GO_REGULATION_OF_ENDOPLASMIC_RETICULUM_STRESS_INDUCED_INTRINSIC_APOPTOTIC_SIGNALING_PATHWAY	GO_REGULATION_OF_ENDOPLASMIC_RETICULUM_STRESS_INDUCED_INTRINSIC_APOPTOTIC_SIGNALING_PATHWAY		29	-0.308194	-0.951384	0.527705	1	1	1254	tags=7%, list=5%, signal=7%
GO_RRNA_CATABOLIC_PROCESS	GO_RRNA_CATABOLIC_PROCESS		15	-0.382935	-0.950019	0.526437	1	1	7359	tags=53%, list=32%, signal=79%
GO_AXONAL_FASCICULATION	GO_AXONAL_FASCICULATION		19	-0.354321	-0.949638	0.512019	1	1	3112	tags=21%, list=14%, signal=24%
GO_REGULATION_OF_COFACTOR_METABOLIC_PROCESS	GO_REGULATION_OF_COFACTOR_METABOLIC_PROCESS		47	-0.290311	-0.948791	0.541899	1	1	3049	tags=13%, list=13%, signal=15%
GO_NEGATIVE_REGULATION_OF_RESPONSE_TO_ENDOPLASMIC_RETICULUM_STRESS	GO_NEGATIVE_REGULATION_OF_RESPONSE_TO_ENDOPLASMIC_RETICULUM_STRESS		37	-0.310187	-0.948612	0.522124	1	1	2687	tags=14%, list=12%, signal=15%
GO_2_OXOGLUTARATE_METABOLIC_PROCESS	GO_2_OXOGLUTARATE_METABOLIC_PROCESS		18	-0.358157	-0.948076	0.519704	1	1	7285	tags=56%, list=32%, signal=82%
GO_MYELOID_CELL_HOMEOSTASIS	GO_MYELOID_CELL_HOMEOSTASIS		78	-0.260947	-0.947992	0.565476	1	1	2545	tags=12%, list=11%, signal=13%
GO_MEIOTIC_CHROMOSOME_SEGREGATION	GO_MEIOTIC_CHROMOSOME_SEGREGATION		50	-0.282564	-0.947329	0.512048	1	1	1792	tags=12%, list=8%, signal=13%
GO_BONE_MORPHOGENESIS	GO_BONE_MORPHOGENESIS		73	-0.260902	-0.9473	0.586093	1	1	2366	tags=14%, list=10%, signal=15%
GO_ACYLGLYCEROL_O_ACYLTRANSFERASE_ACTIVITY	GO_ACYLGLYCEROL_O_ACYLTRANSFERASE_ACTIVITY		27	-0.320486	-0.947243	0.546569	1	1	2504	tags=11%, list=11%, signal=12%
GO_POSITIVE_REGULATION_OF_EPITHELIAL_TO_MESENCHYMAL_TRANSITION	GO_POSITIVE_REGULATION_OF_EPITHELIAL_TO_MESENCHYMAL_TRANSITION		30	-0.323734	-0.94529	0.549333	1	1	3207	tags=17%, list=14%, signal=19%
GO_ALPHA_TUBULIN_BINDING	GO_ALPHA_TUBULIN_BINDING		22	-0.338684	-0.944275	0.508951	1	1	2853	tags=18%, list=13%, signal=21%
GO_MONOCARBOXYLIC_ACID_TRANSMEMBRANE_TRANSPORTER_ACTIVITY	GO_MONOCARBOXYLIC_ACID_TRANSMEMBRANE_TRANSPORTER_ACTIVITY		36	-0.303379	-0.943437	0.541209	1	1	2226	tags=19%, list=10%, signal=22%
GO_AXO_DENDRITIC_TRANSPORT	GO_AXO_DENDRITIC_TRANSPORT		32	-0.316793	-0.943433	0.550152	1	1	2907	tags=13%, list=13%, signal=14%
GO_CALCIUM_DEPENDENT_PHOSPHOLIPID_BINDING	GO_CALCIUM_DEPENDENT_PHOSPHOLIPID_BINDING		48	-0.290027	-0.943159	0.574405	1	1	1908	tags=15%, list=8%, signal=16%
GO_SYNAPTIC_VESICLE_ENDOCYTOSIS	GO_SYNAPTIC_VESICLE_ENDOCYTOSIS		17	-0.375059	-0.943063	0.532558	1	1	886	tags=12%, list=4%, signal=12%
GO_CUL4_RING_E3_UBIQUITIN_LIGASE_COMPLEX	GO_CUL4_RING_E3_UBIQUITIN_LIGASE_COMPLEX		24	-0.32651	-0.942471	0.551351	1	1	7605	tags=38%, list=33%, signal=56%
GO_DETECTION_OF_VISIBLE_LIGHT	GO_DETECTION_OF_VISIBLE_LIGHT		34	-0.305339	-0.941912	0.55163	1	1	3174	tags=24%, list=14%, signal=27%
GO_TELOMERE_ORGANIZATION	GO_TELOMERE_ORGANIZATION		95	-0.25013	-0.940969	0.589091	1	1	5048	tags=21%, list=22%, signal=27%
GO_KIDNEY_MORPHOGENESIS	GO_KIDNEY_MORPHOGENESIS		79	-0.259381	-0.940071	0.581994	1	1	2581	tags=16%, list=11%, signal=18%
GO_EPITHELIAL_TO_MESENCHYMAL_TRANSITION	GO_EPITHELIAL_TO_MESENCHYMAL_TRANSITION		55	-0.282765	-0.939817	0.553846	1	1	2975	tags=18%, list=13%, signal=21%
GO_REGULATION_OF_TRANSCRIPTION_INITIATION_FROM_RNA_POLYMERASE_II_PROMOTER	GO_REGULATION_OF_TRANSCRIPTION_INITIATION_FROM_RNA_POLYMERASE_II_PROMOTER		21	-0.34955	-0.939778	0.546917	1	1	7691	tags=48%, list=34%, signal=72%
GO_CONDENSED_CHROMOSOME_CENTROMERIC_REGION	GO_CONDENSED_CHROMOSOME_CENTROMERIC_REGION		92	-0.249767	-0.937342	0.599327	1	1	8634	tags=48%, list=38%, signal=77%
GO_FATTY_ACID_LIGASE_ACTIVITY	GO_FATTY_ACID_LIGASE_ACTIVITY		16	-0.364195	-0.937113	0.532374	1	1	778	tags=13%, list=3%, signal=13%
GO_OXIDOREDUCTASE_ACTIVITY_ACTING_ON_THE_CH_OH_GROUP_OF_DONORS_NAD_OR_NADP_AS_ACCEPTOR	GO_OXIDOREDUCTASE_ACTIVITY_ACTING_ON_THE_CH_OH_GROUP_OF_DONORS_NAD_OR_NADP_AS_ACCEPTOR		89	-0.249783	-0.936776	0.613793	1	1	1157	tags=6%, list=5%, signal=6%
GO_PHOSPHOLIPASE_BINDING	GO_PHOSPHOLIPASE_BINDING		19	-0.347806	-0.936743	0.546342	1	1	2687	tags=16%, list=12%, signal=18%
GO_INSULIN_SECRETION	GO_INSULIN_SECRETION		34	-0.305567	-0.935458	0.575129	1	1	1998	tags=12%, list=9%, signal=13%
GO_NEGATIVE_REGULATION_OF_AUTOPHAGY	GO_NEGATIVE_REGULATION_OF_AUTOPHAGY		49	-0.279075	-0.935312	0.564841	1	1	1083	tags=6%, list=5%, signal=6%
GO_SIN3_TYPE_COMPLEX	GO_SIN3_TYPE_COMPLEX		16	-0.361429	-0.934201	0.541772	1	1	8920	tags=63%, list=39%, signal=103%
GO_NEGATIVE_REGULATION_OF_RECEPTOR_ACTIVITY	GO_NEGATIVE_REGULATION_OF_RECEPTOR_ACTIVITY		28	-0.320991	-0.933942	0.557065	1	1	2988	tags=14%, list=13%, signal=16%
GO_DEOXYRIBONUCLEOTIDE_METABOLIC_PROCESS	GO_DEOXYRIBONUCLEOTIDE_METABOLIC_PROCESS		33	-0.295635	-0.933708	0.536517	1	1	8391	tags=52%, list=37%, signal=81%
GO_CELLULAR_RESPONSE_TO_REACTIVE_NITROGEN_SPECIES	GO_CELLULAR_RESPONSE_TO_REACTIVE_NITROGEN_SPECIES		18	-0.352831	-0.9336	0.540943	1	1	2136	tags=17%, list=9%, signal=18%
GO_BLASTODERM_SEGMENTATION	GO_BLASTODERM_SEGMENTATION		15	-0.366195	-0.932981	0.529114	1	1	2445	tags=20%, list=11%, signal=22%
GO_PROTEIN_DISULFIDE_OXIDOREDUCTASE_ACTIVITY	GO_PROTEIN_DISULFIDE_OXIDOREDUCTASE_ACTIVITY		21	-0.33591	-0.930662	0.576555	1	1	7054	tags=52%, list=31%, signal=76%
GO_TRANSCRIPTIONAL_REPRESSOR_ACTIVITY_RNA_POLYMERASE_II_TRANSCRIPTION_FACTOR_BINDING	GO_TRANSCRIPTIONAL_REPRESSOR_ACTIVITY_RNA_POLYMERASE_II_TRANSCRIPTION_FACTOR_BINDING		77	-0.258486	-0.930421	0.612698	1	1	1873	tags=9%, list=8%, signal=10%
GO_POSITIVE_REGULATION_OF_FATTY_ACID_METABOLIC_PROCESS	GO_POSITIVE_REGULATION_OF_FATTY_ACID_METABOLIC_PROCESS		31	-0.31446	-0.929602	0.551913	1	1	2370	tags=16%, list=10%, signal=18%
GO_SOLUTE_CATION_ANTIPORTER_ACTIVITY	GO_SOLUTE_CATION_ANTIPORTER_ACTIVITY		28	-0.313048	-0.926981	0.592992	1	1	1214	tags=18%, list=5%, signal=19%
GO_DOPAMINERGIC_NEURON_DIFFERENTIATION	GO_DOPAMINERGIC_NEURON_DIFFERENTIATION		25	-0.330601	-0.926808	0.576531	1	1	904	tags=12%, list=4%, signal=12%
GO_CONNECTIVE_TISSUE_DEVELOPMENT	GO_CONNECTIVE_TISSUE_DEVELOPMENT		186	-0.225303	-0.926353	0.736626	1	1	997	tags=7%, list=4%, signal=7%
GO_MYOFILAMENT	GO_MYOFILAMENT		24	-0.327073	-0.926256	0.56927	1	1	3737	tags=33%, list=16%, signal=40%
GO_FATTY_ACYL_COA_METABOLIC_PROCESS	GO_FATTY_ACYL_COA_METABOLIC_PROCESS		47	-0.2751	-0.926042	0.616822	1	1	2295	tags=13%, list=10%, signal=14%
GO_POSITIVE_REGULATION_OF_PROTEIN_EXPORT_FROM_NUCLEUS	GO_POSITIVE_REGULATION_OF_PROTEIN_EXPORT_FROM_NUCLEUS		18	-0.347839	-0.925815	0.57	1	1	7676	tags=44%, list=34%, signal=67%
GO_NEGATIVE_REGULATION_OF_RNA_SPLICING	GO_NEGATIVE_REGULATION_OF_RNA_SPLICING		24	-0.324759	-0.925212	0.588689	1	1	8567	tags=54%, list=38%, signal=87%
GO_TRIGLYCERIDE_LIPASE_ACTIVITY	GO_TRIGLYCERIDE_LIPASE_ACTIVITY		16	-0.356342	-0.923972	0.559902	1	1	639	tags=13%, list=3%, signal=13%
GO_PHOSPHATIDYLINOSITOL_PHOSPHATE_KINASE_ACTIVITY	GO_PHOSPHATIDYLINOSITOL_PHOSPHATE_KINASE_ACTIVITY		15	-0.368805	-0.922441	0.561828	1	1	192	tags=7%, list=1%, signal=7%
GO_NEGATIVE_REGULATION_OF_PROTEIN_MATURATION	GO_NEGATIVE_REGULATION_OF_PROTEIN_MATURATION		27	-0.319515	-0.921228	0.56068	1	1	2985	tags=22%, list=13%, signal=26%
GO_RESPONSE_TO_LEAD_ION	GO_RESPONSE_TO_LEAD_ION		18	-0.35234	-0.921175	0.57037	1	1	1324	tags=11%, list=6%, signal=12%
GO_THIOESTER_METABOLIC_PROCESS	GO_THIOESTER_METABOLIC_PROCESS		74	-0.260653	-0.920092	0.626168	1	1	2295	tags=12%, list=10%, signal=13%
GO_NEGATIVE_REGULATION_OF_NUCLEOSIDE_METABOLIC_PROCESS	GO_NEGATIVE_REGULATION_OF_NUCLEOSIDE_METABOLIC_PROCESS		18	-0.34594	-0.919248	0.594241	1	1	860	tags=11%, list=4%, signal=12%
GO_NUCLEAR_TRANSCRIPTION_FACTOR_COMPLEX	GO_NUCLEAR_TRANSCRIPTION_FACTOR_COMPLEX		116	-0.234831	-0.918416	0.686869	1	1	4526	tags=21%, list=20%, signal=26%
GO_ACTIN_MYOSIN_FILAMENT_SLIDING	GO_ACTIN_MYOSIN_FILAMENT_SLIDING		36	-0.296548	-0.916725	0.569697	1	1	3741	tags=31%, list=16%, signal=36%
GO_OOCYTE_DIFFERENTIATION	GO_OOCYTE_DIFFERENTIATION		30	-0.305937	-0.915239	0.590909	1	1	2955	tags=23%, list=13%, signal=27%
GO_PHAGOSOME_ACIDIFICATION	GO_PHAGOSOME_ACIDIFICATION		24	-0.33092	-0.914795	0.610706	1	1	5034	tags=33%, list=22%, signal=43%
GO_POSITIVE_REGULATION_OF_CHROMOSOME_SEGREGATION	GO_POSITIVE_REGULATION_OF_CHROMOSOME_SEGREGATION		24	-0.32083	-0.914701	0.563889	1	1	15506	tags=100%, list=68%, signal=312%
GO_PREASSEMBLY_OF_GPI_ANCHOR_IN_ER_MEMBRANE	GO_PREASSEMBLY_OF_GPI_ANCHOR_IN_ER_MEMBRANE		15	-0.367807	-0.914558	0.597561	1	1	8070	tags=53%, list=35%, signal=82%
GO_HEPARAN_SULFATE_PROTEOGLYCAN_BIOSYNTHETIC_PROCESS	GO_HEPARAN_SULFATE_PROTEOGLYCAN_BIOSYNTHETIC_PROCESS		22	-0.324841	-0.91453	0.604369	1	1	4189	tags=27%, list=18%, signal=33%
GO_PHOTOTRANSDUCTION_VISIBLE_LIGHT	GO_PHOTOTRANSDUCTION_VISIBLE_LIGHT		18	-0.346414	-0.914384	0.567123	1	1	3830	tags=33%, list=17%, signal=40%
GO_EXOSOME_RNASE_COMPLEX_	GO_EXOSOME_RNASE_COMPLEX_		20	-0.339896	-0.913257	0.575342	1	1	7359	tags=55%, list=32%, signal=81%
GO_CELLULAR_RESPONSE_TO_DRUG	GO_CELLULAR_RESPONSE_TO_DRUG		60	-0.265405	-0.912686	0.652174	1	1	2130	tags=12%, list=9%, signal=13%
GO_ENDONUCLEASE_ACTIVITY	GO_ENDONUCLEASE_ACTIVITY		108	-0.236552	-0.912473	0.697095	1	1	7506	tags=41%, list=33%, signal=60%
GO_O_ACYLTRANSFERASE_ACTIVITY	GO_O_ACYLTRANSFERASE_ACTIVITY		47	-0.276429	-0.912468	0.647059	1	1	2504	tags=13%, list=11%, signal=14%
GO_SOLUTE_SODIUM_SYMPORTER_ACTIVITY	GO_SOLUTE_SODIUM_SYMPORTER_ACTIVITY		45	-0.276983	-0.912309	0.644886	1	1	1791	tags=18%, list=8%, signal=19%
GO_CELLULAR_RESPONSE_TO_FATTY_ACID	GO_CELLULAR_RESPONSE_TO_FATTY_ACID		46	-0.277555	-0.910904	0.616901	1	1	1834	tags=11%, list=8%, signal=12%
GO_MOTOR_NEURON_AXON_GUIDANCE	GO_MOTOR_NEURON_AXON_GUIDANCE		26	-0.316094	-0.910504	0.592486	1	1	678	tags=12%, list=3%, signal=12%
GO_POSITIVE_REGULATION_OF_NUCLEOTIDE_CATABOLIC_PROCESS	GO_POSITIVE_REGULATION_OF_NUCLEOTIDE_CATABOLIC_PROCESS		16	-0.358298	-0.909135	0.569231	1	1	1980	tags=13%, list=9%, signal=14%
GO_REGULATION_OF_TRANSLATIONAL_INITIATION	GO_REGULATION_OF_TRANSLATIONAL_INITIATION		77	-0.248346	-0.909044	0.675595	1	1	5905	tags=32%, list=26%, signal=44%
GO_POSITIVE_REGULATION_OF_NUCLEOSIDE_METABOLIC_PROCESS	GO_POSITIVE_REGULATION_OF_NUCLEOSIDE_METABOLIC_PROCESS		22	-0.328552	-0.908905	0.616848	1	1	860	tags=9%, list=4%, signal=9%
GO_REGULATION_OF_SYNAPTIC_TRANSMISSION_DOPAMINERGIC	GO_REGULATION_OF_SYNAPTIC_TRANSMISSION_DOPAMINERGIC		15	-0.358213	-0.907791	0.570743	1	1	5277	tags=53%, list=23%, signal=69%
GO_IRE1_MEDIATED_UNFOLDED_PROTEIN_RESPONSE	GO_IRE1_MEDIATED_UNFOLDED_PROTEIN_RESPONSE		54	-0.270734	-0.907315	0.619497	1	1	16656	tags=100%, list=73%, signal=369%
GO_NUCLEIC_ACID_PHOSPHODIESTER_BOND_HYDROLYSIS	GO_NUCLEIC_ACID_PHOSPHODIESTER_BOND_HYDROLYSIS		221	-0.213673	-0.906969	0.820513	1	1	8028	tags=41%, list=35%, signal=62%
GO_NEPHRON_TUBULE_FORMATION	GO_NEPHRON_TUBULE_FORMATION		18	-0.338462	-0.906424	0.627792	1	1	3753	tags=33%, list=16%, signal=40%
GO_REGULATION_OF_ASTROCYTE_DIFFERENTIATION	GO_REGULATION_OF_ASTROCYTE_DIFFERENTIATION		26	-0.317592	-0.90533	0.583562	1	1	2581	tags=19%, list=11%, signal=22%
GO_RNA_POLYMERASE_CORE_ENZYME_BINDING	GO_RNA_POLYMERASE_CORE_ENZYME_BINDING		17	-0.35266	-0.905109	0.596059	1	1	14778	tags=100%, list=65%, signal=284%
GO_REGULATION_OF_PH	GO_REGULATION_OF_PH		78	-0.250259	-0.903829	0.662539	1	1	3678	tags=21%, list=16%, signal=24%
GO_CELLULAR_CARBOHYDRATE_METABOLIC_PROCESS	GO_CELLULAR_CARBOHYDRATE_METABOLIC_PROCESS		130	-0.231201	-0.903261	0.730909	1	1	3960	tags=17%, list=17%, signal=20%
GO_POSITIVE_REGULATION_OF_ERBB_SIGNALING_PATHWAY	GO_POSITIVE_REGULATION_OF_ERBB_SIGNALING_PATHWAY		31	-0.295561	-0.902251	0.634715	1	1	3955	tags=29%, list=17%, signal=35%
GO_TRACHEA_DEVELOPMENT	GO_TRACHEA_DEVELOPMENT		19	-0.345993	-0.902035	0.59901	1	1	2975	tags=21%, list=13%, signal=24%
GO_TRANSLATION_INITIATION_FACTOR_ACTIVITY	GO_TRANSLATION_INITIATION_FACTOR_ACTIVITY		45	-0.274949	-0.901894	0.646154	1	1	7830	tags=64%, list=34%, signal=98%
GO_NEGATIVE_REGULATION_OF_CYSTEINE_TYPE_ENDOPEPTIDASE_ACTIVITY	GO_NEGATIVE_REGULATION_OF_CYSTEINE_TYPE_ENDOPEPTIDASE_ACTIVITY		80	-0.252516	-0.901225	0.67128	1	1	2985	tags=13%, list=13%, signal=14%
GO_UBIQUITIN_DEPENDENT_PROTEIN_CATABOLIC_PROCESS_VIA_THE_MULTIVESICULAR_BODY_SORTING_PATHWAY	GO_UBIQUITIN_DEPENDENT_PROTEIN_CATABOLIC_PROCESS_VIA_THE_MULTIVESICULAR_BODY_SORTING_PATHWAY		15	-0.348819	-0.900507	0.607656	1	1	7815	tags=47%, list=34%, signal=71%
GO_ORGANIC_ACID_TRANSMEMBRANE_TRANSPORTER_ACTIVITY	GO_ORGANIC_ACID_TRANSMEMBRANE_TRANSPORTER_ACTIVITY		123	-0.231816	-0.90017	0.745318	1	1	2571	tags=14%, list=11%, signal=15%
GO_REGULATION_OF_REPRODUCTIVE_PROCESS	GO_REGULATION_OF_REPRODUCTIVE_PROCESS		111	-0.234835	-0.899414	0.722222	1	1	2975	tags=17%, list=13%, signal=20%
GO_POLYSACCHARIDE_METABOLIC_PROCESS	GO_POLYSACCHARIDE_METABOLIC_PROCESS		74	-0.250479	-0.899408	0.666667	1	1	7158	tags=35%, list=31%, signal=51%
GO_RNA_POLYMERASE_II_TRANSCRIPTION_FACTOR_COMPLEX	GO_RNA_POLYMERASE_II_TRANSCRIPTION_FACTOR_COMPLEX		93	-0.243746	-0.897803	0.728758	1	1	4526	tags=22%, list=20%, signal=27%
GO_NUCLEASE_ACTIVITY	GO_NUCLEASE_ACTIVITY		177	-0.218373	-0.89757	0.797101	1	1	7580	tags=38%, list=33%, signal=57%
[truncated: 689 more rows]
