# Supplementary material for: Clonal tracing reveals diverse patterns of response to immune checkpoint blockade
Source: Genome Biol. 2020 Oct 15;21:263. doi: 10.1186/s13059-020-02166-1 (PMC7559192; doi:10.1186/s13059-020-02166-1)
Supplement: Supplementary file 4 — Additional file 4: Table S3. Cistrome Toolkit inference of transcription regulators with highest overlap with differential ATAC-seq peaks. [file 13059_2020_2166_MOESM4_ESM.xlsx]

## Sheet: Supplementary Table 3
Transcription Factor	1st Sample p-value	2nd Sample p-value	3rd Sample p-value	4th Sample p-value	5th Sample p-value
ESR1	36755;2.45E-13	36762;3.00E-12	36732;8.29E-12	36735;4.58E-10	36743;5.26E-08
NR3C1	36734;4.19E-13	36756;4.54E-11	36739;1.52E-10	36746;3.73E-10	36748;1.85E-08
SMARCA4	43595;1.37E-10	43594;1.45E-08	44808;1.71E-02	44063;1.52E-01	452;1.54E-01
FOSL2	34267;4.15E-10	34279;9.31E-08	34412;1.86E-06	44786;6.30E-06	40093;4.42E-03
EP300	44807;4.01E-08	33838;1.88E-03	33232;6.58E-03	40148;8.57E-03	33842;9.38E-03
AR	41603;4.76E-07	41594;8.16E-03	41604;1.70E-02	41593;1.82E-02	39391;1.92E-02
MSX1	294;6.60E-07
SOX2	34277;1.29E-06	43037;1.12E-01	43845;1.42E-01	8334;1.58E-01	34527;1.67E-01
JUNB	44791;4.22E-06	38452;1.63E-02	43718;1.63E-01	43538;1.83E-01	49567;1.89E-01
YAP1	48242;9.42E-06
TEAD2	44629;2.42E-05	44628;3.92E-01
CHD4	43597;3.46E-05	43596;2.08E-02	5472;1.92E-01	43618;7.24E-01	5469;7.76E-01
NR6A1	35811;4.23E-05	35806;1.38E-02
FOXA1	33754;5.56E-05	33727;1.35E-03	33782;1.27E-02	33804;2.53E-02	8915;1.11E-01
RUNX1	35787;8.16E-05	38086;1.22E-03	5224;4.41E-03	39633;7.31E-02	8927;1.14E-01
MED1	44798;1.19E-04	44805;1.76E-04	44806;7.03E-04	44804;7.37E-04	44802;2.65E-03
KLF3	41406;1.47E-04	41408;2.02E-03	41410;2.29E-01
RELA	42251;1.58E-04	42250;1.02E-03	37417;2.13E-03	37440;2.52E-03	5186;6.64E-03
JUND	34259;1.94E-04	44785;3.33E-03	34262;4.49E-02	43719;1.24E-01	33819;4.71E-01
SPI1	34422;2.57E-04	43780;2.58E-03	34406;4.08E-03	43779;1.02E-02	42013;1.52E-02
NFIB	36913;2.61E-04	36912;8.95E-02
CEBPB	47000;2.75E-04	42064;1.08E-03	44801;2.63E-03	34435;2.87E-03	44799;2.96E-03
STAT5A	5510;3.70E-04	5503;5.47E-03	43583;1.20E-02	33690;1.26E-02	2762;6.81E-02
MYC	47557;3.84E-04	34431;3.40E-02	34425;9.76E-02	47521;1.21E-01	47556;1.42E-01
HNF4A	41597;5.73E-04	35732;5.80E-03	48869;7.87E-03	35736;2.25E-02	41596;2.56E-02
RUNX2	43700;6.66E-04	43701;1.99E-03	43702;3.10E-03	44073;3.53E-03	44066;1.33E-02
HSF1	38472;7.05E-04	38471;5.64E-03	48578;1.76E-01	38467;2.41E-01	38468;2.49E-01
MYB	486;7.78E-04	487;2.48E-02	38208;2.77E-02	484;2.89E-02	485;6.87E-02
PR	39937;8.53E-04	39940;1.44E-03	37402;2.02E-02	37400;1.23E-01	37399;3.90E-01
STAT5B	5839;1.79E-03	5843;3.62E-03	5842;7.48E-03	5840;7.67E-03	5848;1.00E-02
MYOD1	34419;2.10E-03	34980;6.38E-03	34423;1.62E-02	34415;1.72E-02	42076;1.96E-02
TBX3	38990;2.56E-03	8907;2.96E-02	4623;3.06E-01	34042;9.94E-01	34041;9.99E-01
KMT2B	42080;2.64E-03	41984;1.28E-02	41987;3.72E-02	42916;6.64E-02	41985;7.00E-02
STAT3	36705;2.67E-03	4577;7.19E-03	9023;1.63E-02	9022;3.78E-02	4573;4.07E-02
GRIP1	35620;3.49E-03	35619;1.42E-01
NEUROD2	37952;4.06E-03	37946;9.80E-01
KLF5	44793;4.54E-03	44342;4.37E-01	44553;7.94E-01
MYOG	38986;4.87E-03	34971;1.21E-02	38982;2.50E-02	38980;4.07E-02
NR1D2	40362;4.91E-03	8744;1.49E-01	8743;5.44E-01	39666;6.45E-01
NCOR2	9637;6.52E-03	42620;8.52E-01	42619;9.09E-01
NCOR1	4407;6.54E-03	4408;1.41E-02	44781;1.13E-01	9638;1.21E-01	44780;5.52E-01
PPARG	39721;6.87E-03	40382;8.29E-03	33933;4.75E-02	40387;4.90E-02	40394;6.23E-02
RXRA	46999;8.04E-03	46998;9.02E-03	5424;2.00E-02	47009;2.63E-02	47010;2.95E-02
BCL6	9639;8.79E-03	5852;1.45E-02	8602;4.64E-02	9640;1.21E-01	5184;1.40E-01
EBF1	49086;9.21E-03	43610;5.24E-02	94;6.59E-02	8569;7.08E-02	8570;1.01E-01
NKX2-1	33751;9.64E-03	33730;1.15E-02
NR1H2	5415;9.85E-03	5414;2.33E-02	2645;1.63E-01	5416;3.32E-01
FLI1	35795;9.85E-03	1590;4.45E-02	3249;1.54E-01	44259;2.68E-01	3250;4.66E-01
IRF4	39863;1.04E-02	4384;3.27E-02	33081;5.77E-02	33063;6.31E-02	39865;6.40E-02
NFATC1	50030;1.11E-02	50031;4.17E-02	43220;8.46E-02
CREBBP	40391;1.14E-02	44776;1.78E-02	44777;4.09E-02	40380;4.15E-02	3035;1.08E-01
NR1D1	39665;1.17E-02	4413;8.73E-02	4412;2.18E-01	8745;2.40E-01	40363;2.76E-01
CLOCK	37804;1.25E-02	34621;1.31E-02	37829;2.59E-02	37831;3.35E-02	37864;8.31E-02
TAL1	35784;1.31E-02	46481;1.68E-02	516;3.16E-02	35786;6.68E-02	4612;8.27E-02
PTF1A	40277;1.56E-02	48429;1.21E-01	40273;1.54E-01	40274;1.71E-01	36846;4.30E-01
T	43536;1.67E-02	44667;1.46E-01	44666;1.52E-01	44665;1.65E-01	42005;1.91E-01
5HMC	35601;1.72E-02	35602;1.14E-01	32938;1.62E-01	35603;1.62E-01	32935;1.65E-01
ETS1	3246;1.95E-02	44715;7.45E-02	46404;7.78E-02	44716;1.17E-01	3247;6.02E-01
LMO2	1594;1.97E-02	44261;9.77E-01
CEBPA	49095;1.99E-02	105;3.65E-02	102;3.93E-02	41441;5.63E-02	37418;5.63E-02
NFE2	47025;2.07E-02	47028;7.78E-02	47024;2.08E-01	41615;3.19E-01
ASCL1	33273;2.27E-02	41842;6.74E-02	41844;2.30E-01	37774;2.87E-01	48424;3.76E-01
CRY2	37860;2.28E-02	37799;3.57E-02	37840;9.88E-02	37812;1.26E-01	37837;1.58E-01
ARNTL	38216;2.32E-02	38209;3.63E-02	38210;4.14E-02	37875;4.49E-02	38213;5.60E-02
TP53	35105;2.33E-02	8864;7.02E-02	48774;1.42E-01	48770;1.53E-01	48776;1.62E-01
PPARGC1A	47569;2.37E-02	47570;9.48E-02
SMAD3	4539;2.41E-02	2892;3.43E-02	2893;4.49E-02	4541;1.07E-01	335;1.33E-01
POLR2A	46445;2.64E-02	44754;3.34E-02	46456;5.90E-02	9530;7.01E-02	32986;7.99E-02
RUNX3	41963;2.78E-02	41957;4.18E-02	41968;5.87E-02	41962;1.17E-01	41960;1.21E-01
IKZF3	5467;2.87E-02	5471;1.76E-01
NPAS2	37871;2.88E-02	37797;5.57E-02	37828;7.99E-02	37779;1.35E-01	37806;1.41E-01
PER2	37789;3.37E-02	37826;5.41E-02	37827;6.17E-02	37866;8.50E-02	37868;1.38E-01
PAX5	8931;3.48E-02	46403;2.11E-01	8933;2.17E-01	8932;2.32E-01	8938;3.07E-01
MAF	47309;3.80E-02	40106;7.43E-02	47308;7.74E-02	40138;1.64E-01	40143;1.98E-01
OGT	39769;3.81E-02	33087;1.21E-01	34445;1.55E-01	33989;9.95E-01
BATF	43537;3.93E-02	39862;8.41E-02	43713;1.58E-01	40134;1.88E-01	40124;2.09E-01
MAFF	37876;4.10E-02	37903;9.88E-02	37909;1.58E-01	37891;1.62E-01
CHD7	2630;4.30E-02
TFCP2	433;4.40E-02
CRY1	37846;4.52E-02	37781;7.33E-02	37861;8.54E-02	37783;1.37E-01	37872;1.95E-01
STAT4	2759;4.71E-02	4588;4.92E-01	4587;9.25E-01
SMARCA5	43598;4.88E-02	43599;3.49E-01
MXI1	34413;5.06E-02	34433;4.53E-01	46477;8.40E-01	46399;9.25E-01
VDR	48138;5.09E-02	48137;6.91E-02	46997;1.79E-01	47008;2.24E-01	48135;2.38E-01
SRF	44147;5.30E-02	44150;6.22E-02	44145;1.64E-01	53;1.85E-01	44149;1.90E-01
NR5A2	5606;5.49E-02	421;1.83E-01
SOX3	8343;5.88E-02	48699;1.38E-01	8329;1.46E-01	48698;2.59E-01	8330;3.39E-01
RARG	36731;6.07E-02	5955;1.34E-01	5957;1.39E-01	5958;1.63E-01	5954;1.97E-01
KLF4	44792;6.41E-02	47518;1.78E-01	40188;2.06E-01	47513;2.69E-01	415;4.68E-01
TBX21	38179;6.48E-02	44033;1.77E-01	5820;3.44E-01	44032;6.19E-01
POU5F1	47512;6.59E-02	4491;6.79E-02	423;1.10E-01	33107;1.21E-01	47517;1.34E-01
TET1	90;6.64E-02	455;1.21E-01	9033;1.37E-01	437;1.77E-01	436;2.41E-01
GATA1	46461;6.94E-02	8628;7.24E-02	8630;9.88E-02	42009;1.09E-01	8629;1.43E-01
PPARA	5418;7.00E-02	160;1.18E-01	5417;2.00E-01	161;2.98E-01
KDM6B	41943;7.04E-02	8919;1.52E-01	4395;2.33E-01	41944;2.47E-01	33857;7.29E-01
USF1	34612;7.15E-02	34594;8.09E-02	34629;3.06E-01	34603;3.37E-01
PER1	37870;7.37E-02	37801;1.34E-01	37850;1.76E-01	37823;1.78E-01	37788;2.02E-01
GATA2	42024;7.65E-02	42023;1.03E-01	42020;1.23E-01	504;1.26E-01	46431;1.39E-01
TCF7L1	4625;7.87E-02	44257;9.82E-02	9258;1.45E-01	4624;1.54E-01	4626;1.80E-01
MED12	2859;8.05E-02	2860;2.59E-01	2861;9.89E-01
GATA3	2756;8.35E-02	3278;1.23E-01	3277;1.32E-01	3282;1.58E-01	3279;1.62E-01
ERG	39369;8.36E-02	39384;1.24E-01	39374;1.88E-01	39387;2.80E-01	44258;6.37E-01
REST	32840;8.48E-02	32842;1.01E-01	32841;1.02E-01	32846;1.60E-01	34320;1.76E-01
HOXA9	49094;8.58E-02	8349;1.29E-01	8346;1.62E-01
HIF1A	37883;8.82E-02	37879;8.98E-02	37877;1.13E-01	37887;1.71E-01	40102;8.41E-01
HDAC3	5789;8.84E-02	4121;9.18E-02	4124;1.21E-01	4122;1.42E-01	4120;1.62E-01
ETV6	34360;8.88E-02	40135;9.77E-01	40075;9.96E-01
FOXP3	44672;8.90E-02	35797;1.62E-01	35792;1.62E-01	44671;1.62E-01	44636;4.19E-01
FOXA2	3255;9.33E-02	3258;9.33E-02	49673;1.10E-01	49674;1.20E-01	3256;1.21E-01
SOX6	5582;9.34E-02	5581;1.63E-01
LHX2	33368;9.77E-02	33372;1.21E-01	33369;2.24E-01
MECP2	35259;9.84E-02	76;1.31E-01	35261;1.62E-01	35237;1.62E-01	36208;1.62E-01
RBPJ	33847;1.01E-01	33840;1.16E-01	33837;1.19E-01	33832;1.19E-01	33839;1.21E-01
ATF3	48322;1.02E-01	48326;1.49E-01	48323;1.53E-01	48321;1.57E-01	48324;1.89E-01
CTCFL	9271;1.04E-01	9270;1.59E-01
CDX2	35733;1.07E-01	2251;1.47E-01	35734;1.81E-01	35730;3.18E-01	3005;6.11E-01
SMAD2/3	2891;1.09E-01
MKL2	44158;1.09E-01	44155;1.78E-01	44156;2.39E-01
RNF2	8759;1.11E-01	8845;1.13E-01	38095;1.13E-01	38089;1.44E-01	41786;1.62E-01
CTCF	36051;1.11E-01	32795;1.21E-01	35363;1.39E-01	35364;1.41E-01	35373;3.15E-01
GRHL3	47783;1.12E-01	47785;3.31E-01	47781;7.98E-01	47780;9.95E-01
Ubiquitin	43873;1.13E-01	43872;1.55E-01	43871;1.55E-01	41420;1.88E-01	43874;1.93E-01
NOTCH1	33833;1.13E-01	532;8.75E-01	2746;9.33E-01	5412;9.85E-01
MBD1	35244;1.14E-01	35241;1.57E-01	35245;1.63E-01	35240;1.77E-01	35252;1.81E-01
ASH1L	41753;1.15E-01	41754;2.27E-01
RELB	39607;1.15E-01	39599;1.62E-01	39616;1.62E-01	39628;1.62E-01
KDM1A	44530;1.21E-01	35555;1.89E-01	37398;1.93E-01	47500;4.70E-01	44531;5.69E-01
H2AFX	32913;1.21E-01	5782;1.62E-01	5783;1.62E-01	5785;1.62E-01	5784;1.62E-01
ZNF335	33103;1.21E-01	33105;2.11E-01	49091;2.53E-01	49093;2.53E-01	49092;3.17E-01
JUN	33093;1.21E-01	37647;1.23E-01	37648;1.52E-01	33091;1.67E-01	44789;2.56E-01
TBP	9334;1.21E-01	32991;3.67E-01	2648;6.36E-01	48854;6.38E-01	32989;6.65E-01
GLI3	47819;1.21E-01	34037;1.59E-01
DDIT3	33121;1.21E-01	33120;2.89E-01
EOMES	35710;1.21E-01
JARID2	47311;1.21E-01	47302;1.33E-01	43185;1.35E-01	43183;1.35E-01	43182;1.52E-01
KDM4A	9166;1.21E-01	48851;1.66E-01	48852;1.89E-01
REL	39594;1.21E-01	39605;1.60E-01	39636;1.62E-01	39585;1.62E-01
BRD4	33064;1.21E-01	5062;1.62E-01	5064;1.62E-01	5065;1.62E-01	5063;1.62E-01
BMI1	32787;1.21E-01	32783;1.48E-01	32786;1.86E-01	32775;2.66E-01
EZH2	9081;1.21E-01	9264;1.21E-01	9079;1.21E-01	48371;1.31E-01	41200;1.35E-01
KDM6A	9039;1.21E-01	9043;1.62E-01	41942;1.80E-01	9053;1.93E-01	35826;2.14E-01
SMC5	32929;1.21E-01	32915;1.21E-01	32919;1.21E-01	32910;1.62E-01	32928;1.77E-01
CBX5	49163;1.21E-01	3004;1.62E-01	3003;1.68E-01	49162;2.89E-01
BRCA1	32925;1.21E-01	32921;1.75E-01	32908;1.85E-01	32916;1.93E-01	32926;2.03E-01
FOXO3	32973;1.21E-01	33267;6.78E-01
RPA	32909;1.21E-01	33636;1.42E-01	33659;1.43E-01	32920;1.45E-01	33654;1.52E-01
EGR2	37881;1.21E-01	37913;1.21E-01	37893;1.24E-01	37920;1.29E-01	41895;1.87E-01
MBD2	36207;1.21E-01	35248;1.48E-01	35257;1.63E-01	36209;1.84E-01	35249;1.89E-01
YY1	37956;1.21E-01	37955;1.39E-01	44436;2.18E-01	2909;2.85E-01	39741;3.29E-01
BRDU	32911;1.21E-01	32927;1.89E-01
SUZ12	9077;1.21E-01	48367;1.36E-01	9078;1.41E-01	47772;1.62E-01	2904;1.62E-01
NKX3-1	9157;1.21E-01	9159;1.46E-01	9160;5.11E-01	9158;8.60E-01	9151;9.28E-01
MBD3	33941;1.21E-01	5668;1.47E-01	5670;1.62E-01	35251;1.62E-01	5671;1.62E-01
SIN3B	331;1.23E-01	332;1.61E-01	333;1.72E-01	328;2.17E-01	330;4.04E-01
PRDM1	41733;1.24E-01
TMPRSS4	32903;1.24E-01	39310;1.72E-01	39313;1.88E-01	32904;9.53E-01	32905;9.59E-01
SIN3A	44370;1.25E-01	327;1.42E-01	326;1.62E-01	324;1.62E-01	325;3.08E-01
STAT6	38422;1.26E-01	38394;1.63E-01	38372;1.85E-01	38376;4.69E-01	38369;5.07E-01
FOXO1	3269;1.30E-01	37024;1.31E-01	49692;3.72E-01	36668;4.99E-01	37027;6.20E-01
SPNS1	44157;1.30E-01	44153;1.61E-01	4561;4.15E-01	44169;6.45E-01	44175;9.32E-01
CBFB	8848;1.31E-01	38465;1.75E-01	38466;1.89E-01	8762;3.18E-01	8758;4.48E-01
CLK1	35593;1.31E-01
KMT2C	35682;1.32E-01	35684;1.61E-01	35690;1.77E-01	35677;1.81E-01	44532;1.89E-01
ATRX	48666;1.34E-01	48654;1.34E-01	48660;1.58E-01	5131;1.66E-01	48656;6.50E-01
ATF2	44784;1.37E-01	44787;7.61E-01
PAX3	9184;1.37E-01
MKL1	44151;1.37E-01	44152;1.51E-01	44154;1.99E-01
TRIM28	9299;1.38E-01	34926;1.62E-01	34925;1.62E-01	9300;1.63E-01	34576;1.64E-01
LBR	416;1.39E-01
NELFB	2410;1.41E-01
ZBTB17	48539;1.41E-01	41829;3.75E-01	48536;8.86E-01	48529;9.64E-01	48530;9.72E-01
MEF2A	49734;1.41E-01	1530;6.95E-01
PRDM14	4497;1.42E-01	4498;1.59E-01	39673;1.89E-01
TCF7	44413;1.42E-01	181;1.68E-01	42006;1.79E-01	33461;6.74E-01	43532;9.31E-01
IKZF1	36901;1.44E-01	43617;1.62E-01	32892;1.62E-01	36700;1.62E-01	36703;1.89E-01
CHRM2	41184;1.45E-01	48243;1.63E-01	41646;1.88E-01
POU3F2	34544;1.45E-01	41858;1.49E-01	34545;1.53E-01	41856;1.62E-01	34531;1.62E-01
NFIC	4410;1.45E-01	4411;1.91E-01
H3S28ph	48386;1.46E-01	48387;1.53E-01	41714;1.89E-01	48389;3.02E-01	48388;5.72E-01
PAX6	34358;1.46E-01
WDR5	41364;1.47E-01	41360;1.62E-01	44372;1.99E-01	4636;3.04E-01	4635;9.84E-01
EHMT2	41977;1.49E-01	41978;2.19E-01
MEIS1	44483;1.49E-01	8348;1.71E-01	8344;1.73E-01	35253;2.15E-01	44482;2.69E-01
TFE3	39315;1.52E-01	39314;6.02E-01	39316;7.20E-01
NCOA3	35211;1.53E-01
E2F1	37886;1.55E-01	37907;1.60E-01	37882;1.89E-01	37890;3.12E-01	405;9.45E-01
HIRA	41939;1.57E-01	41938;1.69E-01	41940;1.89E-01
RAD21	49288;1.58E-01	49764;1.89E-01	49290;3.82E-01	49763;6.32E-01	49760;6.59E-01
ELK1	44162;1.58E-01	44160;1.62E-01	44159;1.73E-01	44161;2.14E-01
RORC	44663;1.58E-01	44668;1.62E-01	40114;2.28E-01	44669;4.03E-01	40129;4.47E-01
ZFP42	8976;1.58E-01
ETS2	37900;1.60E-01	37897;1.62E-01	37888;1.94E-01	37915;3.66E-01
KDM5A	33118;1.60E-01	33117;1.62E-01	2166;1.82E-01	33116;4.04E-01
SMAD2	451;1.60E-01	450;1.68E-01	449;1.88E-01
ELK4	44166;1.61E-01	44163;1.62E-01	44165;1.62E-01	44164;1.62E-01
CDK9	5072;1.61E-01	5073;1.62E-01	5070;1.62E-01	5071;1.62E-01	49205;3.18E-01
GATA4	47708;1.61E-01	35370;2.32E-01	41869;2.45E-01	1528;3.35E-01	8909;6.94E-01
SOX11	8336;1.62E-01	8337;1.62E-01	8335;1.62E-01
IRF1	37899;1.62E-01	37905;2.02E-01	37916;2.46E-01	37889;2.94E-01
BCL11A	44846;1.62E-01
GM6871	49082;1.62E-01
POLR3D	44407;1.62E-01	44405;4.93E-01	41640;5.19E-01	41633;5.86E-01	8610;6.05E-01
RAD51	33641;1.62E-01	33658;2.78E-01	39878;3.43E-01	4504;3.61E-01	8639;4.33E-01
CBX7	5776;1.62E-01	38475;4.83E-01	41197;7.48E-01	33230;9.97E-01
BIRA	44847;1.62E-01	38064;1.66E-01	44202;1.68E-01	41317;1.72E-01	48645;1.89E-01
AHR	9939;1.62E-01	9940;1.80E-01	9938;1.83E-01	9937;2.80E-01
TNNI2	35314;1.62E-01	35313;1.62E-01
DMC1	3083;1.62E-01	3082;1.69E-01	8644;1.81E-01	3081;1.86E-01	8645;1.91E-01
PHF19	39074;1.62E-01	36815;1.84E-01	36809;1.87E-01	8831;6.99E-01	8830;8.36E-01
Input	48775;1.62E-01	41428;1.62E-01	36408;1.62E-01	35955;1.62E-01	48772;1.89E-01
PAXIP1	4414;1.62E-01	4417;2.90E-01	4415;6.00E-01	4416;8.24E-01
NPAS4	46;1.62E-01	44;1.91E-01	45;5.87E-01
SIRT1	4534;1.62E-01	4535;9.94E-01
IRF8	40368;1.62E-01	33810;3.30E-01	33088;3.35E-01
KDM4D	9165;1.62E-01	9164;1.62E-01
H2AZ	9332;1.62E-01	38626;1.62E-01	9486;1.62E-01	8876;1.63E-01	8884;1.86E-01
SRSF2	33041;1.62E-01	33050;1.62E-01	33049;3.01E-01
SRSF1	33044;1.62E-01	33038;1.62E-01	33045;1.62E-01
BRD2	5097;1.62E-01	5094;1.62E-01	5096;1.62E-01	5095;1.65E-01
SUV39H1	49165;1.62E-01	49164;1.89E-01
STAG1	8860;1.62E-01	33709;9.52E-01	34082;9.95E-01
EGR1	39587;1.62E-01	39601;1.63E-01	39613;1.77E-01	39620;4.65E-01	39903;4.74E-01
OTX2	43711;1.62E-01	43709;1.95E-01	48514;5.17E-01	48516;6.95E-01	43708;8.23E-01
SMC3	41861;1.62E-01	39068;1.62E-01	39072;1.62E-01	8859;8.58E-01	39073;8.87E-01
DICER1	35812;1.62E-01	35803;1.89E-01
PHF20	41359;1.62E-01	41363;1.89E-01
BRD3	5101;1.62E-01	5098;1.69E-01	5100;1.95E-01	5099;2.27E-01
KDM5B	5463;1.62E-01	5464;1.62E-01	43472;5.49E-01
MLLT3	3033;1.62E-01
SOX17	33723;1.62E-01	33753;1.80E-01	33732;3.36E-01	33797;6.05E-01	33731;8.06E-01
ARID3A	48644;1.63E-01	48647;1.63E-01	48646;8.55E-01	48643;9.99E-01
DNMT3L	41874;1.63E-01	41873;2.82E-01
ELF5	35722;1.63E-01	40369;2.84E-01
ASCL2	43424;1.63E-01	43425;6.66E-01
HIST1H1D	34119;1.63E-01	34103;1.83E-01	34088;1.84E-01	34109;1.84E-01	34091;2.61E-01
ATF4	33119;1.63E-01	33122;4.67E-01	32868;6.90E-01
MBD4	35255;1.63E-01	36206;1.74E-01	35238;1.97E-01	35256;2.76E-01
AICDA	8649;1.64E-01	2985;7.46E-01	8605;1.00E+00
SMAD1	430;1.64E-01	42003;1.89E-01	42002;2.22E-01	42001;2.30E-01	42004;2.38E-01
AFF4	2983;1.66E-01	2984;1.97E-01
FOSB	49586;1.67E-01	49566;2.60E-01	49571;2.64E-01	49575;3.80E-01	49579;4.43E-01
FAIRE	33695;1.67E-01	33688;2.58E-01	48508;6.19E-01	48495;6.62E-01
AURKB	41201;1.71E-01	41195;1.80E-01
RAG2	4507;1.72E-01	4505;9.62E-01	4506;9.81E-01	41560;9.82E-01
CTR9	41345;1.74E-01	41323;3.09E-01	2820;4.23E-01
WT1	48982;1.75E-01	48981;2.32E-01
SMC1A	32796;1.75E-01	32906;3.65E-01	41370;3.74E-01	8857;6.75E-01	8856;9.39E-01
CTNNB1	38311;1.76E-01	43899;2.13E-01	38569;7.50E-01	38578;7.66E-01	38557;7.85E-01
STAT1	38390;1.80E-01	38373;2.61E-01	38359;3.10E-01	5379;3.73E-01	5375;5.17E-01
PSMB1	41418;1.81E-01	41419;1.81E-01
THRB	43319;1.81E-01
HDAC1	48649;1.82E-01	8270;7.77E-01	48648;7.79E-01	8271;9.52E-01	9259;9.56E-01
RAP1A	4508;1.83E-01	4511;3.27E-01	4510;5.66E-01	4509;8.97E-01
ESRRB	44676;1.83E-01	44677;1.88E-01	44678;1.88E-01	44674;1.89E-01	44675;1.89E-01
HOXC9	5979;1.83E-01	5980;9.89E-01
BHLHE40	46401;1.85E-01	46499;8.48E-01
RXRG	173;1.86E-01	176;3.87E-01	179;5.68E-01	175;6.18E-01	178;7.75E-01
ATF7	44788;1.88E-01
CUX2	36217;1.88E-01	36218;4.30E-01
MTF2	4392;1.89E-01	4405;5.20E-01
SUV39H2	49166;1.89E-01	49167;2.04E-01
TAF1	8867;1.89E-01	4604;6.82E-01	4605;9.89E-01
SFMBT1	35557;1.89E-01	35566;9.99E-01
NCOA1	44214;1.89E-01	44213;1.92E-01
POU3F1	43789;1.89E-01
KMT2A	44368;1.92E-01	8682;2.48E-01	44367;2.58E-01
LUZP1	5367;1.94E-01
KLF1	14;1.95E-01	68;1.95E-01	39343;9.96E-01	39342;9.97E-01
KDM2B	47761;2.02E-01	38094;2.05E-01	38093;2.52E-01	34021;2.83E-01	47762;3.06E-01
PHOX2A	37574;2.03E-01
SMARCC2	44222;2.04E-01	44220;2.14E-01	44221;3.11E-01	44219;8.05E-01
ING1	44364;2.07E-01	44360;3.13E-01	44363;7.05E-01	44362;8.70E-01	44361;9.94E-01
TEAD4	9103;2.08E-01
RARA	8930;2.13E-01	1109;2.21E-01	1108;3.26E-01	8929;3.91E-01	35798;8.94E-01
EZH1	5909;2.13E-01	5908;2.96E-01	5907;8.03E-01
GFI1	38478;2.14E-01	39078;6.34E-01	39926;7.63E-01
RYBP	38476;2.16E-01
EED	49846;2.24E-01
TCF4	41867;2.28E-01	43901;4.76E-01	43900;8.11E-01
GTF2B	3293;2.31E-01	48858;9.00E-01	48857;9.17E-01
NUP98¬ñPHF23	44547;2.32E-01
SIX2	38310;2.35E-01	38314;9.96E-01
PRDM4	37715;2.36E-01	37716;2.47E-01
TLE	41868;2.36E-01
NANOG	41833;2.45E-01	2862;2.49E-01	41343;3.51E-01	44554;4.14E-01	2863;6.09E-01
SUPT6H	35821;2.49E-01	35820;2.54E-01
GTF2F1	3295;2.52E-01
NR2F2	36669;2.54E-01
ELL2	3229;2.65E-01	3228;4.03E-01
NFYA	6023;2.68E-01	6024;3.10E-01	6012;6.19E-01	6013;9.19E-01	48618;9.80E-01
LYL1	5221;2.81E-01
SREBF1	44277;2.89E-01	44272;3.01E-01	44274;5.70E-01	44276;7.52E-01	44275;8.36E-01
MAPK8	6010;2.91E-01	6022;5.36E-01	6021;6.10E-01	6030;7.90E-01	6031;9.53E-01
LDB1	4396;2.96E-01	33444;3.41E-01	34035;9.96E-01
NKX2-5	1531;3.01E-01	8910;6.70E-01
TBX20	5919;3.07E-01
MAFA	4397;3.20E-01
HSF2	48582;3.25E-01	48581;3.31E-01	48583;5.38E-01
FOS	49565;3.25E-01	49570;7.69E-01	49557;8.80E-01	49584;9.49E-01	49569;9.53E-01
TBX5	1533;3.27E-01
ZFP57	5989;3.29E-01
SS18	5372;3.31E-01
ATOH1	3001;3.35E-01	42982;6.34E-01	3002;7.90E-01
ESRRA	39355;3.38E-01
CHD2	46398;3.46E-01	46476;9.54E-01
GTF2A1	3292;3.52E-01
SETDB1	2889;3.53E-01	2888;3.62E-01	2890;6.97E-01	4720;8.00E-01
E2F4	37902;3.69E-01	37912;3.69E-01	37898;4.56E-01	37892;4.93E-01	46385;9.28E-01
ERCC3	3244;3.72E-01
ZFPM1	9267;3.74E-01
POLR3A	47106;3.84E-01	47110;3.99E-01	47109;4.18E-01	8608;5.75E-01	8607;6.46E-01
OVOL2	44448;3.85E-01
POLR3GL	41638;3.93E-01	41637;4.63E-01	41644;7.01E-01	41645;7.38E-01
CREB1	22;3.93E-01	34947;5.54E-01	19;6.76E-01	34948;7.73E-01	34956;8.50E-01
H1F0	34108;4.01E-01
ELL	8841;4.13E-01
MAFK	46402;4.21E-01	46424;6.84E-01	46480;7.91E-01	46491;9.89E-01
CBX8	48081;4.26E-01	48082;4.47E-01	33231;8.03E-01
HOXB4	8567;4.29E-01	8667;6.67E-01	8665;8.69E-01
ISL1	37575;4.53E-01	37573;5.89E-01	34006;9.76E-01
MEF2D	38097;4.59E-01	38112;4.67E-01	38099;5.31E-01
SOX9	43771;4.79E-01	43775;8.79E-01	43773;9.63E-01
POLR3G	41635;4.88E-01	41643;5.24E-01
RCOR1	8305;4.93E-01	46498;5.22E-01	46405;8.01E-01
POLR2B	44411;4.96E-01	44412;5.83E-01	35020;8.54E-01	49151;9.40E-01	35030;9.74E-01
CBX3	38069;5.07E-01	38068;8.99E-01
NRF1	47508;5.33E-01	47510;8.23E-01
TFAP2A	41588;5.35E-01	41605;6.03E-01	41607;6.08E-01	41606;6.57E-01	41608;9.11E-01
NCAPD3	39311;5.45E-01	39306;9.98E-01
GPS2	48849;5.49E-01	48850;1.00E+00
SRC	47833;5.55E-01	47834;7.66E-01	47835;8.89E-01	48133;9.90E-01
NEUROD1	4409;5.68E-01
INO80	47427;5.70E-01
CRX	3040;5.72E-01	3039;6.14E-01	3042;9.84E-01	3041;9.99E-01
ZNF322A	41427;5.77E-01
TET2	34441;5.90E-01	33994;8.95E-01
PBX1	44794;5.96E-01	35242;7.78E-01
RBBP5	38633;5.98E-01	4512;9.98E-01	37756;1.00E+00
GTF2E2	3294;6.12E-01	48860;8.26E-01	48859;9.19E-01
TFAP2C	43035;6.19E-01
PAX7	9183;6.25E-01
GFI1B	1592;6.62E-01
KDM4C	43682;6.77E-01	43693;8.01E-01	41316;9.96E-01	43692;9.99E-01	43681;1.00E+00
OLIG2	5978;6.90E-01	5977;9.82E-01
TAF7L	32994;6.91E-01	32987;9.72E-01	42231;9.94E-01
E2F3	5807;6.92E-01	5806;9.95E-01
NUCKS1	48959;7.00E-01
RBPJL	40276;7.12E-01	40281;9.33E-01
PHC1	44533;7.27E-01	44534;9.75E-01
MYF5	9241;7.36E-01
TAF3	48861;7.42E-01	48862;8.73E-01	4606;9.74E-01
SOX4	47457;7.43E-01
RFX1	4513;7.49E-01
MEN1	44366;7.52E-01	44365;9.25E-01
HEXIM1	33052;7.61E-01
IRF3	39702;7.62E-01	39701;8.34E-01
MAZ	46411;7.62E-01	46495;8.71E-01
ZNF384	46416;7.67E-01	46427;8.49E-01	46503;9.60E-01
USF2	46468;7.71E-01	46394;8.38E-01	46486;8.55E-01
NCOA2	44216;7.72E-01	44215;9.98E-01
FEZF2	47291;7.76E-01	47292;9.94E-01
EHF	33940;7.83E-01
CDK8	49497;7.84E-01	40163;9.58E-01
GLI1	33909;7.85E-01
BACH2	37004;7.87E-01
HDAC2	9260;7.91E-01	8273;9.14E-01	8272;9.93E-01
ZKSCAN1	46408;8.02E-01	46492;8.70E-01
ZFX	438;8.02E-01
NIPBL	2865;8.02E-01	35161;8.93E-01	2864;9.94E-01
HCFC1	46500;8.08E-01	46413;9.47E-01	39772;9.97E-01	46425;9.99E-01
STAG2	8836;8.10E-01	33708;9.66E-01	8837;9.73E-01	34077;9.98E-01
ATF7IP	2816;8.28E-01
SP1	35550;8.43E-01	47756;9.85E-01	47755;9.96E-01
CAPG	39301;8.48E-01	39309;9.88E-01
PITX1	36803;8.48E-01	36824;8.87E-01
MITF	44266;8.53E-01
UBTF	46497;8.56E-01	46407;9.87E-01
REPIN1	48954;8.64E-01
MTOR	39349;8.64E-01
JMJD6	40095;8.68E-01
ELF1	38461;8.73E-01	38460;9.02E-01
KDM2A	2855;8.78E-01	34715;9.09E-01
ZMIZ1	46415;8.89E-01	46502;9.92E-01
KDM5C	38059;8.94E-01	38065;9.54E-01
UTF1	43660;9.03E-01	39687;9.57E-01	43659;9.71E-01
THAP11	43043;9.11E-01
HELLS	5808;9.15E-01	5809;9.97E-01
ZC3H11A	46414;9.20E-01	46426;9.91E-01	46501;9.93E-01
ERF	36909;9.30E-01
ELL3	37690;9.31E-01
MAX	46392;9.50E-01	46467;9.95E-01	44270;1.00E+00
NFYB	48619;9.57E-01
ASH2L	3000;9.64E-01	43179;9.97E-01
NFYC	48620;9.66E-01
MZF1	39098;9.73E-01	39122;9.77E-01	39103;9.93E-01
CHD1	46409;9.76E-01	46493;9.98E-01
SUPT5H	4600;9.83E-01	41336;9.89E-01	2902;9.90E-01	4601;9.94E-01	41357;9.97E-01
KAT8	47614;9.87E-01	39128;1.00E+00	47613;1.00E+00	39127;1.00E+00
NELFA	2907;9.87E-01
MYCN	418;9.88E-01
NELFE	46470;9.89E-01	46400;9.93E-01
ZNF143	36772;9.92E-01	36769;9.93E-01	36767;9.97E-01
USP16	41198;9.95E-01
NKX6-1	40294;9.95E-01
MYBL1	34641;9.96E-01
CDK7	49496;9.96E-01
KAT2B	46410;9.97E-01	46494;1.00E+00
DPY30	404;9.97E-01
NFE2L2	46496;9.97E-01	46412;1.00E+00
KDM4B	41315;1.00E+00
LHX3	34005;1.00E+00
CXXC1	34121;1.00E+00	43178;1.00E+00
