# Supplementary material for: Clonal tracing reveals diverse patterns of response to immune checkpoint blockade
Source: Genome Biol. 2020 Oct 15;21:263. doi: 10.1186/s13059-020-02166-1 (PMC7559192; doi:10.1186/s13059-020-02166-1)
Supplement: Supplementary file 5 — Additional file 5: Table S4. LISA inference of transcription regulators that may best account for the differentially expressed genes. [file 13059_2020_2166_MOESM5_ESM.xlsx]

## Sheet: Supplementary Table 4
GSM_ID	Factor	Biosource	GIGGLE_score
GSM2137969	KLF5	C2C12;Myoblast;Muscle	1276.37
GSM1611789	EP300	3134;Epithelium;Mammary Gland	1262.29
GSM1611790	EP300	3134;Epithelium;Mammary Gland	1254.5
GSM2137968	KLF5	C2C12;Myoblast;Muscle	1238.34
GSM657516	MSX1	C2C12;Myoblast;Muscle	1220.75
GSM1499985	NR3C1	3134;Epithelium;Mammary Gland	1215.68
GSM2478329	SMARCA4	3134;Epithelium;Mammary Gland	1212.44
GSM1296401	SMARCA4	3134;Epithelium;Mammary Gland	1208.24
GSM1123974	NR3C1	7438;Epithelium;Mammary Gland	1204.44
GSM1499984	NR3C1	3134;Epithelium;Mammary Gland	1203.63
GSM2478328	SMARCA4	3134;Epithelium;Mammary Gland	1190.8
GSM1090067	KLF3	Embryonic Fibroblast	1186.16
GSM1123987	ESR1	7438;Epithelium;Mammary Gland	1183.02
GSM1123986	ESR1	7438;Epithelium;Mammary Gland	1182.86
GSM1123981	ESR1	7438;Epithelium;Mammary Gland	1178.3
GSM1062366	SOX2	Striatal Cell	1176.11
GSM1305863	RUNX2	MC3T3-E1;Pre-osteoblast;Bone	1174.16
GSM1370452	KLF4	3T3-L1;Preadipocyte;Adipose	1171.78
GSM1370453	KLF5	3T3-L1;Preadipocyte;Adipose	1168.92
GSM1611791	SMARCA4	3134;Epithelium;Mammary Gland	1168.41
GSM1296402	SMARCA4	3134;Epithelium;Mammary Gland	1166.85
GSM2417165	KLF4	MEFs;Embryonic Fibroblast	1163.63
GSM2186203	TEAD4	C2C12;Myotubes	1162.51
GSM1123970	NR3C1	7438;Epithelium;Mammary Gland	1159.41
GSM340801	RXRG	3T3-L1;Preadipocyte;Adipose	1157.54
GSM2188005	CRTC2	3T3-L1;Preadipocyte;Adipose	1156.94
GSM2188006	CRTC2	3T3-L1;Preadipocyte;Adipose	1141.01
GSM1370447	ATF2	3T3-L1;Preadipocyte;Adipose	1139.83
GSM2417159	KLF4	MEFs;Embryonic Fibroblast	1137.08
GSM1123975	NR3C1	7438;Epithelium;Mammary Gland	1134.73
GSM913288	EP300	C2C12;Myoblast;Muscle	1133.15
GSM1027473	VDR	MC3T3-E1;Osteoblast;Bone	1132.21
GSM2417168	EP300	iPSC	1130.73
GSM1027496	RUNX2	MC3T3-E1;Osteoblast;Bone	1130.33
GSM913290	EP300	C2C12;Myoblast;Muscle	1129.04
GSM1090065	KLF3	Embryonic Fibroblast	1128.87
GSM1123980	ESR1	7438;Epithelium;Mammary Gland	1128.01
GSM1124005	ESR1	7438;Epithelium;Mammary Gland	1126.62
GSM915179	CEBPB	C2C12;Myoblast;Muscle	1126.4
GSM2515956	MED1	3T3-L1;Adipocyte	1124.49
GSM1027476	CEBPB	MC3T3-E1;Osteoblast;Bone	1123.9
GSM1124003	ESR1	7438;Epithelium;Mammary Gland	1123.8
GSM1027491	VDR	MC3T3-E1;Osteoblast;Bone	1119.82
GSM913291	EP300	C2C12;Myoblast;Muscle	1118.35
GSM1973782	RUNX2	Stromal Cell;Bone Marrow	1116.87
GSM1123971	NR3C1	7438;Epithelium;Mammary Gland	1115.98
GSM2417157	KLF4	MEFs;Embryonic Fibroblast	1114.24
GSM1979785	NIPBL	Embryonic Fibroblast	1114.18
GSM915180	CEBPB	C2C12;Myoblast;Muscle	1113.41
GSM2417128	KLF4	MEFs;Embryonic Fibroblast	1112.75
GSM1370467	EP300	3T3-L1;Preadipocyte;Adipose	1112.28
GSM1123989	ESR1	7438;Epithelium;Mammary Gland	1111.92
GSM1913068	KMT2B	Preadipocyte	1111.49
GSM2515951	HDAC3	3T3-L1;Adipocyte	1111
GSM2385533	ETV4	EpRas;Epithelium;Mammary Gland	1110.7
GSM2417176	SMARCA4	iPSC	1110.42
GSM2188003	CRTC2	3T3-L1;Preadipocyte;Adipose	1107.26
GSM1199140	CREBBP	3T3-L1;Preadipocyte;Adipose	1107.1
GSM1219691	KMT2B	Preadipocyte;Adipose	1103.88
GSM2104122	RUNX2	Mesenchymal Stem Cell	1101.01
GSM2417140	KLF4	iPSC	1100.71
GSM1368000	MED1	3T3-L1;Preadipocyte;Adipose	1100.4
GSM2417183	CEBPA	MEFs;Embryonic Fibroblast	1099.9
GSM1027492	RXRA	MC3T3-E1;Osteoblast;Bone	1098.89
GSM1123982	ESR1	7438;Epithelium;Mammary Gland	1097.96
GSM2417146	KLF4	MEFs;Embryonic Fibroblast	1097.22
GSM1027478	RUNX2	MC3T3-E1;Osteoblast;Bone	1096.18
GSM1123983	ESR1	7438;Epithelium;Mammary Gland	1095.28
GSM1079818	NR6A1	Mesenchymal Stem Cell	1095.26
GSM1027494	CEBPB	MC3T3-E1;Osteoblast;Bone	1094.18
GSM1973780	RUNX2	Stromal Cell;Bone Marrow	1093.67
GSM1062364	JUND	Striatal Cell	1092.57
GSM1124002	ESR1	7438;Epithelium;Mammary Gland	1092.27
GSM1913000	CREBBP	Preadipocyte	1090.46
GSM1370458	MED1	3T3-L1;Preadipocyte;Adipose	1090.09
GSM1219692	KMT2B	Preadipocyte;Adipose	1089.19
GSM1199141	CREBBP	3T3-L1;Preadipocyte;Adipose	1088.05
GSM1305865	RUNX2	MC3T3-E1;Osteoblast;Bone	1086.77
GSM2417186	CEBPB	iPSC	1086.57
GSM2417185	CEBPB	MEFs;Embryonic Fibroblast	1085.35
GSM1368014	JUND	3T3-L1;Preadipocyte;Adipose	1084.57
GSM2417181	RUNX1	MEFs;Embryonic Fibroblast	1083.79
GSM2257712	CEBPB	3T3-L1;Preadipocyte;Adipose	1082.89
GSM2257709	CEBPB	3T3-L1;Preadipocyte;Adipose	1081.58
GSM2104194	RUNX2	Mesenchymal Stem Cell	1080.37
GSM1296403	CHD4	3134;Epithelium;Mammary Gland	1078.38
GSM1123993	NR3C1	7438;Epithelium;Mammary Gland	1078.05
GSM1027479	RUNX2	MC3T3-E1;Osteoblast;Bone	1077.32
GSM2218590	NFIA	C2C12;Myoblast;Muscle	1077.02
GSM1370459	CEBPB	3T3-L1;Preadipocyte;Adipose	1075.79
GSM1370466	MED1	3T3-L1;Preadipocyte;Adipose	1075.46
GSM1323921	RXRA	IDG-SW3;Osteocytic Cell;Bone	1074.44
GSM1062362	FOSL2	Striatal Cell	1073.34
GSM2186201	TEAD4	C2C12;Myoblast;Muscle	1072.8
GSM1123997	NR3C1	7438;Epithelium;Mammary Gland	1072.48
GSM2257705	CEBPB	3T3-L1;Preadipocyte;Adipose	1071.52
GSM1973781	RUNX2	Stromal Cell;Bone Marrow	1071.2
GSM1913073	KMT2B	Preadipocyte	1070.95
GSM1027493	RXRA	MC3T3-E1;Osteoblast;Bone	1070.92
GSM2121289	SP7	MC3T3-E1;Osteoblast;Bone	1066.31
GSM1370465	MED1	3T3-L1;Preadipocyte;Adipose	1066.2
GSM1124004	ESR1	7438;Epithelium;Mammary Gland	1065.87
GSM1215804	KMT2B	Preadipocyte;Adipose	1065.47
GSM1370461	CEBPB	3T3-L1;Preadipocyte;Adipose	1062.37
GSM1323919	RXRA	IDG-SW3;Osteocytic Cell;Bone	1062.03
GSM2417167	EP300	MEFs;Embryonic Fibroblast	1061.7
ENCSR527DME_2	EP300	Lung	1061.05
GSM2029177	CEBPB	Preadipocyte	1060.69
GSM2104120	RXRA	Mesenchymal Stem Cell	1059.99
GSM1368005	CREBBP	3T3-L1;Preadipocyte;Adipose	1059.94
GSM1123988	ESR1	7438;Epithelium;Mammary Gland	1059.64
GSM1027474	RXRA	MC3T3-E1;Osteoblast;Bone	1059.27
GSM1370457	RXRA	3T3-L1;Preadipocyte;Adipose	1059.13
GSM1215801	KMT2B	Preadipocyte;Adipose	1058.89
GSM2104116	VDR	Mesenchymal Stem Cell	1058.42
GSM915174	MXI1	C2C12;Myoblast;Muscle	1057.42
GSM2121288	SP7	MC3T3-E1;Osteoblast;Bone	1057.41
GSM860152	STAT5A	Fibroblast;Embryo	1054.56
GSM2257714	CEBPB	3T3-L1;Preadipocyte;Adipose	1054.33
GSM1913069	KMT2B	Preadipocyte	1052.29
GSM1296404	CHD4	3134;Epithelium;Mammary Gland	1051.59
GSM2104118	RXRA	Mesenchymal Stem Cell	1051.43
GSM1123992	NR3C1	7438;Epithelium;Mammary Gland	1051.33
GSM2417166	EP300	Embryonic Fibroblast	1051.02
GSM2104195	RUNX2	Mesenchymal Stem Cell	1050.97
GSM989017	CEBPB	Endothelial Cell	1047.28
GSM2417136	KLF4	iPSC	1047.21
GSM544720	CEBPA	3T3-L1;Preadipocyte;Adipose	1047.2
GSM1368015	FOSL2	3T3-L1;Preadipocyte;Adipose	1046.74
GSM1631251	POU5F1	Embryonic Fibroblast	1045.05
GSM2029176	CEBPB	Preadipocyte	1044.8
GSM1368006	CREBBP	3T3-L1;Preadipocyte;Adipose	1044.18
GSM1370460	MED1	3T3-L1;Preadipocyte;Adipose	1044.01
GSM1976258	SP1	MC3T3-E1;Osteoblast;Bone	1043.93
GSM2104159	RUNX2	Mesenchymal Stem Cell	1042.91
GSM2029178	CEBPB	Preadipocyte	1042.74
GSM2515954	MED1	3T3-L1;Adipocyte	1042.54
GSM1913001	CREBBP	Preadipocyte	1041.84
GSM915182	FOSL2	C2C12;Myoblast;Muscle	1041.76
GSM1368007	EP300	3T3-L1;Preadipocyte;Adipose	1041.47
GSM1059362	FOXA1	Lung	1040.97
GSM2104158	RUNX2	Mesenchymal Stem Cell	1039.82
GSM982509	NFATC1	Pancreas	1038.36
GSM915173	MXI1	C2C12;Myoblast;Muscle	1037.9
GSM2104227	RUNX2	Mesenchymal Stem Cell	1037.89
GSM1323922	RXRA	IDG-SW3;Osteocytic Cell;Bone	1036.39
GSM1370450	FOSL2	3T3-L1;Preadipocyte;Adipose	1036.14
GSM1331248	YAP1	Satellite Cells;Muscle	1035.59
GSM2417132	KLF4	MEFs;Embryonic Fibroblast	1035.04
GSM1012190	ETV6	Neural Progenitor-like Cell	1034.99
GSM1079817	NR6A1	Mesenchymal Stem Cell	1034.66
GSM1973783	RUNX2	Stromal Cell;Bone Marrow	1033.97
GSM2417191	KLF4	MEFs;Embryonic Fibroblast	1033.91
GSM340802	RXRG	3T3-L1;Preadipocyte;Adipose	1033.28
GSM2104129	PPARG	Mesenchymal Stem Cell	1030.84
GSM1052764	PR	Epithelium;Mammary Gland	1030.05
GSM1027475	RXRA	MC3T3-E1;Osteoblast;Bone	1028.26
GSM1973785	RUNX2	Stromal Cell;Bone Marrow	1028.23
GSM2417182	CEBPA	Embryonic Fibroblast	1027.54
GSM1368009	NCOR1	3T3-L1;Preadipocyte;Adipose	1027.24
GSM2346465	EP300	Lung	1023.96
GSM1305864	RUNX2	MC3T3-E1;Osteoblast;Bone	1022.9
GSM2417172	HDAC1	iPSC	1022.7
GSM2310061	TEAD1	B Lymphocyte	1022.46
GSM1234509	MYC	Fibroblast;Embryo	1021.38
GSM1062363	FOSL2	Striatal Cell	1020.78
GSM2104117	VDR	Mesenchymal Stem Cell	1020.48
GSM1368013	ATF2	3T3-L1;Preadipocyte;Adipose	1020.27
GSM2640410	FOXA1	Monolayer-cultured cells established from mouse PDA primary tumor organoid (T3)	1020.01
GSM1370451	JUNB	3T3-L1;Preadipocyte;Adipose	1019.84
GSM1976254	DLX5	MC3T3-E1	1019.61
GSM2053055	PBX1	C2C12;Myoblast;Muscle	1019.06
GSM1370462	MED1	3T3-L1;Preadipocyte;Adipose	1018.67
GSM1913013	EBF2	Preadipocyte	1018.52
GSM873426	ATF4	Embryonic Fibroblast;Embryo	1018.05
ENCSR527DME_1	EP300	Lung	1018.02
GSM2104226	RUNX2	Mesenchymal Stem Cell	1016.92
GSM1027477	CEBPB	MC3T3-E1;Osteoblast;Bone	1015.94
GSM2104123	RUNX2	Mesenchymal Stem Cell	1015.56
GSM2104192	RXRG	Mesenchymal Stem Cell	1015.38
GSM1218861	CEBPB	Preadipocyte;Adipose	1015.17
GSM1052763	PR	Epithelium;Mammary Gland	1014.56
GSM1027495	CEBPB	MC3T3-E1;Osteoblast;Bone	1013.48
GSM1976253	DLX5	MC3T3-E1	1011.77
GSM1123996	NR3C1	7438;Epithelium;Mammary Gland	1011.11
GSM340805	RXRG	3T3-L1;Preadipocyte;Adipose	1011.02
GSM2300467	NR3C1	Mammary Gland	1010.3
GSM1370456	VDR	3T3-L1;Preadipocyte;Adipose	1009.59
GSM1913025	POLR2A	Preadipocyte	1009.46
GSM2104190	RXRG	Mesenchymal Stem Cell	1008.85
GSM1197184	MYOD1	C2C12;Myoblast;Muscle	1008.63
GSM544721	CEBPA	3T3-L1;Preadipocyte;Adipose	1008.52
GSM1913003	CREBBP	Preadipocyte	1008.33
GSM1219522	CEBPB	Preadipocyte;Adipose	1007.49
GSM2640411	FOXA1	Monolayer-cultured cells established from mouse PDA primary tumor organoid (T3)	1006.44
GSM2633460	BRD4	Preadipocyte	1006.29
GSM2640412	FOXA1	Monolayer-cultured cells established from mouse PDA primary tumor organoid (T3)	1006.08
GSM2257711	CEBPB	3T3-L1;Preadipocyte;Adipose	1004.3
GSM2417184	CEBPB	Embryonic Fibroblast	1004.03
GSM1370464	MED1	3T3-L1;Preadipocyte;Adipose	1003.79
